# Supplementary material for: Circulating cell-free RNA in blood as a host response biomarker for detection of tuberculosis
Source: Nat Commun. 2024 Jun 10;15:4949. doi: 10.1038/s41467-024-49245-6 (PMC11164910; doi:10.1038/s41467-024-49245-6)
Supplement: Supplementary file 4 — Supplementary Data 1 [file 41467_2024_49245_MOESM4_ESM.xls]

## Sheet: SuppData1
gene_id	baseMean	log2FoldChange	lfcSE	stat	pvalue	padj	gene_name	gene_type
ENSG00000223972.5	0.772046	-0.61167	0.345437	-1.77072	0.0766078	NA	DDX11L1	transcribed_unprocessed_pseudogene
ENSG00000227232.5	0.524224	-0.100735	0.273797	-0.367918	0.712935	NA	WASH7P	unprocessed_pseudogene
ENSG00000278267.1	0.00255162	-0.529366	2.92169	-0.181185	0.856222	NA	MIR6859-1	miRNA
ENSG00000243485.5	0.093089	-0.377434	1.07979	-0.349545	0.72668	NA	MIR1302-2HG	lncRNA
ENSG00000284332.1	0	NA	NA	NA	NA	NA	MIR1302-2	miRNA
ENSG00000237613.2	0.0626508	-0.362436	1.49605	-0.242262	0.808577	NA	FAM138A	lncRNA
ENSG00000268020.3	0	NA	NA	NA	NA	NA	OR4G4P	unprocessed_pseudogene
ENSG00000240361.2	0.00662339	-0.501256	2.92168	-0.171565	0.86378	NA	OR4G11P	transcribed_unprocessed_pseudogene
ENSG00000186092.7	0.0237061	-0.555228	2.39328	-0.231994	0.816542	NA	OR4F5	protein_coding
ENSG00000238009.6	0.283895	-0.425221	0.432807	-0.982472	0.325867	NA	RP11-34P13.7	lncRNA
ENSG00000239945.1	0	NA	NA	NA	NA	NA	RP11-34P13.8	lncRNA
ENSG00000233750.3	0.0349835	-0.423172	1.94243	-0.217858	0.82754	NA	CICP27	processed_pseudogene
ENSG00000268903.1	0.208324	-0.0180454	0.507313	-0.0355705	0.971625	NA	RP11-34P13.15	processed_pseudogene
ENSG00000269981.1	0.17278	-0.117628	0.612264	-0.19212	0.847649	NA	RP11-34P13.16	processed_pseudogene
ENSG00000239906.1	0.0473068	-0.398329	1.74509	-0.228257	0.819447	NA	RP11-34P13.14	lncRNA
ENSG00000241860.7	0.562626	0.497425	0.325138	1.52989	0.126044	NA	RP11-34P13.13	lncRNA
ENSG00000222623.1	0	NA	NA	NA	NA	NA	RNU6-1100P	snRNA
ENSG00000241599.1	0	NA	NA	NA	NA	NA	RP11-34P13.9	lncRNA
ENSG00000279928.2	3.20475	-0.66031	0.344262	-1.91804	0.0551055	0.217561	DDX11L17	unprocessed_pseudogene
ENSG00000279457.4	0.297472	-0.521428	0.385301	-1.3533	0.175959	NA	WASH9P	unprocessed_pseudogene
ENSG00000273874.1	0	NA	NA	NA	NA	NA	MIR6859-2	miRNA
ENSG00000228463.10	0.565995	0.395009	0.338419	1.16722	0.243122	NA	AP006222.1	transcribed_processed_pseudogene
ENSG00000286448.1	0.178799	-0.418789	1.17494	-0.356434	0.721515	NA	AP006222.3	lncRNA
ENSG00000236601.2	0.0882929	-0.0525916	1.19877	-0.0438712	0.965007	NA	RP4-669L17.2	lncRNA
ENSG00000237094.12	1.25545	0.167961	0.254078	0.661062	0.508572	0.745188	RP4-669L17.4	transcribed_unprocessed_pseudogene
ENSG00000269732.1	0	NA	NA	NA	NA	NA	WBP1LP7	processed_pseudogene
ENSG00000284733.2	0	NA	NA	NA	NA	NA	OR4F29	protein_coding
ENSG00000233653.3	0.00765486	-0.480472	2.92167	-0.164451	0.869376	NA	CICP7	processed_pseudogene
ENSG00000250575.1	0.0193806	-0.549927	2.27496	-0.241731	0.808989	NA	RP4-669L17.8	unprocessed_pseudogene
ENSG00000278757.1	0	NA	NA	NA	NA	NA	U6	snRNA
ENSG00000230021.10	2.6349	0.121979	0.306597	0.397849	0.690742	0.857286	RP11-206L10.17	transcribed_processed_pseudogene
ENSG00000235146.2	0.0229785	-0.527151	2.40604	-0.219095	0.826576	NA	RP5-857K21.2	lncRNA
ENSG00000225972.1	192.414	-0.263896	0.423395	-0.623286	0.533097	0.762814	MTND1P23	unprocessed_pseudogene
ENSG00000225630.1	392.467	-0.0726645	0.272631	-0.26653	0.789831	0.910371	MTND2P28	unprocessed_pseudogene
ENSG00000237973.1	355.601	0.281064	0.319665	0.879246	0.379268	0.642506	MTCO1P12	unprocessed_pseudogene
ENSG00000278791.1	11.233	-0.235212	0.412381	-0.570375	0.568424	0.783617	ENSG00000278791	miRNA
ENSG00000229344.1	17.8844	0.0866808	0.332169	0.260954	0.794128	0.912273	MTCO2P12	unprocessed_pseudogene
ENSG00000240409.1	1.22078	0.187125	0.292592	0.639542	0.52247	0.755617	MTATP8P1	unprocessed_pseudogene
ENSG00000248527.1	759.357	-0.0754999	0.239545	-0.315181	0.752624	0.887775	MTATP6P1	unprocessed_pseudogene
ENSG00000198744.5	3.92269	0.294911	0.283605	1.03986	0.298403	0.568823	MTCO3P12	unprocessed_pseudogene
ENSG00000268663.1	0.0219891	-0.354292	2.42934	-0.145839	0.884049	NA	WBP1LP6	processed_pseudogene
ENSG00000284662.1	0.00948151	-0.452079	2.92165	-0.154734	0.877031	NA	OR4F16	protein_coding
ENSG00000229376.3	0.0140652	-0.395621	2.88939	-0.136922	0.891093	NA	CICP3	processed_pseudogene
ENSG00000228327.3	0.599743	0.193232	0.311095	0.621136	0.53451	NA	RP11-206L10.2	transcribed_unprocessed_pseudogene
ENSG00000223181.1	0.0490039	-0.44879	2.13198	-0.210504	0.833274	NA	RNU6-1199P	snRNA
ENSG00000229905.1	0.010697	-0.543057	2.92165	-0.185873	0.852544	NA	RP11-206L10.4	lncRNA
ENSG00000237491.10	0.572089	0.0642539	0.356178	0.180398	0.85684	NA	LINC01409	lncRNA
ENSG00000285268.1	0	NA	NA	NA	NA	NA	RP11-206L10.18	transcribed_processed_pseudogene
ENSG00000230092.7	25.098	-0.190402	0.0947213	-2.01013	0.0444171	0.190671	RP11-206L10.8	transcribed_unprocessed_pseudogene
ENSG00000177757.2	0.25242	-0.0617589	0.681231	-0.0906578	0.927764	NA	FAM87B	lncRNA
ENSG00000228794.10	6.38964	-0.130461	0.135412	-0.96344	0.335327	0.602957	LINC01128	lncRNA
ENSG00000225880.5	0.601336	-0.310718	0.300999	-1.03229	0.301936	NA	LINC00115	lncRNA
ENSG00000288531.1	0.538919	0.174407	0.412419	0.422887	0.672378	NA	RP11-206L10.19	lncRNA
ENSG00000230368.2	0.312159	-0.259553	0.62164	-0.417529	0.676291	NA	FAM41C	lncRNA
ENSG00000234711.1	0.283646	-0.436491	0.547564	-0.797151	0.425364	NA	TUBB8P11	unprocessed_pseudogene
ENSG00000283040.1	0.0922106	-0.212392	1.36603	-0.155481	0.876442	NA	FAM166AP3	transcribed_unprocessed_pseudogene
ENSG00000272438.1	0.0534148	-0.546113	1.44156	-0.378833	0.704812	NA	RP11-54O7.16	lncRNA
ENSG00000230699.2	0.419401	-0.415722	0.472245	-0.88031	0.378691	NA	RP11-54O7.1	lncRNA
ENSG00000241180.1	0.0117936	-0.546508	2.92167	-0.187053	0.851619	NA	RP11-54O7.2	lncRNA
ENSG00000223764.2	0.383566	0.142704	0.501228	0.284708	0.775868	NA	LINC02593	lncRNA
ENSG00000187634.13	1.09509	-0.455106	0.349255	-1.30308	0.192548	0.449191	SAMD11	protein_coding
ENSG00000188976.11	23.8929	0.0449107	0.075019	0.598658	0.549401	0.772628	NOC2L	protein_coding
ENSG00000187961.14	0.441983	-0.325913	0.341839	-0.95341	0.340382	NA	KLHL17	protein_coding
ENSG00000187583.11	2.4457	-0.0292799	0.265121	-0.11044	0.912061	0.965722	PLEKHN1	protein_coding
ENSG00000187642.9	0.458213	-0.324079	0.531895	-0.609291	0.542331	NA	PERM1	protein_coding
ENSG00000272512.1	0.139833	-0.35962	0.610414	-0.58914	0.555767	NA	RP11-54O7.17	lncRNA
ENSG00000188290.11	3.10656	-0.506693	0.191064	-2.65196	0.00800254	0.0615319	HES4	protein_coding
ENSG00000187608.10	32.5605	0.291704	0.175941	1.65797	0.0973232	0.306743	ISG15	protein_coding
ENSG00000231702.2	0.0557565	-0.620309	1.70275	-0.364299	0.715635	NA	RP11-54O7.10	processed_pseudogene
ENSG00000224969.1	0.108881	-0.487203	0.992586	-0.490842	0.623538	NA	RP11-54O7.11	lncRNA
ENSG00000188157.15	2.40871	-0.631605	0.240844	-2.62247	0.00872962	0.0653109	AGRN	protein_coding
ENSG00000242590.1	0	NA	NA	NA	NA	NA	RP11-54O7.14	lncRNA
ENSG00000217801.10	0.437225	-0.250091	0.433208	-0.577301	0.563736	NA	RP11-465B22.3	transcribed_unprocessed_pseudogene
ENSG00000273443.1	0.0870157	-0.576219	1.04446	-0.55169	0.581161	NA	RP11-54O7.18	lncRNA
ENSG00000237330.3	0.215642	-0.477071	0.535247	-0.891311	0.372763	NA	RNF223	protein_coding
ENSG00000131591.18	1.66144	-0.0725826	0.219554	-0.330591	0.740954	0.881107	C1orf159	protein_coding
ENSG00000285812.1	0.0345142	-0.545736	1.93566	-0.281938	0.777991	NA	RP11-465B22.9	lncRNA
ENSG00000223823.1	0.121407	-0.716081	0.949351	-0.754285	0.450678	NA	LINC01342	lncRNA
ENSG00000207730.3	0.0159845	-0.569725	2.92165	-0.195001	0.845392	NA	MIR200B	miRNA
ENSG00000207607.3	0.0143528	-0.460384	2.92166	-0.157576	0.874791	NA	MIR200A	miRNA
ENSG00000198976.1	0.0612089	-0.586489	1.92354	-0.3049	0.760442	NA	MIR429	miRNA
ENSG00000272141.1	0.0989632	-0.447808	1.16857	-0.38321	0.701564	NA	RP11-465B22.8	lncRNA
ENSG00000205231.1	0.348571	0.266225	0.671284	0.39659	0.69167	NA	TTLL10-AS1	lncRNA
ENSG00000162571.14	0.573749	-0.112077	0.388963	-0.288143	0.773238	NA	TTLL10	protein_coding
ENSG00000186891.14	0.586232	-0.512141	0.364787	-1.40394	0.160336	NA	TNFRSF18	protein_coding
ENSG00000186827.11	1.20286	-0.332678	0.231595	-1.43647	0.15087	0.391575	TNFRSF4	protein_coding
ENSG00000078808.19	32.5723	-0.145232	0.0765482	-1.89726	0.0577933	0.224941	SDF4	protein_coding
ENSG00000176022.7	4.14783	-0.218222	0.150646	-1.44857	0.147457	0.387096	B3GALT6	protein_coding
ENSG00000184163.3	0.187997	-0.484594	0.749563	-0.646502	0.517954	NA	C1QTNF12	protein_coding
ENSG00000260179.1	0.345873	-0.591729	0.530163	-1.11613	0.264368	NA	RP5-902P8.12	lncRNA
ENSG00000160087.21	21.9146	-0.0646379	0.0697759	-0.926364	0.354257	0.621748	UBE2J2	protein_coding
ENSG00000230415.1	0.264911	-0.43621	0.666636	-0.654345	0.51289	NA	LINC01786	lncRNA
ENSG00000162572.21	0.720577	-0.152401	0.366762	-0.41553	0.677754	NA	SCNN1D	protein_coding
ENSG00000131584.19	6.73177	-0.474153	0.12201	-3.88619	0.000101828	0.00258334	ACAP3	protein_coding
ENSG00000278073.1	0.00374257	-0.529366	2.92169	-0.181185	0.856222	NA	MIR6726	miRNA
ENSG00000169972.12	2.34396	0.165862	0.179937	0.921778	0.356644	0.623468	PUSL1	protein_coding
ENSG00000127054.21	23.4934	0.0419825	0.076657	0.547667	0.583921	0.7928	INTS11	protein_coding
ENSG00000283712.1	0	NA	NA	NA	NA	NA	MIR6727	miRNA
ENSG00000240731.1	0.0336843	-0.585125	1.70334	-0.343516	0.73121	NA	RP5-890O3.9	lncRNA
ENSG00000224051.7	9.63044	-0.0230933	0.0976536	-0.236482	0.813059	0.920282	CPTP	protein_coding
ENSG00000169962.5	0.414838	-0.725488	0.428018	-1.69499	0.090077	NA	TAS1R3	protein_coding
ENSG00000107404.20	7.17811	-0.284119	0.117804	-2.4118	0.0158742	0.0978301	DVL1	protein_coding
ENSG00000284372.1	0	NA	NA	NA	NA	NA	MIR6808	miRNA
ENSG00000162576.17	0.481183	-0.834602	0.457539	-1.82411	0.0681356	NA	MXRA8	protein_coding
ENSG00000175756.13	41.9389	0.201992	0.0728458	2.77287	0.00555641	0.0476501	AURKAIP1	protein_coding
ENSG00000223663.2	0.0225633	-0.52232	2.90948	-0.179523	0.857527	NA	NDUFB4P8	processed_pseudogene
ENSG00000221978.12	9.32652	-0.145623	0.114301	-1.27403	0.202653	0.46236	CCNL2	protein_coding
ENSG00000224870.7	6.95575	-0.144881	0.128989	-1.1232	0.261351	0.530518	MRPL20-AS1	lncRNA
ENSG00000264293.2	0	NA	NA	NA	NA	NA	RN7SL657P	misc_RNA
ENSG00000272455.1	0.225184	-0.0928639	0.440246	-0.210936	0.832937	NA	MRPL20-DT	lncRNA
ENSG00000235098.9	0.669964	-0.609779	0.368808	-1.65338	0.098254	NA	ANKRD65	protein_coding
ENSG00000225905.1	0.0700704	-0.562721	1.32835	-0.423624	0.67184	NA	RP4-758J18.7	lncRNA
ENSG00000205116.4	0.299197	-0.441836	0.569988	-0.775168	0.438241	NA	TMEM88B	protein_coding
ENSG00000225285.1	0.120326	-0.803198	0.853985	-0.94053	0.346946	NA	LINC01770	lncRNA
ENSG00000179403.12	1.61506	-0.0169755	0.268958	-0.0631156	0.949674	0.980265	VWA1	protein_coding
ENSG00000215915.10	1.07866	-0.0363077	0.322298	-0.112653	0.910306	0.965165	ATAD3C	protein_coding
ENSG00000160072.20	2.9722	0.133061	0.173202	0.768243	0.442343	0.694126	ATAD3B	protein_coding
ENSG00000284740.1	0.103693	-0.848967	0.961977	-0.882524	0.377494	NA	RP5-832C2.8	transcribed_unprocessed_pseudogene
ENSG00000197785.14	4.83498	0.0236355	0.135975	0.173823	0.862005	0.942549	ATAD3A	protein_coding
ENSG00000205090.9	0.230845	-0.256288	0.687298	-0.372893	0.709228	NA	TMEM240	protein_coding
ENSG00000160075.12	91.8684	0.0747197	0.0390503	1.91342	0.0556939	0.219094	SSU72	protein_coding
ENSG00000215014.5	0.691853	0.157183	0.313837	0.500842	0.616483	NA	RP5-832C2.5	lncRNA
ENSG00000274481.1	0.0684774	-0.352685	1.65686	-0.212864	0.831433	NA	RP11-345P4.11	processed_pseudogene
ENSG00000228594.4	2.28222	0.615862	0.207823	2.9634	0.00304264	0.0307901	FNDC10	protein_coding
ENSG00000286989.1	0.649413	0.196307	0.302999	0.647879	0.517063	NA	RP11-345P4.12	lncRNA
ENSG00000272106.1	1.2416	-0.317778	0.253613	-1.253	0.210205	0.47191	RP11-345P4.9	lncRNA
ENSG00000197530.13	8.79431	-0.158382	0.110724	-1.43043	0.152593	0.394365	MIB2	protein_coding
ENSG00000189409.14	0.132186	-0.585746	0.67749	-0.864583	0.387268	NA	MMP23B	protein_coding
ENSG00000248333.9	43.8976	-0.264221	0.0618123	-4.27458	1.91501991667896E-05	0.000673497	CDK11B	protein_coding
ENSG00000272004.1	0.0811283	-0.543933	1.24566	-0.436662	0.662357	NA	RP11-345P4.10	lncRNA
ENSG00000189339.12	11.6926	-0.0941368	0.0738859	-1.27408	0.202634	0.46236	SLC35E2B	protein_coding
ENSG00000269737.2	0.243013	-0.333488	0.673176	-0.495395	0.620321	NA	RP11-345P4.6	transcribed_processed_pseudogene
ENSG00000215914.4	0.0412843	-0.512781	1.8883	-0.271557	0.785962	NA	MMP23A	unprocessed_pseudogene
ENSG00000008128.23	3.37601	-0.163737	0.16183	-1.01178	0.311641	0.581306	CDK11A	protein_coding
ENSG00000268575.1	0.937843	0.130205	0.214333	0.607491	0.543525	NA	RP1-283E3.8	lncRNA
ENSG00000227775.3	0.517398	-0.104524	0.473126	-0.220923	0.825153	NA	RP1-283E3.4	transcribed_processed_pseudogene
ENSG00000215790.8	1.1457	-0.0116217	0.202632	-0.0573537	0.954263	0.982366	SLC35E2A	transcribed_unprocessed_pseudogene
ENSG00000008130.15	64.6047	0.225332	0.0676908	3.32885	0.000872062	0.0126526	NADK	protein_coding
ENSG00000078369.18	453.145	0.0872475	0.0541318	1.61176	0.107014	0.322791	GNB1	protein_coding
ENSG00000231050.1	0.14448	-0.46511	0.790182	-0.588612	0.556122	NA	RP1-140A9.1	lncRNA
ENSG00000169885.10	0.179266	-0.576793	0.636335	-0.906429	0.364709	NA	CALML6	protein_coding
ENSG00000178821.13	0.23074	-0.566834	0.594958	-0.952729	0.340727	NA	TMEM52	protein_coding
ENSG00000142609.19	2.32993	-0.135682	0.269949	-0.502623	0.61523	0.812052	CFAP74	protein_coding
ENSG00000233542.2	0.277411	-0.175131	0.643698	-0.27207	0.785568	NA	RP11-547D24.1	lncRNA
ENSG00000187730.9	1.35977	0.0853	0.308441	0.276552	0.782124	0.905513	GABRD	protein_coding
ENSG00000226969.1	0.104378	-0.367289	0.95455	-0.384777	0.700403	NA	RP11-547D24.3	lncRNA
ENSG00000067606.17	6.10775	-0.00226546	0.126437	-0.0179177	0.985705	0.994817	PRKCZ	protein_coding
ENSG00000271806.1	0.434774	-0.379581	0.420773	-0.902104	0.367002	NA	RP5-892K4.1	lncRNA
ENSG00000182873.5	0.364312	-0.11957	0.44462	-0.268927	0.787986	NA	PRKCZ-AS1	lncRNA
ENSG00000162585.17	14.6947	0.20651	0.0977734	2.11213	0.0346753	0.163348	FAAP20	protein_coding
ENSG00000234396.3	0.0318408	-0.491928	1.51886	-0.32388	0.746029	NA	RP11-181G12.4	lncRNA
ENSG00000157933.10	52.3881	-0.131585	0.0633178	-2.07817	0.0376933	0.172238	SKI	protein_coding
ENSG00000287356.1	0.663037	0.0265483	0.386206	0.0687414	0.945195	NA	RP11-181G12.8	lncRNA
ENSG00000116151.14	2.70648	-0.208163	0.205208	-1.0144	0.310393	0.580419	MORN1	protein_coding
ENSG00000272161.1	0.0426383	-0.657778	1.88157	-0.34959	0.726647	NA	RP4-713A8.1	lncRNA
ENSG00000269896.2	0.436521	-0.197661	0.4072	-0.485415	0.627382	NA	RP4-740C4.5	transcribed_processed_pseudogene
ENSG00000272420.1	0.132847	-0.273255	0.778025	-0.351217	0.725426	NA	RP4-740C4.7	lncRNA
ENSG00000157916.20	12.0048	0.131429	0.0816228	1.6102	0.107354	0.323258	RER1	protein_coding
ENSG00000157911.11	4.98967	-0.0713637	0.109547	-0.651443	0.514761	0.749573	PEX10	protein_coding
ENSG00000149527.18	2.54407	-0.310272	0.22261	-1.39379	0.16338	0.409298	PLCH2	protein_coding
ENSG00000224387.1	0.0539781	-0.471374	1.37267	-0.343398	0.731299	NA	RP3-395M20.2	lncRNA
ENSG00000229393.1	0.00889676	-0.470427	2.92165	-0.161014	0.872082	NA	RP3-395M20.3	lncRNA
ENSG00000157881.16	7.20977	-0.180252	0.111293	-1.61962	0.105314	0.319531	PANK4	protein_coding
ENSG00000197921.6	0.249777	-0.847501	0.47638	-1.77904	0.0752324	NA	HES5	protein_coding
ENSG00000272449.2	2.88717	0.256495	0.156744	1.63639	0.101757	0.313506	RP3-395M20.12	lncRNA
ENSG00000238164.6	3.24293	-0.00431625	0.138739	-0.0311105	0.975181	0.991038	TNFRSF14-AS1	lncRNA
ENSG00000157873.18	48.0079	0.256514	0.0624378	4.10831	3.98557219015915E-05	0.00122353	TNFRSF14	protein_coding
ENSG00000225931.3	0.380078	0.201816	0.359737	0.561009	0.574791	NA	RP3-395M20.7	TEC
ENSG00000228037.1	0.566089	-0.565551	0.306664	-1.8442	0.0651534	NA	RP3-395M20.9	lncRNA
ENSG00000157870.17	8.4455	0.102249	0.113536	0.900584	0.367809	0.63239	PRXL2B	protein_coding
ENSG00000142606.16	0.9382	-0.193263	0.31322	-0.617019	0.537222	NA	MMEL1	protein_coding
ENSG00000237058.1	0.0574605	-0.418286	1.50615	-0.277719	0.781228	NA	MMEL1-AS1	lncRNA
ENSG00000215912.12	1.31591	-0.529781	0.344361	-1.53845	0.123939	0.350766	TTC34	protein_coding
ENSG00000285945.1	0.0538212	-0.372154	1.62027	-0.229686	0.818335	NA	ABC14-1188822O7.2	lncRNA
ENSG00000283259.1	0.121161	-0.50209	1.06137	-0.473058	0.636172	NA	ABC14-1188822O7.1	lncRNA
ENSG00000233234.1	0.142223	-0.0966773	0.891739	-0.108414	0.913667	NA	RP11-740P5.2	lncRNA
ENSG00000287396.1	0.136789	-0.569309	1.05144	-0.541454	0.588195	NA	RP11-740P5.4	lncRNA
ENSG00000231630.1	0.0432523	-0.45799	1.87634	-0.244086	0.807164	NA	RP11-740P5.3	lncRNA
ENSG00000284745.1	0.369616	-0.191564	0.647844	-0.295695	0.767463	NA	RP5-907A6.1	lncRNA
ENSG00000169717.7	0.361379	0.0233045	0.570986	0.0408144	0.967444	NA	ACTRT2	protein_coding
ENSG00000177133.12	1.06173	-0.495012	0.417902	-1.18452	0.236208	0.501614	PRDM16-DT	lncRNA
ENSG00000142611.17	4.61086	0.165611	0.209929	0.788887	0.430178	0.684563	PRDM16	protein_coding
ENSG00000283572.1	0.0204677	-0.560699	2.92168	-0.19191	0.847813	NA	MIR4251	miRNA
ENSG00000226286.1	0.0408931	-0.535103	2.19213	-0.244102	0.807152	NA	RP1-163G9.2	lncRNA
ENSG00000279839.1	0.383149	0.0363997	0.539485	0.0674711	0.946207	NA	RP11-193J6.1	TEC
ENSG00000272235.1	0.625295	0.390573	0.445494	0.876719	0.380639	NA	RP11-22L13.1	lncRNA
ENSG00000287828.1	0.147097	-0.559844	1.11058	-0.504102	0.61419	NA	RP4-785P20.3	lncRNA
ENSG00000286518.1	0.323255	0.180683	0.481519	0.375236	0.707485	NA	RP4-785P20.2	lncRNA
ENSG00000130762.15	0.784014	0.105766	0.400823	0.263871	0.791879	NA	ARHGEF16	protein_coding
ENSG00000272088.1	0.0742329	-0.206589	1.6537	-0.124925	0.900583	NA	RP11-168F9.2	lncRNA
ENSG00000162591.16	3.29012	-0.453863	0.185716	-2.44386	0.0145311	0.0920544	MEGF6	protein_coding
ENSG00000207776.1	0.154504	-0.545289	1.44513	-0.377329	0.705929	NA	MIR551A	miRNA
ENSG00000238260.1	0.511372	-0.0353907	0.541844	-0.0653154	0.947923	NA	RP11-46F15.2	lncRNA
ENSG00000158109.15	27.0167	-0.00396266	0.0640973	-0.0618226	0.950704	0.981149	TPRG1L	protein_coding
ENSG00000116213.16	5.11368	-0.0321848	0.124839	-0.257811	0.796553	0.913355	WRAP73	protein_coding
ENSG00000078900.15	2.39734	-0.198653	0.269408	-0.737367	0.460899	0.708931	TP73	protein_coding
ENSG00000227589.1	0.093177	-0.521602	0.932665	-0.55926	0.575985	NA	TP73-AS3	lncRNA
ENSG00000235131.1	0.104612	-0.642786	1.68968	-0.38042	0.703634	NA	TP73-AS2	lncRNA
ENSG00000227372.12	5.02279	-0.108622	0.143101	-0.759062	0.447815	0.698738	TP73-AS1	transcribed_unitary_pseudogene
ENSG00000276189.1	0.0523698	-0.53938	2.11245	-0.255334	0.798465	NA	ENSG10010138423.1	misc_RNA
ENSG00000162592.10	0.778836	-0.240473	0.447495	-0.537376	0.591008	NA	CCDC27	protein_coding
ENSG00000235169.11	7.90784	0.592138	0.167337	3.5386	0.000402253	0.00708864	SMIM1	protein_coding
ENSG00000130764.10	16.3196	0.0639181	0.075874	0.842424	0.399551	0.660771	LRRC47	protein_coding
ENSG00000266075.2	0.094718	0.0266107	0.892518	0.0298154	0.976214	NA	RN7SL574P	misc_RNA
ENSG00000272153.1	0.112152	-0.499579	0.650329	-0.768193	0.442372	NA	RP1-286D6.5	lncRNA
ENSG00000116198.14	24.3754	-0.183596	0.0587439	-3.12536	0.00177588	0.0213678	CEP104	protein_coding
ENSG00000169598.17	4.48803	-0.32496	0.14302	-2.27213	0.0230789	0.125888	DFFB	protein_coding
ENSG00000198912.12	16.4198	0.100857	0.0804281	1.254	0.209843	0.471604	C1orf174	protein_coding
ENSG00000236423.6	0.937947	0.44619	0.262457	1.70005	0.0891212	NA	LINC01134	lncRNA
ENSG00000233304.7	0.805091	0.241187	0.44594	0.540852	0.58861	NA	LINC01346	lncRNA
ENSG00000226374.3	0.415069	0.425315	0.599373	0.7096	0.477952	NA	LINC01345	lncRNA
ENSG00000284668.2	0.381108	-0.460111	0.554576	-0.829663	0.40673	NA	LINC02780	lncRNA
ENSG00000284703.1	0.56757	-0.160019	0.503559	-0.317776	0.750655	NA	RP11-718D19.2	lncRNA
ENSG00000229280.1	0.122597	-0.413843	1.26617	-0.326846	0.743785	NA	EEF1DP6	processed_pseudogene
ENSG00000235054.4	0.512937	0.0938247	0.530237	0.176949	0.859549	NA	LINC01777	lncRNA
ENSG00000284694.1	0.337243	-0.304138	0.545173	-0.557874	0.576931	NA	RP5-1166F10.2	lncRNA
ENSG00000227169.2	0.103679	-0.363952	0.919685	-0.395736	0.6923	NA	RP1-37J18.1	lncRNA
ENSG00000232596.3	0.601517	-0.196421	0.498248	-0.394223	0.693417	NA	LINC01646	lncRNA
ENSG00000196581.11	2.34821	0.27597	0.308386	0.894883	0.37085	0.635061	AJAP1	protein_coding
ENSG00000287586.1	0.66319	-0.296853	0.362807	-0.818212	0.413236	NA	RP1-77N19.1	lncRNA
ENSG00000284739.1	0.168907	-0.0805584	0.920793	-0.087488	0.930284	NA	RP4-603B14.2	lncRNA
ENSG00000284674.1	0.568092	-0.427012	0.548765	-0.778132	0.436491	NA	LINC02781	lncRNA
ENSG00000231510.1	0.0744291	-0.465733	1.27072	-0.366511	0.713984	NA	LINC02782	lncRNA
ENSG00000284616.1	0.207877	-0.0891401	0.768742	-0.115956	0.907688	NA	RP4-703E10.1	lncRNA
ENSG00000284692.2	0.190934	0.0558113	0.660505	0.0844978	0.932661	NA	RP1-58B11.2	lncRNA
ENSG00000284666.1	0.164272	-0.322275	0.909736	-0.354251	0.723151	NA	RP1-58B11.3	lncRNA
ENSG00000260972.1	0.362586	-0.388492	0.562742	-0.690356	0.48997	NA	RP1-58B11.1	lncRNA
ENSG00000283356.1	0.0136669	-0.424764	2.63544	-0.161174	0.871957	NA	RP3-491M17.1	unprocessed_pseudogene
ENSG00000236948.2	0.389621	-0.140612	0.688282	-0.204295	0.838123	NA	RP11-154H17.1	lncRNA
ENSG00000264341.1	0.0144606	-0.546508	2.92167	-0.187053	0.851619	NA	ENSG00000264341	miRNA
ENSG00000264101.1	0.00640709	-0.560699	2.92168	-0.19191	0.847813	NA	MIR4689	miRNA
ENSG00000131697.18	4.76487	0.0994084	0.156576	0.63489	0.5255	0.757754	NPHP4	protein_coding
ENSG00000069424.15	75.3737	0.0793901	0.0683792	1.16103	0.245631	0.512155	KCNAB2	protein_coding
ENSG00000116254.18	2.24635	-0.18859	0.315875	-0.597038	0.550482	0.773252	CHD5	protein_coding
ENSG00000285629.1	0.0279227	-0.666683	2.54473	-0.261985	0.793333	NA	RP1-120G22.12	protein_coding
ENSG00000226944.1	0.0372536	-0.486958	1.91647	-0.254091	0.799425	NA	RNF207-AS1	lncRNA
ENSG00000158286.13	1.06734	0.28287	0.379018	0.746325	0.455471	0.705191	RNF207	protein_coding
ENSG00000116237.16	7.72955	0.0567251	0.108112	0.524689	0.599799	0.802235	ICMT	protein_coding
ENSG00000225077.3	0.4955	0.0918257	0.577436	0.159023	0.873651	NA	LINC00337	lncRNA
ENSG00000173673.8	0.0677124	-0.45604	1.6659	-0.273749	0.784278	NA	HES3	protein_coding
ENSG00000158292.7	1.69188	-0.230763	0.245574	-0.939688	0.347377	0.614795	GPR153	protein_coding
ENSG00000097021.20	22.1042	0.740005	0.164922	4.48699	7.22350443607859E-06	0.000320646	ACOT7	protein_coding
ENSG00000271746.1	0.205158	-0.112965	0.632646	-0.17856	0.858283	NA	RP1-202O8.3	lncRNA
ENSG00000069812.11	0.684558	0.290918	0.409555	0.710328	0.477501	NA	HES2	protein_coding
ENSG00000187017.17	12.7154	-0.260769	0.184197	-1.4157	0.156863	0.400647	ESPN	protein_coding
ENSG00000265392.1	0	NA	NA	NA	NA	NA	MIR4252	miRNA
ENSG00000231868.1	0.0251746	-0.388335	1.66341	-0.233457	0.815406	NA	RP1-202O8.2	lncRNA
ENSG00000215788.11	1.67568	-0.457811	0.25465	-1.7978	0.0722082	0.256459	TNFRSF25	protein_coding
ENSG00000171680.23	3.33948	-0.2695	0.1994	-1.35155	0.176519	0.427982	PLEKHG5	protein_coding
ENSG00000162408.11	16.5227	0.0139837	0.077067	0.181449	0.856015	0.939996	NOL9	protein_coding
ENSG00000253022.1	0.00684798	-0.48908	2.92166	-0.167398	0.867057	NA	RNU6-731P	snRNA
ENSG00000229519.2	0.0748167	-0.539337	1.74731	-0.308667	0.757575	NA	RP11-58A11.2	processed_pseudogene
ENSG00000173662.21	0.317047	-0.376731	0.695971	-0.541302	0.588299	NA	TAS1R1	protein_coding
ENSG00000204859.13	4.31453	-0.314701	0.125979	-2.49804	0.0124883	0.0832903	ZBTB48	protein_coding
ENSG00000162413.16	8.64458	-0.129495	0.0963587	-1.34389	0.178985	0.431286	KLHL21	protein_coding
ENSG00000116273.6	3.72474	-4.19594e-05	0.124913	-0.000335909	0.999732	0.999732	PHF13	protein_coding
ENSG00000041988.15	5.04433	-0.158524	0.134431	-1.17922	0.23831	0.503902	THAP3	protein_coding
ENSG00000007923.16	19.4954	0.0621551	0.0696216	0.892756	0.371988	0.636475	DNAJC11	protein_coding
ENSG00000228750.7	0.346996	0.36416	0.657785	0.553616	0.579842	NA	LINC01672	lncRNA
ENSG00000284744.1	0.238936	-0.656289	0.997683	-0.657813	0.510658	NA	RP11-242F24.2	lncRNA
ENSG00000237436.1	0.152292	-0.5361	0.780381	-0.686972	0.4921	NA	CAMTA1-DT	lncRNA
ENSG00000171735.19	78.3671	0.046907	0.141413	0.331701	0.740115	0.880844	CAMTA1	protein_coding
ENSG00000227950.1	0.0655311	-0.536173	2.0428	-0.262469	0.79296	NA	RP11-312B8.2	processed_pseudogene
ENSG00000237365.1	0.0913955	-0.197904	1.52449	-0.129816	0.896712	NA	RP11-334N17.1	lncRNA
ENSG00000207056.1	0.147227	-0.628604	0.933851	-0.673131	0.500864	NA	RNU1-8P	snRNA
ENSG00000237402.1	0.19021	-0.467431	0.814191	-0.574104	0.565897	NA	CAMTA1-IT1	lncRNA
ENSG00000237728.2	0.301745	-0.162822	0.62318	-0.261275	0.79388	NA	CAMTA1-AS2	lncRNA
ENSG00000225126.1	0.168053	-0.422249	0.697025	-0.605787	0.544656	NA	CAMTA1-AS1	lncRNA
ENSG00000270171.1	0.319834	-0.665561	0.616316	-1.0799	0.280186	NA	RP11-338N10.1	lncRNA
ENSG00000270035.1	0.0280913	-0.423625	2.14783	-0.197234	0.843644	NA	RP11-338N10.2	lncRNA
ENSG00000269978.1	0.0241596	-0.482344	2.8729	-0.167894	0.866666	NA	RP11-338N10.3	lncRNA
ENSG00000049245.13	235.263	0.0988958	0.0907642	1.08959	0.275894	0.544952	VAMP3	protein_coding
ENSG00000269925.1	0.0373222	-0.500061	1.92519	-0.259747	0.795059	NA	RP3-467L1.6	lncRNA
ENSG00000049246.15	16.4136	-0.122494	0.0958527	-1.27794	0.201271	0.460785	PER3	protein_coding
ENSG00000236266.1	0.347651	-0.160292	0.3697	-0.433574	0.664598	NA	RP3-467L1.4	lncRNA
ENSG00000049247.14	2.13625	-0.163582	0.305053	-0.53624	0.591793	0.796885	UTS2	protein_coding
ENSG00000049249.9	1.45455	-0.327599	0.268067	-1.22208	0.221677	0.486222	TNFRSF9	protein_coding
ENSG00000270330.1	0.127028	-0.193911	0.989838	-0.195902	0.844687	NA	RP5-892F13.2	processed_pseudogene
ENSG00000116288.13	119.493	0.317745	0.0936207	3.39396	0.000688904	0.010624	PARK7	protein_coding
ENSG00000200344.1	0.0248861	-0.42422	2.18819	-0.193868	0.846279	NA	Y_RNA	misc_RNA
ENSG00000284747.1	0.395348	-0.646446	0.398759	-1.62115	0.104986	NA	CTA-215D11.6	lncRNA
ENSG00000284716.1	0.20571	-0.52371	0.61954	-0.845322	0.397931	NA	CTA-215D11.5	lncRNA
ENSG00000116285.13	3.04572	-0.575424	0.222392	-2.58743	0.00966956	0.0701702	ERRFI1	protein_coding
ENSG00000238290.1	0.433553	0.173935	0.493775	0.352256	0.724646	NA	RP11-431K24.1	lncRNA
ENSG00000232848.1	0.236017	-0.167281	0.657358	-0.254475	0.799128	NA	CTA-215D11.4	processed_pseudogene
ENSG00000229305.1	0.170559	-0.533694	0.816525	-0.653617	0.513359	NA	RP11-431K24.2	processed_pseudogene
ENSG00000227634.3	0.298311	-0.195137	0.683687	-0.285419	0.775323	NA	LINC01714	lncRNA
ENSG00000200975.1	0.871333	-0.281991	0.643496	-0.438217	0.661229	NA	RNU1-7P	snRNA
ENSG00000233645.1	0.0884923	-0.391989	1.1868	-0.330292	0.74118	NA	RP11-431K24.4	lncRNA
ENSG00000251977.1	0.00340653	-0.58495	2.92169	-0.20021	0.841316	NA	RNU6-991P	snRNA
ENSG00000162426.16	0.692694	-0.121006	0.38471	-0.314539	0.753112	NA	SLC45A1	protein_coding
ENSG00000252254.1	0.0655239	-0.859474	1.34475	-0.639133	0.522737	NA	Y_RNA	misc_RNA
ENSG00000142599.19	151.968	0.125961	0.0424169	2.96961	0.00298182	0.0304571	RERE	protein_coding
ENSG00000232912.6	0.458437	0.102309	0.375522	0.272445	0.78528	NA	RERE-AS1	lncRNA
ENSG00000221083.1	0.057555	-0.408278	1.36391	-0.299343	0.764678	NA	ENSG10010135148.1	snoRNA
ENSG00000270282.1	0.106896	-0.576984	1.48925	-0.387432	0.698436	NA	RP5-1115A15.2	processed_pseudogene
ENSG00000222511.2	0.00721028	-0.586363	2.92166	-0.200695	0.840937	NA	Y_RNA	misc_RNA
ENSG00000226545.1	0.162409	-0.224238	1.15351	-0.194396	0.845866	NA	RP4-633I8.3	unprocessed_pseudogene
ENSG00000228423.2	0.146063	-0.25966	0.894672	-0.290229	0.771641	NA	RP4-633I8.4	lncRNA
ENSG00000074800.16	316.176	0.303084	0.050224	6.03463	1.59323681093827E-09	3.11515730748217E-07	ENO1	protein_coding
ENSG00000274258.1	0	NA	NA	NA	NA	NA	MIR6728	miRNA
ENSG00000230679.1	0.166175	-0.63358	0.830785	-0.762627	0.445686	NA	ENO1-AS1	lncRNA
ENSG00000201725.1	0.0593147	-0.397666	1.50584	-0.264083	0.791716	NA	RNU6-304P	snRNA
ENSG00000238249.2	0.371894	0.320743	0.344628	0.930694	0.352012	NA	HMGN2P17	processed_pseudogene
ENSG00000232208.2	0.45582	-0.653714	0.383063	-1.70654	0.0879072	NA	RP3-477M7.5	processed_pseudogene
ENSG00000232663.2	0.0419627	-0.616606	2.18361	-0.28238	0.777652	NA	RP3-477M7.6	processed_pseudogene
ENSG00000131686.15	0.673578	-0.0768474	0.420786	-0.182628	0.85509	NA	CA6	protein_coding
ENSG00000265141.2	0.737987	-0.336553	0.299446	-1.12392	0.261048	NA	RN7SL451P	misc_RNA
ENSG00000197241.4	0.630541	-0.448529	0.57992	-0.773433	0.439266	NA	SLC2A7	protein_coding
ENSG00000142583.18	9.86209	1.40079	0.210104	6.66713	2.6084549536567E-11	9.52028092419059E-09	SLC2A5	protein_coding
ENSG00000252404.1	0.0582117	-0.33748	1.42867	-0.23622	0.813262	NA	ENSG10010139882.1	scaRNA
ENSG00000180758.12	1.75724	-0.226469	0.223491	-1.01332	0.310907	0.580925	GPR157	protein_coding
ENSG00000228526.7	1.17795	0.580128	0.357624	1.62217	0.104766	0.318645	MIR34AHG	lncRNA
ENSG00000284357.1	0	NA	NA	NA	NA	NA	MIR34A	miRNA
ENSG00000234546.4	0.702579	0.465288	0.432137	1.07671	0.281609	NA	LNCTAM34A	lncRNA
ENSG00000049239.13	7.75317	-0.127579	0.134956	-0.945339	0.344486	0.612253	H6PD	protein_coding
ENSG00000171621.14	4.50786	-0.117021	0.131571	-0.889411	0.373782	0.637818	SPSB1	protein_coding
ENSG00000284652.1	0.258155	-0.209916	0.618521	-0.339384	0.73432	NA	CTD-2510L9.2	lncRNA
ENSG00000284693.1	0.794559	-0.116055	0.283049	-0.410018	0.681793	NA	LINC02606	lncRNA
ENSG00000252956.1	0.0535956	-0.551227	1.52008	-0.36263	0.716881	NA	RNA5SP40	rRNA_pseudogene
ENSG00000235263.1	0.0883296	-0.235188	1.4509	-0.162098	0.871229	NA	RP13-392I16.1	lncRNA
ENSG00000171612.7	2.68066	0.0139408	0.165791	0.0840866	0.932988	0.973222	SLC25A33	protein_coding
ENSG00000231181.1	0.152269	-0.662824	0.691385	-0.95869	0.337715	NA	RP13-15M17.1	processed_pseudogene
ENSG00000188807.13	1.89119	0.0397127	0.22539	0.176195	0.86014	0.941967	TMEM201	protein_coding
ENSG00000171608.16	116.317	0.0030479	0.0607489	0.0501722	0.959985	0.984467	PIK3CD	protein_coding
ENSG00000179840.5	0.983152	-0.128983	0.296891	-0.434446	0.663965	0.841367	PIK3CD-AS1	lncRNA
ENSG00000233268.3	0.143563	-0.605483	1.09775	-0.551569	0.581244	NA	RP11-558F24.2	processed_pseudogene
ENSG00000231789.2	0.880666	-0.135628	0.283741	-0.477998	0.632651	NA	PIK3CD-AS2	lncRNA
ENSG00000171603.18	16.0548	-0.333162	0.100626	-3.3109	0.000929953	0.0132238	CLSTN1	protein_coding
ENSG00000271264.1	0.051994	-0.453013	1.52377	-0.297298	0.766239	NA	MZT1P1	processed_pseudogene
ENSG00000280113.2	0.121279	-0.328037	0.957292	-0.342672	0.731845	NA	RP11-84A14.7	TEC
ENSG00000178585.15	21.9245	0.112721	0.0909504	1.23937	0.21521	0.479156	CTNNBIP1	protein_coding
ENSG00000223989.1	0.126281	-0.445169	0.624727	-0.712581	0.476105	NA	RP11-84A14.5	lncRNA
ENSG00000285701.1	0.109544	-0.30413	0.897226	-0.338967	0.734635	NA	RP11-84A14.8	lncRNA
ENSG00000162441.12	92.5681	0.0297058	0.100479	0.295642	0.767503	0.896398	LZIC	protein_coding
ENSG00000228150.1	0.064291	-0.342591	1.16862	-0.293158	0.769401	NA	RP11-84A14.4	lncRNA
ENSG00000173614.14	12.333	0.219346	0.111314	1.97052	0.0487791	0.201496	NMNAT1	protein_coding
ENSG00000202415.1	0.169716	-0.193838	0.600344	-0.322878	0.746788	NA	RN7SKP269	misc_RNA
ENSG00000283611.2	0.11852	-0.263636	1.28628	-0.20496	0.837603	NA	TMEM274P	unitary_pseudogene
ENSG00000265521.1	0.017255	-0.543394	2.77662	-0.195703	0.844842	NA	MIR5697	miRNA
ENSG00000241326.1	0	NA	NA	NA	NA	NA	RP11-807G9.2	lncRNA
ENSG00000162444.12	18.5608	-0.105865	0.119473	-0.886099	0.375564	0.639928	RBP7	protein_coding
ENSG00000130939.20	45.3809	-0.0547553	0.045697	-1.19823	0.230829	0.495727	UBE4B	protein_coding
ENSG00000224340.1	0.0856187	-0.527883	1.45175	-0.363619	0.716143	NA	RP11-496H15.2	processed_pseudogene
ENSG00000233623.2	0.261849	-1.05897	0.856297	-1.23668	0.216205	NA	PGAM1P11	processed_pseudogene
ENSG00000201746.1	0.0196917	-0.488437	2.70831	-0.180347	0.85688	NA	RNU6-828P	snRNA
ENSG00000054523.19	58.152	0.26268	0.0744892	3.52642	0.000421216	0.00735963	KIF1B	protein_coding
ENSG00000264881.1	0.0148625	-0.455844	2.92165	-0.156022	0.876015	NA	ENSG00000264881	miRNA
ENSG00000199562.1	0.127605	-0.584314	0.847417	-0.689524	0.490494	NA	RNU6-37P	snRNA
ENSG00000264501.2	0	NA	NA	NA	NA	NA	RN7SL731P	misc_RNA
ENSG00000284735.1	0.503269	-0.491707	0.420622	-1.169	0.242404	NA	RP4-736L20.4	lncRNA
ENSG00000284642.1	0.242574	-0.833671	0.756784	-1.1016	0.270637	NA	RP4-736L20.5	lncRNA
ENSG00000142657.21	147.151	0.425668	0.0829189	5.13355	2.84328408345258E-07	2.28912244052084E-05	PGD	protein_coding
ENSG00000271989.1	0.0590203	-0.371509	1.50163	-0.247404	0.804596	NA	RP4-736L20.3	lncRNA
ENSG00000251503.8	0.0589158	-0.493098	1.28648	-0.383292	0.701503	NA	CENPS-CORT	protein_coding
ENSG00000175279.22	0.146579	-0.289754	0.611184	-0.474087	0.635438	NA	CENPS	protein_coding
ENSG00000241563.4	0.150958	-0.345094	0.857406	-0.402486	0.687327	NA	CORT	protein_coding
ENSG00000160049.12	17.609	0.0285864	0.0845269	0.338193	0.735218	0.878053	DFFA	protein_coding
ENSG00000203469.2	0.105756	-0.281947	0.919933	-0.306486	0.759234	NA	RP5-1113E3.3	lncRNA
ENSG00000142655.13	8.47889	0.0222351	0.120935	0.18386	0.854123	0.939395	PEX14	protein_coding
ENSG00000287727.1	0.254727	-0.308482	0.546857	-0.5641	0.572686	NA	RP4-734G22.4	lncRNA
ENSG00000243267.3	0.127601	-0.561886	0.722615	-0.777574	0.43682	NA	RN7SL614P	misc_RNA
ENSG00000130940.15	12.3136	0.182373	0.109287	1.66875	0.0951661	0.303275	CASZ1	protein_coding
ENSG00000272078.1	0.990123	-0.467713	0.347409	-1.34629	0.17821	0.430063	RP4-734G22.3	lncRNA
ENSG00000225158.2	0.0349054	-0.462344	2.2463	-0.205824	0.836928	NA	HSPE1P24	processed_pseudogene
ENSG00000175262.14	1.00135	0.170336	0.35953	0.473776	0.63566	0.824447	C1orf127	protein_coding
ENSG00000215785.2	0.139298	-0.655027	1.0994	-0.595804	0.551306	NA	CFL1P6	processed_pseudogene
ENSG00000120948.19	41.3551	-0.120933	0.0547611	-2.20837	0.0272183	0.139176	TARDBP	protein_coding
ENSG00000009724.17	0.565872	0.491659	0.448829	1.09543	0.27333	NA	MASP2	protein_coding
ENSG00000116649.10	21.7725	0.26976	0.0887267	3.04035	0.00236307	0.0261354	SRM	protein_coding
ENSG00000171824.14	33.0537	-0.165326	0.0570637	-2.89722	0.00376487	0.0359783	EXOSC10	protein_coding
ENSG00000226849.1	0.598242	0.098906	0.356323	0.277574	0.781339	NA	RP4-635E18.7	lncRNA
ENSG00000230337.1	0.241987	-0.466137	0.748531	-0.622735	0.533459	NA	EXOSC10-AS1	lncRNA
ENSG00000198793.13	27.9302	0.0746164	0.0692364	1.0777	0.281166	0.550138	MTOR	protein_coding
ENSG00000225602.5	0.170108	-0.531208	0.645187	-0.82334	0.410315	NA	MTOR-AS1	lncRNA
ENSG00000253086.1	0.0336753	-0.529963	1.94105	-0.273029	0.784831	NA	RNU6-537P	snRNA
ENSG00000171819.5	0.608229	-0.000967847	0.502561	-0.00192583	0.998463	NA	ANGPTL7	protein_coding
ENSG00000207451.1	0.111012	-0.654119	1.56772	-0.417243	0.676501	NA	RNU6-291P	snRNA
ENSG00000120942.14	4.58375	-0.088333	0.14582	-0.605767	0.544669	0.769452	UBIAD1	protein_coding
ENSG00000238199.1	0.130662	-0.150198	1.56263	-0.0961184	0.923427	NA	UBE2V2P3	processed_pseudogene
ENSG00000284646.1	0.100498	-0.357624	1.04217	-0.343153	0.731483	NA	RP4-796F18.3	lncRNA
ENSG00000224338.2	0.0751949	-0.300959	1.38846	-0.216758	0.828397	NA	MTCYBP45	processed_pseudogene
ENSG00000204624.8	0.982897	0.539201	0.384615	1.40192	0.160938	0.405779	DISP3	protein_coding
ENSG00000285833.1	0.146751	-0.218663	0.942259	-0.232062	0.81649	NA	RP11-149P14.2	lncRNA
ENSG00000235643.2	0.491545	0.32342	0.427237	0.757004	0.449047	NA	LINC01647	lncRNA
ENSG00000284708.1	0.420442	-0.28754	0.62836	-0.457604	0.647237	NA	RP3-330O12.5	lncRNA
ENSG00000116661.11	2.41856	-0.169901	0.216485	-0.784816	0.432561	0.686879	FBXO2	protein_coding
ENSG00000132879.14	4.45985	-0.0878394	0.13859	-0.633809	0.526205	0.758371	FBXO44	protein_coding
ENSG00000116663.11	7.21045	0.787801	0.13132	5.99909	1.98430764317766E-09	3.74600790017815E-07	FBXO6	protein_coding
ENSG00000116670.15	15.6963	0.202586	0.11056	1.83236	0.0668985	0.245638	MAD2L2	protein_coding
ENSG00000162490.7	2.30665	-0.194203	0.23445	-0.828334	0.407482	0.667201	DRAXIN	protein_coding
ENSG00000177674.16	7.6753	0.524046	0.134949	3.8833	0.000103048	0.0025958	AGTRAP	protein_coding
ENSG00000215910.7	1.37212	-0.798712	0.304929	-2.61934	0.00881011	0.0656521	C1orf167	protein_coding
ENSG00000177553.6	0.236398	-0.455895	0.732901	-0.622042	0.533914	NA	C1orf167-AS1	lncRNA
ENSG00000177000.13	24.1598	0.124104	0.0655574	1.89306	0.0583494	0.226342	MTHFR	protein_coding
ENSG00000011021.23	7.19133	-0.0333095	0.155136	-0.214712	0.829992	0.927774	CLCN6	protein_coding
ENSG00000276470.1	0	NA	NA	NA	NA	NA	ENSG10010138681.1	misc_RNA
ENSG00000278852.1	0	NA	NA	NA	NA	NA	ENSG10010135835.1	misc_RNA
ENSG00000175206.10	0.531872	0.401638	0.361941	1.10968	0.267137	NA	NPPA	protein_coding
ENSG00000275915.1	0	NA	NA	NA	NA	NA	ENSG10010134403.1	misc_RNA
ENSG00000120937.9	0.0848208	-0.473184	1.09169	-0.433441	0.664694	NA	NPPB	protein_coding
ENSG00000224904.1	0.293016	-0.401583	0.585213	-0.686216	0.492577	NA	SBF1P2	processed_pseudogene
ENSG00000285646.2	1.17612	-0.566116	0.325765	-1.7378	0.0822456	0.278116	RP5-934G17.7	lncRNA
ENSG00000199347.1	0	NA	NA	NA	NA	NA	RNU5E-1	snRNA
ENSG00000201801.1	2.95167	-0.734271	0.282244	-2.60154	0.00928051	0.0680394	RNU5E-4P	snRNA
ENSG00000116685.16	10.6961	0.213881	0.105574	2.02589	0.0427765	0.186405	KIAA2013	protein_coding
ENSG00000083444.17	9.0655	0.127505	0.114841	1.11028	0.26688	0.536187	PLOD1	protein_coding
ENSG00000287384.1	0.149798	-0.306661	0.815415	-0.37608	0.706858	NA	RP5-1077B9.6	lncRNA
ENSG00000116688.18	114.996	0.233903	0.0995733	2.34905	0.0188212	0.109578	MFN2	protein_coding
ENSG00000270914.1	0.0357292	-0.325159	2.24529	-0.144818	0.884854	NA	RP5-1077B9.5	processed_pseudogene
ENSG00000116691.11	14.1294	0.404783	0.111583	3.62765	0.000286014	0.00559226	MIIP	protein_coding
ENSG00000202461.1	0.00442898	-0.58495	2.92169	-0.20021	0.841316	NA	Y_RNA	misc_RNA
ENSG00000276869.1	0	NA	NA	NA	NA	NA	MIR6729	miRNA
ENSG00000243539.3	0.159459	-0.150622	0.723223	-0.208265	0.835022	NA	RN7SL649P	misc_RNA
ENSG00000120949.15	7.1395	-0.263073	0.134395	-1.95747	0.0502927	0.205135	TNFRSF8	protein_coding
ENSG00000201135.1	0.020089	-0.480472	2.92167	-0.164451	0.869376	NA	RNU6-777P	snRNA
ENSG00000227875.2	0.0958337	-0.326443	1.24395	-0.262426	0.792993	NA	RPL23AP89	processed_pseudogene
ENSG00000285604.1	0.231837	-0.156974	0.761562	-0.206121	0.836697	NA	RP11-426M1.3	lncRNA
ENSG00000283789.1	0	NA	NA	NA	NA	NA	MIR7846	miRNA
ENSG00000028137.19	34.2972	-0.0478108	0.103442	-0.462198	0.643939	0.829722	TNFRSF1B	protein_coding
ENSG00000263676.1	0.00446951	-0.621941	2.92167	-0.212872	0.831427	NA	MIR4632	miRNA
ENSG00000225196.2	0.0270624	-0.487162	2.80928	-0.173412	0.862328	NA	RPL10P17	processed_pseudogene
ENSG00000252969.1	0	NA	NA	NA	NA	NA	SNORA70	snoRNA
ENSG00000048707.15	54.1187	-0.11931	0.0516453	-2.31018	0.0208779	0.117471	VPS13D	protein_coding
ENSG00000239149.1	0.00234691	-0.591397	2.92168	-0.202417	0.839591	NA	SNORA59A	snoRNA
ENSG00000229484.1	0.120729	-0.313157	0.882174	-0.354983	0.722602	NA	LINC02766	lncRNA
ENSG00000162496.9	20.3435	-0.358518	0.14487	-2.47476	0.0133325	0.086585	DHRS3	protein_coding
ENSG00000221340.1	0.0278745	-0.60759	2.15159	-0.282391	0.777644	NA	RNU6ATAC18P	snRNA
ENSG00000276830.1	0.00530623	-0.504946	2.92168	-0.172827	0.862787	NA	MIR6730	miRNA
ENSG00000272482.1	0.533346	0.0358864	0.323158	0.111049	0.911577	NA	RP11-474O21.5	lncRNA
ENSG00000204518.3	0.325021	-0.586309	0.514616	-1.13931	0.254572	NA	AADACL4	protein_coding
ENSG00000226166.2	0.00700709	-0.58495	2.92169	-0.20021	0.841316	NA	RP11-474O21.2	processed_pseudogene
ENSG00000188984.12	0.474877	0.0291949	0.493801	0.0591229	0.952854	NA	AADACL3	protein_coding
ENSG00000157330.10	0.677544	0.471107	0.421374	1.11803	0.263555	NA	C1orf158	protein_coding
ENSG00000116726.5	0.653591	0.179949	0.498581	0.360923	0.718157	NA	PRAMEF12	protein_coding
ENSG00000116721.9	0.292753	-0.386056	0.829047	-0.465662	0.641457	NA	PRAMEF1	protein_coding
ENSG00000228338.1	0.0375047	-0.525202	2.22337	-0.236219	0.813263	NA	LINC01784	lncRNA
ENSG00000239810.3	0.202148	-0.501494	0.860568	-0.582748	0.560063	NA	PRAMEF11	protein_coding
ENSG00000231103.2	0.167783	-0.00856548	0.991583	-0.00863819	0.993108	NA	PRAMEF30P	unprocessed_pseudogene
ENSG00000179172.10	0.152466	-0.188795	0.716254	-0.263587	0.792098	NA	HNRNPCL1	protein_coding
ENSG00000120952.4	0.109401	-0.22086	1.0456	-0.211228	0.832709	NA	PRAMEF2	protein_coding
ENSG00000243073.4	0.294105	-0.46258	0.641562	-0.721022	0.470896	NA	PRAMEF4	protein_coding
ENSG00000187545.5	0.200503	-0.389805	0.947842	-0.411256	0.680885	NA	PRAMEF10	protein_coding
ENSG00000204510.5	0.0234128	-0.589758	2.20906	-0.266972	0.789491	NA	PRAMEF7	protein_coding
ENSG00000207434.1	0.0325148	-0.590989	2.09977	-0.281455	0.778362	NA	RNU6-1072P	snRNA
ENSG00000234064.1	0.0152	-0.67954	2.92164	-0.232588	0.816081	NA	PRAMEF29P	unprocessed_pseudogene
ENSG00000232423.6	0.0806654	-0.256654	1.25036	-0.205263	0.837367	NA	PRAMEF6	protein_coding
ENSG00000274178.2	0.0381527	-0.491875	1.91084	-0.257413	0.79686	NA	PRAMEF28P	unprocessed_pseudogene
ENSG00000274764.6	0.0479399	-0.561533	1.45932	-0.384792	0.700392	NA	PRAMEF27	protein_coding
ENSG00000277058.3	0.0165959	-0.487176	2.92164	-0.166747	0.867569	NA	HNRNPCL3	protein_coding
ENSG00000229571.7	0.0231072	-0.50471	2.21242	-0.228126	0.819548	NA	PRAMEF25	protein_coding
ENSG00000277862.1	0	NA	NA	NA	NA	NA	PRAMEF34P	unprocessed_pseudogene
ENSG00000236179.1	0.132043	-0.382939	1.10693	-0.345946	0.729384	NA	PRAMEF35P	unprocessed_pseudogene
ENSG00000275774.3	0.253249	-0.18387	0.580123	-0.316951	0.751281	NA	HNRNPCL2	protein_coding
ENSG00000229978.1	0.00770334	-0.58495	2.92169	-0.20021	0.841316	NA	PRAMEF36P	transcribed_unprocessed_pseudogene
ENSG00000233336.1	0	NA	NA	NA	NA	NA	RP13-221M14.2	lncRNA
ENSG00000280267.4	0.0475012	-0.630753	2.53409	-0.248907	0.803433	NA	PRAMEF26	protein_coding
ENSG00000179412.11	0.0629632	-0.565991	2.92161	-0.193725	0.846391	NA	HNRNPCL4	protein_coding
ENSG00000204505.5	0.117914	-0.541809	1.33113	-0.407028	0.683987	NA	PRAMEF9	protein_coding
ENSG00000279169.3	0.0563101	-0.518367	2.25865	-0.229504	0.818477	NA	PRAMEF13	protein_coding
ENSG00000279804.2	0.359614	-0.27116	0.633799	-0.427833	0.668773	NA	PRAMEF18	protein_coding
ENSG00000250894.1	0.216711	-0.114883	0.804975	-0.142716	0.886514	NA	PRAMEF31P	unprocessed_pseudogene
ENSG00000270601.4	0.0264293	-0.518448	2.56635	-0.202018	0.839903	NA	PRAMEF5	protein_coding
ENSG00000231219.1	0	NA	NA	NA	NA	NA	PRAMEF32P	unprocessed_pseudogene
ENSG00000207511.1	0.00542039	-0.529366	2.92169	-0.181185	0.856222	NA	RNU6-771P	snRNA
ENSG00000182330.10	0.0227743	-0.641003	2.63639	-0.243137	0.807899	NA	PRAMEF8	protein_coding
ENSG00000237700.2	0.199611	-0.222459	0.850585	-0.261537	0.793679	NA	PRAMEF33	protein_coding
ENSG00000204501.7	0.135794	-0.47683	1.01522	-0.469684	0.638581	NA	PRAMEF15	protein_coding
ENSG00000228229.2	0.0451501	-0.449305	2.00828	-0.223726	0.822971	NA	RP11-219C24.10	lncRNA
ENSG00000204481.8	0.278465	-0.518137	0.65841	-0.786952	0.43131	NA	PRAMEF14	protein_coding
ENSG00000204480.8	0.105227	-0.587367	1.22358	-0.480041	0.631198	NA	PRAMEF19	protein_coding
ENSG00000204479.4	0.289434	-0.0669292	0.622872	-0.107453	0.91443	NA	PRAMEF17	protein_coding
ENSG00000204478.10	0.414262	0.375115	0.452224	0.829489	0.406828	NA	PRAMEF20	protein_coding
ENSG00000162494.6	0.256185	0.182532	0.612884	0.297824	0.765838	NA	LRRC38	protein_coding
ENSG00000259961.1	0.161932	-0.640276	1.00449	-0.637413	0.523856	NA	RP4-597A16.2	lncRNA
ENSG00000215909.3	0.0921588	-0.266857	1.23761	-0.215623	0.829281	NA	BRWD1P1	processed_pseudogene
ENSG00000162493.17	1.08016	0.405172	0.396736	1.02126	0.30713	0.576649	PDPN	protein_coding
ENSG00000222952.1	0.0678609	-0.50863	2.87319	-0.177027	0.859488	NA	RNA5SP41	rRNA_pseudogene
ENSG00000237445.2	0.0731576	-0.500254	1.87347	-0.267021	0.789453	NA	CTA-520D8.2	lncRNA
ENSG00000253085.1	0.0457564	-0.521876	2.00443	-0.260362	0.794585	NA	ENSG10010140100.1	scaRNA
ENSG00000116731.22	116.417	-0.101809	0.0409579	-2.4857	0.0129299	0.0853537	PRDM2	protein_coding
ENSG00000189337.17	16.707	0.22731	0.129738	1.75206	0.0797631	0.273664	KAZN	protein_coding
ENSG00000252151.1	0.00974277	-0.464844	2.92166	-0.159103	0.873588	NA	RNU6-1265P	snRNA
ENSG00000231606.2	0.106912	-0.234278	0.894563	-0.26189	0.793406	NA	RP11-344F13.1	lncRNA
ENSG00000234593.3	0.595541	0.24318	0.534202	0.455221	0.64895	NA	KAZN-AS1	lncRNA
ENSG00000235829.1	0.132322	-0.10156	1.03161	-0.0984479	0.921577	NA	TBCAP2	processed_pseudogene
ENSG00000287756.1	0.308571	0.260826	0.506303	0.515159	0.606442	NA	RP5-864I18.1	lncRNA
ENSG00000175147.13	1.95969	0.404321	0.325597	1.24178	0.214317	0.477593	TMEM51-AS1	lncRNA
ENSG00000171729.14	1.18202	0.447875	0.239654	1.86884	0.0616454	0.234421	TMEM51	protein_coding
ENSG00000204464.7	0.0930264	-0.520711	1.18047	-0.441104	0.659138	NA	C1orf195	lncRNA
ENSG00000215720.4	0.190921	-0.663533	0.878478	-0.755321	0.450056	NA	MFFP1	processed_pseudogene
ENSG00000278480.1	0.241394	-0.00834172	0.716722	-0.0116387	0.990714	NA	ZBTB2P1	processed_pseudogene
ENSG00000142621.20	3.53127	0.246815	0.257973	0.956748	0.338695	0.606291	FHAD1	protein_coding
ENSG00000233485.1	0.349447	-0.291793	0.491619	-0.593535	0.552823	NA	FHAD1-AS1	lncRNA
ENSG00000236045.1	0.0778786	-0.623252	1.32794	-0.469337	0.638829	NA	RP3-467K16.7	lncRNA
ENSG00000228140.2	0.711208	-0.0581833	0.421038	-0.13819	0.89009	NA	RP3-467K16.4	lncRNA
ENSG00000142634.13	315.078	0.213771	0.0683055	3.12963	0.00175026	0.0211837	EFHD2	protein_coding
ENSG00000162438.12	0.698413	0.46922	0.478706	0.980184	0.326995	NA	CTRC	protein_coding
ENSG00000142615.8	0.153388	-0.655619	1.03301	-0.634668	0.525645	NA	CELA2A	protein_coding
ENSG00000215704.10	0.146626	-0.214048	0.979419	-0.218546	0.827004	NA	CELA2B	protein_coding
ENSG00000132906.18	7.18131	0.156409	0.106909	1.46301	0.143464	0.380605	CASP9	protein_coding
ENSG00000116138.13	46.7729	-0.0236558	0.146007	-0.162019	0.871291	0.947625	DNAJC16	protein_coding
ENSG00000251866.1	0.0560942	-0.579	1.28851	-0.449358	0.653173	NA	SCARNA21B	scaRNA
ENSG00000272510.1	0.0789301	-0.276239	1.01187	-0.272999	0.784854	NA	RP4-680D5.8	lncRNA
ENSG00000116771.6	2.82928	-0.29569	0.186352	-1.58673	0.112573	0.331877	AGMAT	protein_coding
ENSG00000237301.1	0.306346	0.168837	0.586918	0.287668	0.773601	NA	RP4-680D5.2	lncRNA
ENSG00000235084.3	0.451837	0.162929	0.307129	0.53049	0.595773	NA	CHCHD2P6	processed_pseudogene
ENSG00000252417.1	0.0159308	-0.466632	2.92166	-0.159715	0.873106	NA	RNU7-179P	snRNA
ENSG00000236500.1	0	NA	NA	NA	NA	NA	CD24P1	processed_pseudogene
ENSG00000197312.12	48.6919	-0.014383	0.053879	-0.266951	0.789507	0.910211	DDI2	protein_coding
ENSG00000215695.1	0	NA	NA	NA	NA	NA	RSC1A1	protein_coding
ENSG00000271742.1	0.0101987	-0.530643	2.92163	-0.181625	0.855877	NA	RP4-680D5.9	lncRNA
ENSG00000116786.13	38.7469	0.132543	0.068051	1.94769	0.0514515	0.208394	PLEKHM2	protein_coding
ENSG00000237938.5	0.718241	-0.14712	0.303669	-0.484476	0.628048	NA	RP11-288I21.1	lncRNA
ENSG00000162461.8	0.43368	-0.402831	0.446631	-0.901932	0.367093	NA	SLC25A34	protein_coding
ENSG00000224459.1	0.0582986	-0.354133	1.50368	-0.235511	0.813812	NA	SLC25A34-AS1	lncRNA
ENSG00000162460.7	0.206923	-0.459995	0.754048	-0.610034	0.541839	NA	TMEM82	protein_coding
ENSG00000162458.13	1.68402	-0.0885057	0.259318	-0.341302	0.732876	0.877198	FBLIM1	protein_coding
ENSG00000224321.1	0.319267	0.125726	0.497941	0.252491	0.800661	NA	RPL12P14	processed_pseudogene
ENSG00000233954.6	3.23669	0.322423	0.143753	2.2429	0.0249033	0.13156	UQCRHL	protein_coding
ENSG00000178715.8	6.14028	-0.160798	0.169326	-0.949634	0.342298	0.61048	RP11-169K16.8	processed_pseudogene
ENSG00000179743.4	3.01629	-0.136416	0.147825	-0.922824	0.356099	0.623298	FLJ37453	lncRNA
ENSG00000065526.12	155.313	-0.0895323	0.0431474	-2.07503	0.0379836	0.172924	SPEN	protein_coding
ENSG00000270620.1	0.0242529	-0.546508	2.92167	-0.187053	0.851619	NA	RP1-134O19.3	unprocessed_pseudogene
ENSG00000116809.12	12.7357	0.00801877	0.0906694	0.0884396	0.929527	0.971773	ZBTB17	protein_coding
ENSG00000234607.2	0.0685163	-0.361681	1.33916	-0.270081	0.787098	NA	RP11-5P18.1	processed_pseudogene
ENSG00000231353.1	0.168248	-0.587315	1.13503	-0.517446	0.604845	NA	RP11-5P18.3	unprocessed_pseudogene
ENSG00000275503.1	0.475057	0.0525572	0.711355	0.0738832	0.941103	NA	RP11-5P18.11	processed_pseudogene
ENSG00000224966.4	0.147283	-0.403059	0.769529	-0.523773	0.600436	NA	TBC1D3P6	unprocessed_pseudogene
ENSG00000183888.4	0.707835	0.156944	0.386371	0.406199	0.684597	NA	SRARP	protein_coding
ENSG00000233078.1	0.057235	-0.538965	1.59371	-0.338182	0.735226	NA	RP11-5P18.5	lncRNA
ENSG00000173641.18	0.770524	-0.372151	0.39111	-0.951525	0.341338	NA	HSPB7	protein_coding
ENSG00000186510.12	0.7105	-0.254495	0.460523	-0.552621	0.580523	NA	CLCNKA	protein_coding
ENSG00000232456.1	0.0556898	-0.482418	1.35835	-0.35515	0.722477	NA	RP11-5P18.10	unprocessed_pseudogene
ENSG00000184908.19	1.48258	-0.395044	0.429036	-0.920771	0.35717	0.623855	CLCNKB	protein_coding
ENSG00000185519.9	0.245592	-0.0336151	0.722534	-0.0465238	0.962893	NA	FAM131C	protein_coding
ENSG00000142627.13	1.91608	-0.2192	0.262759	-0.834226	0.404154	0.664114	EPHA2	protein_coding
ENSG00000227959.1	0.178156	-0.419652	0.878241	-0.477832	0.632769	NA	RP11-276H7.2	lncRNA
ENSG00000224621.1	0.106922	-0.292033	1.12963	-0.258521	0.796005	NA	RP11-276H7.3	lncRNA
ENSG00000234166.1	0.225962	-0.590584	0.723318	-0.816493	0.414219	NA	ARHGEF19-AS1	lncRNA
ENSG00000142632.17	3.14497	-0.354857	0.192806	-1.84049	0.0656959	0.24329	ARHGEF19	protein_coding
ENSG00000237276.8	1.00667	0.397296	0.295109	1.34627	0.178215	0.430063	ANO7L1	transcribed_unprocessed_pseudogene
ENSG00000288398.1	1.5611	0.166205	0.228587	0.727097	0.467166	0.712895	RP4-733M16.8	lncRNA
ENSG00000132881.12	2.76896	-0.419598	0.181446	-2.31252	0.0207492	0.11708	CPLANE2	protein_coding
ENSG00000233929.1	0.0121141	-0.636347	2.92165	-0.217804	0.827582	NA	MT1XP1	processed_pseudogene
ENSG00000037637.11	13.0939	0.0294994	0.0724613	0.407105	0.683931	0.85266	FBXO42	protein_coding
ENSG00000055070.17	114.085	0.270563	0.0439709	6.15322	7.59233694787271E-10	1.64074397410344E-07	SZRD1	protein_coding
ENSG00000226457.1	0.332479	-0.348361	0.383211	-0.909059	0.363319	NA	RPL22P3	processed_pseudogene
ENSG00000187144.11	1.27786	0.31752	0.305722	1.03859	0.298994	0.569677	SPATA21	protein_coding
ENSG00000157191.20	50.599	0.0861353	0.0634259	1.35805	0.174449	0.424697	NECAP2	protein_coding
ENSG00000226029.1	1.061	0.157728	0.284721	0.553973	0.579597	0.790443	LINC01772	lncRNA
ENSG00000080947.15	2.06096	-0.473137	0.235673	-2.0076	0.0446861	0.191176	CROCCP3	transcribed_unprocessed_pseudogene
ENSG00000206652.1	0.388653	-0.457471	0.446678	-1.02416	0.305759	NA	RNU1-1	snRNA
ENSG00000261135.1	0	NA	NA	NA	NA	NA	RP4-798A10.7	lncRNA
ENSG00000285853.1	0.0373932	-0.39322	1.79197	-0.219434	0.826312	NA	RP4-798A10.8	lncRNA
ENSG00000224174.2	0.00986095	-0.58495	2.92169	-0.20021	0.841316	NA	RP4-798A10.4	lncRNA
ENSG00000233421.5	0.317656	-0.166135	0.552056	-0.300938	0.763462	NA	LINC01783	lncRNA
ENSG00000277344.1	0.0149755	-0.511805	2.92165	-0.175176	0.860941	NA	RNU1-6P	snRNA
ENSG00000225710.1	0.0948365	-0.666972	1.51129	-0.441325	0.658978	NA	PDE4DIPP8	unprocessed_pseudogene
ENSG00000219481.10	7.89213	-0.0158134	0.152646	-0.103596	0.91749	0.966696	NBPF1	protein_coding
ENSG00000271732.1	0.0882037	-0.363852	1.09259	-0.333018	0.73912	NA	RP5-1182A14.5	lncRNA
ENSG00000215908.10	11.1447	-0.442653	0.130252	-3.39844	0.000677724	0.0105507	CROCCP2	transcribed_unprocessed_pseudogene
ENSG00000283773.1	0	NA	NA	NA	NA	NA	RP5-1182A14.8	transcribed_unprocessed_pseudogene
ENSG00000186301.8	0.544408	0.253775	0.418548	0.606323	0.5443	NA	MST1P2	unprocessed_pseudogene
ENSG00000282143.1	0.120463	-0.325505	0.613118	-0.530902	0.595487	NA	RP1-163M9.8	lncRNA
ENSG00000207513.1	4.11163	-0.278225	0.197	-1.41231	0.15786	0.401718	RNU1-3	snRNA
ENSG00000280114.1	0.0363768	-0.54317	2.06734	-0.262738	0.792752	NA	RP5-875O13.7	unprocessed_pseudogene
ENSG00000236698.1	0.651001	-0.195972	0.295568	-0.663034	0.507309	NA	EIF1AXP1	processed_pseudogene
ENSG00000268869.6	0.317926	-0.637493	0.709961	-0.897928	0.369224	NA	ESPNP	transcribed_unprocessed_pseudogene
ENSG00000279151.1	0.0248435	-0.474972	2.59528	-0.183014	0.854787	NA	RP1-163M9.7	lncRNA
ENSG00000282740.1	0.0586781	-0.520721	1.42177	-0.366248	0.71418	NA	RP5-1182A14.7	lncRNA
ENSG00000058453.17	11.5024	-0.245789	0.109495	-2.24475	0.024784	0.13118	CROCC	protein_coding
ENSG00000227684.2	0.0948152	-0.616868	1.69803	-0.363284	0.716393	NA	CROCCP4	transcribed_unprocessed_pseudogene
ENSG00000207389.1	5.41327	-0.264717	0.175004	-1.51263	0.130373	0.360888	RNU1-4	snRNA
ENSG00000186715.11	0.530906	0.565957	0.513302	1.10258	0.270209	NA	MST1L	transcribed_unprocessed_pseudogene
ENSG00000223643.6	0.00839956	-0.546508	2.92167	-0.187053	0.851619	NA	RP11-108M9.1	lncRNA
ENSG00000230239.1	0.0940617	-0.390438	1.1851	-0.329455	0.741811	NA	PDE4DIPP9	unprocessed_pseudogene
ENSG00000263811.1	0.0333901	-0.364129	2.09598	-0.173727	0.86208	NA	MIR3675	miRNA
ENSG00000228549.5	1.21764	-0.860573	0.336424	-2.558	0.0105276	0.0742868	RP11-108M9.3	lncRNA
ENSG00000277234.1	0	NA	NA	NA	NA	NA	RNU1-5P	snRNA
ENSG00000238142.2	3.98289	-0.00109839	0.173675	-0.00632437	0.994954	0.997748	RP11-108M9.4	lncRNA
ENSG00000235241.1	0.189317	-0.486476	0.812873	-0.598465	0.54953	NA	RP11-108M9.5	processed_pseudogene
ENSG00000207005.1	0.772251	-0.633959	0.291132	-2.17757	0.0294383	NA	RNU1-2	snRNA
ENSG00000272426.1	0.00966356	-0.522322	2.92166	-0.178776	0.858114	NA	RP11-108M9.6	lncRNA
ENSG00000117122.14	0.327176	-0.216563	0.578447	-0.374387	0.708117	NA	MFAP2	protein_coding
ENSG00000286898.1	0.0920189	-0.337053	1.1789	-0.285905	0.774951	NA	RP1-37C10.7	lncRNA
ENSG00000226526.1	0.121031	-0.216981	0.953396	-0.227588	0.819967	NA	RP1-37C10.3	lncRNA
ENSG00000159363.19	6.12062	0.137142	0.115956	1.1827	0.236927	0.502512	ATP13A2	protein_coding
ENSG00000288636.1	0	NA	NA	NA	NA	NA	RP1-37C10.8	protein_coding
ENSG00000117118.10	42.1547	0.124851	0.0746737	1.67196	0.0945329	0.302064	SDHB	protein_coding
ENSG00000117115.13	31.3516	0.660704	0.144076	4.58581	4.52219049170221E-06	0.000217808	PADI2	protein_coding
ENSG00000204362.6	0.708835	-0.219836	0.451491	-0.486912	0.62632	NA	LINC02783	lncRNA
ENSG00000282843.1	0.344873	-0.122223	0.644147	-0.189744	0.84951	NA	RP11-380J14.4	lncRNA
ENSG00000142623.11	0.823731	0.097091	0.437982	0.221678	0.824564	NA	PADI1	protein_coding
ENSG00000142619.4	0.399369	-0.399746	0.51603	-0.774656	0.438543	NA	PADI3	protein_coding
ENSG00000266634.1	0.000878917	-0.537368	2.92169	-0.183923	0.854074	NA	MIR3972	miRNA
ENSG00000159339.13	43.4901	0.224315	0.142815	1.57067	0.11626	0.337658	PADI4	protein_coding
ENSG00000276747.1	0.774007	0.233674	0.426898	0.547378	0.584119	NA	PADI6	protein_coding
ENSG00000227751.1	0.162438	-0.645009	0.576841	-1.11817	0.263492	NA	RCC2-AS1	lncRNA
ENSG00000179051.14	69.7556	0.198337	0.0501149	3.95765	7.56900182742431E-05	0.00203792	RCC2	protein_coding
ENSG00000074964.17	8.59847	0.120399	0.127856	0.941679	0.346357	0.614158	ARHGEF10L	protein_coding
ENSG00000236648.2	0.264537	-0.479603	0.689034	-0.696051	0.486397	NA	LINC02810	lncRNA
ENSG00000117148.8	0.281459	-0.258196	0.757856	-0.340692	0.733335	NA	ACTL8	protein_coding
ENSG00000284653.1	0.25179	-0.52984	0.587637	-0.901645	0.367246	NA	RP11-658E23.1	lncRNA
ENSG00000261781.1	0.655283	0.847241	0.482169	1.75715	0.078893	NA	LINC01654	lncRNA
ENSG00000117154.12	0.998932	0.32544	0.315946	1.03005	0.302987	0.572312	IGSF21	protein_coding
ENSG00000280222.1	1.21013	0.157414	0.36108	0.435952	0.662872	0.840567	RP11-174G17.3	TEC
ENSG00000230035.2	0.117332	-0.661837	1.07609	-0.615039	0.538529	NA	IGSF21-AS1	lncRNA
ENSG00000225387.1	0.0793557	-0.349347	1.54216	-0.226531	0.820788	NA	RP11-422P22.1	lncRNA
ENSG00000179023.9	0.697899	-0.0417912	0.481228	-0.0868428	0.930796	NA	KLHDC7A	protein_coding
ENSG00000235282.3	0.0716982	-0.225265	1.02949	-0.218812	0.826797	NA	DYNLL1P3	processed_pseudogene
ENSG00000225478.2	0.0128319	-0.455844	2.92165	-0.156022	0.876015	NA	RP1-8B22.2	processed_pseudogene
ENSG00000009709.12	1.3171	0.0709608	0.352564	0.201271	0.840487	0.933157	PAX7	protein_coding
ENSG00000179002.5	0.515232	-0.446254	0.492328	-0.906416	0.364715	NA	TAS1R2	protein_coding
ENSG00000159423.17	2.50181	0.290064	0.18509	1.56715	0.117079	0.339377	ALDH4A1	protein_coding
ENSG00000265606.1	0	NA	NA	NA	NA	NA	MIR4695	miRNA
ENSG00000221662.1	0.000890671	-0.568202	2.92169	-0.194477	0.845803	NA	MIR1290	miRNA
ENSG00000169991.11	14.9212	-0.230152	0.0968934	-2.37531	0.0175341	0.10453	IFFO2	protein_coding
ENSG00000272084.1	0.412264	-0.156913	0.440863	-0.355923	0.721898	NA	RP5-1126H10.2	lncRNA
ENSG00000127481.15	114.188	0.0452992	0.0565695	0.800771	0.423264	0.679341	UBR4	protein_coding
ENSG00000230424.1	1.27455	0.188858	0.27002	0.699422	0.484289	0.725263	EMC1-AS1	lncRNA
ENSG00000127463.15	5.55102	-0.0664344	0.14484	-0.458674	0.646468	0.831188	EMC1	protein_coding
ENSG00000053372.5	8.73195	-0.0276659	0.105125	-0.263171	0.792419	0.911776	MRTO4	protein_coding
ENSG00000286064.1	0.0213903	-0.536278	2.92166	-0.183552	0.854365	NA	RP4-657E11.11	unprocessed_pseudogene
ENSG00000211454.15	0.437624	-0.261073	0.471453	-0.553762	0.579741	NA	AKR7L	polymorphic_pseudogene
ENSG00000162482.5	0.262624	-0.709623	0.624039	-1.13715	0.255477	NA	AKR7A3	protein_coding
ENSG00000270728.1	0.168681	-0.588273	0.985511	-0.596922	0.55056	NA	RP4-657E11.10	processed_pseudogene
ENSG00000053371.13	17.8037	0.479737	0.129068	3.71693	0.00020166	0.00429581	AKR7A2	protein_coding
ENSG00000200403.1	0.0968606	-0.215775	0.858336	-0.251387	0.801515	NA	RNU6-1099P	snRNA
ENSG00000040487.13	1.50143	0.0399616	0.202581	0.197262	0.843622	0.934812	SLC66A1	protein_coding
ENSG00000077549.19	293.866	0.238931	0.0607228	3.93479	8.32701317351224E-05	0.00221033	CAPZB	protein_coding
ENSG00000240490.3	9.62176	-0.145972	0.160229	-0.911017	0.362287	0.627658	RN7SL277P	misc_RNA
ENSG00000173436.15	13.7993	0.093208	0.0919742	1.01342	0.310862	0.580908	MICOS10	protein_coding
ENSG00000201609.1	0.0148221	-0.484371	2.85963	-0.169382	0.865496	NA	RNU4-28P	snRNA
ENSG00000235185.1	0.0405953	-0.361811	2.20008	-0.164454	0.869374	NA	RP5-1056L3.1	lncRNA
ENSG00000158747.15	4.33383	-0.267427	0.167252	-1.59895	0.109832	0.32762	NBL1	protein_coding
ENSG00000270136.6	0.0407823	-0.363612	2.03458	-0.178715	0.858161	NA	MICOS10-NBL1	protein_coding
ENSG00000226396.1	0.787291	0.276534	0.267261	1.03469	0.300812	NA	RP5-1056L3.3	processed_pseudogene
ENSG00000158748.4	0.400984	-0.33187	0.601926	-0.551347	0.581396	NA	HTR6	protein_coding
ENSG00000162542.14	7.498	-0.0817923	0.117568	-0.695702	0.486616	0.727024	TMCO4	protein_coding
ENSG00000178828.7	0.165608	-0.479545	0.881316	-0.544124	0.586356	NA	RNF186	protein_coding
ENSG00000235434.1	1.77166	-1.89427	0.47115	-4.02052	5.80699659618884E-05	0.00163592	RP11-91K11.2	lncRNA
ENSG00000169914.6	7.2696	-0.0405823	0.115963	-0.349961	0.726368	0.873471	OTUD3	protein_coding
ENSG00000188784.4	0.256497	-0.00305841	0.756318	-0.00404382	0.996774	NA	PLA2G2E	protein_coding
ENSG00000242688.3	0.0770781	-0.261848	0.908486	-0.288225	0.773175	NA	RN7SL304P	misc_RNA
ENSG00000188257.12	2.24211	0.782411	0.369197	2.11923	0.0340714	0.161404	PLA2G2A	protein_coding
ENSG00000127472.11	1.14047	0.387942	0.34474	1.12532	0.260455	0.529706	PLA2G5	protein_coding
ENSG00000117215.15	0.34223	0.34573	0.501278	0.689696	0.490385	NA	PLA2G2D	protein_coding
ENSG00000158786.5	0.738293	-0.0990254	0.447644	-0.221215	0.824925	NA	PLA2G2F	protein_coding
ENSG00000227066.2	0.527888	0.124744	0.489702	0.254735	0.798928	NA	RP3-340N1.2	lncRNA
ENSG00000187980.7	0.445333	0.289418	0.42593	0.679496	0.496824	NA	PLA2G2C	protein_coding
ENSG00000162543.6	1.74739	-0.346675	0.245854	-1.41008	0.158515	0.402699	UBXN10	protein_coding
ENSG00000228105.2	0.155426	-0.447472	1.04903	-0.426557	0.669702	NA	LINC01757	lncRNA
ENSG00000284710.1	0.403616	0.0489442	0.598307	0.0818045	0.934802	NA	RP3-340N1.7	lncRNA
ENSG00000158816.16	1.87784	-0.0424324	0.347022	-0.122276	0.902681	0.961806	VWA5B1	protein_coding
ENSG00000226664.1	0.0309905	-0.459844	1.83603	-0.250456	0.802235	NA	RP4-745E8.2	lncRNA
ENSG00000236963.7	0.910672	0.32816	0.429029	0.76489	0.444337	NA	LINC01141	lncRNA
ENSG00000226487.1	0.225236	-0.402862	1.06882	-0.376921	0.706232	NA	RP4-749H3.2	lncRNA
ENSG00000284641.1	0.167298	-0.319533	0.825415	-0.387118	0.698669	NA	RP4-749H3.4	lncRNA
ENSG00000284743.1	0.110017	-0.234941	1.17297	-0.200296	0.841249	NA	RP4-749H3.3	lncRNA
ENSG00000162545.6	1.49212	-0.279676	0.256929	-1.08853	0.276359	0.545543	CAMK2N1	protein_coding
ENSG00000090432.7	2.74801	0.14207	0.164494	0.863679	0.387764	0.649389	MUL1	protein_coding
ENSG00000183114.8	0.359719	-0.236567	0.580931	-0.40722	0.683846	NA	FAM43B	protein_coding
ENSG00000158825.6	28.7325	0.573323	0.145793	3.93244	8.40875111455527E-05	0.00222034	CDA	protein_coding
ENSG00000158828.8	45.3625	-0.188354	0.0713343	-2.64044	0.00827983	0.0629574	PINK1	protein_coding
ENSG00000284005.1	0	NA	NA	NA	NA	NA	MIR6084	miRNA
ENSG00000117242.7	1.03345	-0.129497	0.261892	-0.494467	0.620976	0.814977	PINK1-AS	lncRNA
ENSG00000244038.11	12.8301	0.0124799	0.0939578	0.132825	0.894332	0.958207	DDOST	protein_coding
ENSG00000117245.13	10.6354	-0.162159	0.153247	-1.05815	0.289986	0.559991	KIF17	protein_coding
ENSG00000235432.1	0.370723	0.0377079	0.554246	0.0680347	0.945758	NA	RP5-930J4.5	unprocessed_pseudogene
ENSG00000189410.12	0.792754	0.363745	0.522223	0.696532	0.486096	NA	SH2D5	protein_coding
ENSG00000233069.1	0.108751	-0.461879	1.16269	-0.39725	0.691183	NA	RP5-930J4.2	lncRNA
ENSG00000127483.19	185.96	-0.191015	0.0701548	-2.72276	0.00647389	0.0528465	HP1BP3	protein_coding
ENSG00000075151.23	385.77	0.100795	0.138265	0.729002	0.466	0.7123	EIF4G3	protein_coding
ENSG00000251914.1	0	NA	NA	NA	NA	NA	RNU7-200P	snRNA
ENSG00000221808.1	0.00847568	-0.570642	2.92168	-0.195313	0.845148	NA	MIR1256	miRNA
ENSG00000236073.2	0.403905	-0.199239	0.315013	-0.632479	0.527074	NA	RP11-487E1.2	processed_pseudogene
ENSG00000235112.1	0.0370181	-0.566344	1.68176	-0.336757	0.7363	NA	HSPE1P27	processed_pseudogene
ENSG00000287192.1	0.262953	-0.0161133	0.483575	-0.0333213	0.973418	NA	RP3-329E20.3	lncRNA
ENSG00000117298.16	84.9766	0.206788	0.158777	1.30238	0.192787	0.449573	ECE1	protein_coding
ENSG00000236936.1	2.46454	-0.111823	0.261785	-0.427156	0.669266	0.844873	RP3-329E20.2	lncRNA
ENSG00000231105.2	0.550519	-0.564277	0.322641	-1.74893	0.0803025	NA	ECE1-AS1	lncRNA
ENSG00000236216.5	0.0777064	-0.676957	1.38746	-0.487911	0.625613	NA	PPP1R11P1	processed_pseudogene
ENSG00000228823.1	0.151625	-0.403793	0.913316	-0.442118	0.658404	NA	PDE4DIPP10	unprocessed_pseudogene
ENSG00000236009.1	0.113472	-0.323959	1.16673	-0.277665	0.781269	NA	RP11-293F5.1	lncRNA
ENSG00000227001.3	0.205357	-0.315475	0.429502	-0.734514	0.462635	NA	NBPF2P	unprocessed_pseudogene
ENSG00000187952.9	0.733693	-0.85098	0.323583	-2.62986	0.0085419	NA	HS6ST1P1	processed_pseudogene
ENSG00000186543.7	0.157155	-0.5093	0.800523	-0.636209	0.52464	NA	CROCCP5	unprocessed_pseudogene
ENSG00000142794.19	8.40356	0.171236	0.133428	1.28336	0.199366	0.458203	NBPF3	protein_coding
ENSG00000176378.8	0.0640313	-0.462443	2.92163	-0.158283	0.874234	NA	PFN1P10	processed_pseudogene
ENSG00000162551.14	17.4507	0.525534	0.168103	3.12625	0.0017705	0.0213343	ALPL	protein_coding
ENSG00000233431.1	0.0590665	-0.397485	1.22547	-0.324354	0.74567	NA	LINC02596	lncRNA
ENSG00000076864.20	8.2879	1.24713	0.282991	4.40697	1.0482680904401E-05	0.000424058	RAP1GAP	protein_coding
ENSG00000090686.16	78.6629	-0.00411384	0.0637633	-0.0645173	0.948558	0.979573	USP48	protein_coding
ENSG00000231978.2	0.0227936	-0.544403	2.91364	-0.186847	0.851781	NA	RP11-132G19.3	processed_pseudogene
ENSG00000187942.12	0.966715	-0.0553801	0.324002	-0.170925	0.864283	0.944129	LDLRAD2	protein_coding
ENSG00000142798.20	16.2985	-0.143037	0.123559	-1.15765	0.247009	0.513983	HSPG2	protein_coding
ENSG00000232037.3	98.5287	-0.261566	0.114539	-2.28364	0.0223929	0.123292	RP11-26H16.1	processed_pseudogene
ENSG00000283234.1	0.15632	-0.24985	0.744246	-0.335709	0.73709	NA	RP11-26H16.4	transcribed_unitary_pseudogene
ENSG00000219073.8	0.126713	-0.36145	0.824007	-0.43865	0.660915	NA	CELA3B	protein_coding
ENSG00000285959.1	0.0178612	-0.543109	2.75726	-0.196974	0.843848	NA	RP1-224A6.11	lncRNA
ENSG00000273610.1	0.00569141	-0.504946	2.92168	-0.172827	0.862787	NA	RN7SL386P	misc_RNA
ENSG00000201919.1	0	NA	NA	NA	NA	NA	RNU6-1022P	snRNA
ENSG00000142789.20	0.0540528	-0.409349	1.70932	-0.239481	0.810733	NA	CELA3A	protein_coding
ENSG00000278124.1	0.0654785	-0.494379	1.6686	-0.296283	0.767014	NA	RN7SL186P	misc_RNA
ENSG00000201273.1	0	NA	NA	NA	NA	NA	RNU6-776P	snRNA
ENSG00000228397.3	0.154013	-0.588751	0.690673	-0.85243	0.393975	NA	LINC01635	lncRNA
ENSG00000218510.9	1.85854	0.20443	0.195014	1.04829	0.294507	0.564738	LINC00339	lncRNA
ENSG00000070831.17	168.244	0.00584919	0.0601448	0.0972519	0.922526	0.968647	CDC42	protein_coding
ENSG00000285752.1	0.343254	-0.244502	0.346796	-0.705032	0.48079	NA	CDC42-AS1	lncRNA
ENSG00000285794.1	0	NA	NA	NA	NA	NA	RP1-224A6.10	transcribed_processed_pseudogene
ENSG00000230068.2	0.092176	-0.735019	0.844755	-0.870097	0.384247	NA	CDC42-IT1	lncRNA
ENSG00000271428.1	0.116066	-0.294588	0.85515	-0.344487	0.73048	NA	MPHOSPH6P1	processed_pseudogene
ENSG00000162552.15	0.885327	0.378319	0.429377	0.881088	0.37827	NA	WNT4	protein_coding
ENSG00000285873.1	0.0991046	-0.30744	0.868674	-0.353919	0.7234	NA	RP1-163O16.1	lncRNA
ENSG00000266564.1	0.0372862	-0.455488	2.05984	-0.221128	0.824993	NA	MIR4418	miRNA
ENSG00000234397.3	0.0614249	-0.516006	2.92165	-0.176614	0.859811	NA	PPIAP34	processed_pseudogene
ENSG00000279625.1	0.19327	-0.176963	0.850412	-0.208091	0.835158	NA	RP11-415K20.2	TEC
ENSG00000184677.18	21.2106	-0.0899454	0.0776525	-1.15831	0.246739	0.513553	ZBTB40	protein_coding
ENSG00000237200.1	0.34843	-0.61803	0.675109	-0.915452	0.359955	NA	ZBTB40-IT1	lncRNA
ENSG00000070886.12	0.90288	0.19847	0.38865	0.510665	0.609586	NA	EPHA8	protein_coding
ENSG00000276835.2	0	NA	NA	NA	NA	NA	MIR6127	miRNA
ENSG00000173372.17	27.0493	0.994179	0.154032	6.45439	1.08658780910287E-10	3.244748759401E-08	C1QA	protein_coding
ENSG00000159189.12	14.2854	0.876601	0.160256	5.47001	4.50008131222143E-08	5.02431844844925E-06	C1QC	protein_coding
ENSG00000173369.17	25.2136	1.20778	0.151499	7.97222	1.5584412665919E-15	1.96891072019272E-12	C1QB	protein_coding
ENSG00000133216.17	2.29605	-0.0152568	0.271075	-0.0562825	0.955117	0.982401	EPHB2	protein_coding
ENSG00000265422.1	0.00372913	-0.529366	2.92169	-0.181185	0.856222	NA	MIR4684	miRNA
ENSG00000225952.1	0.0721991	-0.423768	2.87016	-0.147646	0.882622	NA	RP11-69E9.1	lncRNA
ENSG00000264014.1	0.0470388	-0.567521	2.53559	-0.223822	0.822896	NA	MIR4253	miRNA
ENSG00000215906.8	0.111974	-0.305244	0.920031	-0.331776	0.740059	NA	LACTBL1	protein_coding
ENSG00000227868.6	0.108002	-0.360499	1.07192	-0.336311	0.736636	NA	TEX46	protein_coding
ENSG00000004487.17	116.539	-0.122259	0.0809943	-1.50947	0.131178	0.362034	KDM1A	protein_coding
ENSG00000240553.1	0.151399	-0.4504	1.14432	-0.393597	0.693878	NA	RP1-184J9.2	lncRNA
ENSG00000263793.1	0.0305724	-0.592032	2.92166	-0.202635	0.83942	NA	MIR3115	miRNA
ENSG00000266802.1	0.00565614	-0.501256	2.92168	-0.171565	0.86378	NA	ENSG00000266802	miRNA
ENSG00000169641.13	30.6544	-0.0653456	0.0714757	-0.914235	0.360593	0.625913	LUZP1	protein_coding
ENSG00000229010.1	0.0482725	-0.557127	1.53799	-0.362242	0.717171	NA	RP5-979D14.1	processed_pseudogene
ENSG00000206935.1	0.00369886	-0.515176	2.92168	-0.176328	0.860036	NA	RNU6-514P	snRNA
ENSG00000252578.1	0.0127367	-0.567611	2.92165	-0.194278	0.845959	NA	RNU6-135P	snRNA
ENSG00000179546.5	0.431884	0.174258	0.512396	0.340085	0.733793	NA	HTR1D	protein_coding
ENSG00000215381.3	0.157488	-0.135147	1.02127	-0.132333	0.894721	NA	RP5-1057J7.1	processed_pseudogene
ENSG00000261326.4	0.856137	0.485269	0.349375	1.38897	0.164843	NA	LINC01355	lncRNA
ENSG00000284726.1	0.095207	-0.355672	1.08062	-0.329136	0.742053	NA	RP5-1057J7.8	lncRNA
ENSG00000125944.21	115.448	0.0113723	0.0418165	0.271958	0.785655	0.907809	HNRNPR	protein_coding
ENSG00000125945.15	8.68385	0.0699512	0.105176	0.665089	0.505994	0.743132	ZNF436	protein_coding
ENSG00000249087.7	0.434719	-0.207029	0.355167	-0.582904	0.559958	NA	ZNF436-AS1	lncRNA
ENSG00000201405.1	0	NA	NA	NA	NA	NA	Y_RNA	misc_RNA
ENSG00000271420.1	0.0750699	-0.527239	1.20665	-0.436946	0.662151	NA	RP5-1057J7.7	lncRNA
ENSG00000204219.11	11.3008	-0.295774	0.136098	-2.17324	0.0297623	0.148036	TCEA3	protein_coding
ENSG00000232482.2	0.070286	-0.503067	1.40062	-0.359174	0.719465	NA	RP4-654C18.1	processed_pseudogene
ENSG00000088280.19	4.25869	0.430803	0.169966	2.53464	0.0112563	0.0776783	ASAP3	protein_coding
ENSG00000007968.7	20.3464	-0.274861	0.128052	-2.14648	0.0318348	0.154189	E2F2	protein_coding
ENSG00000235052.1	0.0593377	-0.693339	1.92712	-0.35978	0.719012	NA	RP1-150O5.3	lncRNA
ENSG00000117318.9	9.8965	-0.45154	0.136353	-3.31155	0.000927791	0.013216	ID3	protein_coding
ENSG00000285802.1	0.113666	-0.414104	1.11378	-0.3718	0.710041	NA	RP1-150O5.4	lncRNA
ENSG00000197880.9	0.702847	0.0309805	0.367416	0.08432	0.932802	NA	MDS2	lncRNA
ENSG00000229239.2	0.605296	-0.295375	0.596469	-0.495206	0.620455	NA	RP11-223J15.2	unprocessed_pseudogene
ENSG00000236810.6	1.26856	0.250426	0.252338	0.992423	0.320991	0.58977	ELOA-AS1	lncRNA
ENSG00000011007.12	43.3272	0.0940099	0.0555611	1.69201	0.0906443	0.294625	ELOA	protein_coding
ENSG00000057757.10	65.0902	-0.507433	0.0934988	-5.42716	5.72575766099326E-08	5.9897989696913E-06	PITHD1	protein_coding
ENSG00000011009.11	13.8905	0.174523	0.0867678	2.01138	0.0442851	0.190403	LYPLA2	protein_coding
ENSG00000117308.15	3.06786	-0.0901028	0.181962	-0.495174	0.620477	0.814541	GALE	protein_coding
ENSG00000117305.15	11.2616	0.282808	0.0938626	3.01301	0.00258674	0.0277134	HMGCL	protein_coding
ENSG00000179163.12	3.2409	-0.246771	0.186129	-1.32581	0.184904	0.439488	FUCA1	protein_coding
ENSG00000188822.8	2.61975	-0.798745	0.235554	-3.39093	0.00069657	0.010692	CNR2	protein_coding
ENSG00000229106.1	0.789272	-0.491962	0.323508	-1.52071	0.128333	NA	BTBD6P1	processed_pseudogene
ENSG00000232557.3	0.0302602	-0.449689	2.75695	-0.163111	0.870431	NA	RP11-4M23.3	lncRNA
ENSG00000264926.1	0.0143197	-0.45305	2.92165	-0.155066	0.876769	NA	MIR378F	miRNA
ENSG00000230228.2	0.18867	-0.219329	0.352628	-0.621984	0.533952	NA	H3P1	processed_pseudogene
ENSG00000189266.13	83.8895	-0.177924	0.0457886	-3.88577	0.000102005	0.00258334	PNRC2	protein_coding
ENSG00000188529.15	49.3765	0.0113644	0.0483435	0.235076	0.81415	0.920461	SRSF10	protein_coding
ENSG00000215905.4	0.0157409	-0.457525	2.56911	-0.178087	0.858655	NA	RP11-4M23.7	processed_pseudogene
ENSG00000225315.2	0.0657555	-0.339218	1.2243	-0.277072	0.781725	NA	RP11-293P20.2	lncRNA
ENSG00000142661.19	3.10988	0.0218277	0.272029	0.0802403	0.936046	0.974545	MYOM3	protein_coding
ENSG00000230703.1	0.021234	-0.541367	2.92167	-0.185294	0.852998	NA	MYOM3-AS1	lncRNA
ENSG00000142677.4	0.64344	-0.354097	0.430555	-0.82242	0.410838	NA	IL22RA1	protein_coding
ENSG00000185436.12	4.37341	-0.289996	0.177666	-1.63225	0.102626	0.31464	IFNLR1	protein_coding
ENSG00000230023.2	0.368319	0.120924	0.700967	0.17251	0.863037	NA	LINC02800	lncRNA
ENSG00000232298.2	0.194684	-0.267898	0.848133	-0.315868	0.752103	NA	GRHL3-AS1	lncRNA
ENSG00000158055.16	1.02763	0.284724	0.418867	0.679747	0.496665	0.736211	GRHL3	protein_coding
ENSG00000001460.18	3.36844	0.221619	0.181831	1.21882	0.222913	0.487629	STPG1	protein_coding
ENSG00000001461.17	17.454	0.076747	0.107293	0.715301	0.474423	0.718018	NIPAL3	protein_coding
ENSG00000286061.1	1.04685	-0.189059	0.281988	-0.670452	0.50257	0.740623	RCAN3AS	lncRNA
ENSG00000117602.13	99.0802	-0.423012	0.10416	-4.06116	4.88299412048336E-05	0.00143983	RCAN3	protein_coding
ENSG00000264443.1	0.153172	-0.203832	0.750016	-0.27177	0.785799	NA	NCMAP-DT	lncRNA
ENSG00000184454.7	0.535012	-0.191889	0.494016	-0.388426	0.697701	NA	NCMAP	protein_coding
ENSG00000227312.2	0.0353355	-0.58824	2.07726	-0.28318	0.777039	NA	RP11-496D1.2	processed_pseudogene
ENSG00000239106.1	0.0501968	-0.448856	2.31108	-0.194219	0.846004	NA	Y_RNA	misc_RNA
ENSG00000133226.17	154.463	-0.0323292	0.0378138	-0.854957	0.392575	0.653522	SRRM1	protein_coding
ENSG00000284699.1	0.20061	0.158231	0.77683	0.203688	0.838597	NA	RP11-373M8.2	lncRNA
ENSG00000169504.15	151.924	0.0356299	0.133705	0.266482	0.789868	0.910371	CLIC4	protein_coding
ENSG00000238482.1	0	NA	NA	NA	NA	NA	RNU6-1208P	snRNA
ENSG00000020633.19	92.1555	-0.0609188	0.0777108	-0.783917	0.433089	0.687206	RUNX3	protein_coding
ENSG00000278034.1	0.0110518	-0.602401	2.92163	-0.206186	0.836645	NA	MIR6731	miRNA
ENSG00000229162.1	0.271286	-0.695116	0.508479	-1.36705	0.17161	NA	RUNX3-AS1	lncRNA
ENSG00000261025.1	0.176891	-0.490718	0.79062	-0.620675	0.534814	NA	RP11-84D1.2	lncRNA
ENSG00000264371.1	0.0166582	-0.487176	2.92164	-0.166747	0.867569	NA	MIR4425	miRNA
ENSG00000285823.1	0.361724	0.0975522	0.689321	0.141519	0.88746	NA	LINC02793	lncRNA
ENSG00000233755.1	0.303181	-0.115343	0.502674	-0.22946	0.818512	NA	RP4-799D16.1	lncRNA
ENSG00000233419.3	0.0194936	-0.38922	2.71838	-0.143181	0.886147	NA	IFITM3P7	processed_pseudogene
ENSG00000231953.2	0.035878	-0.503781	1.58691	-0.31746	0.750894	NA	RP4-706G24.1	lncRNA
ENSG00000117614.10	142.648	-0.101822	0.0500333	-2.03509	0.0418422	0.184191	SYF2	protein_coding
ENSG00000284602.1	0.504247	-0.392325	0.40526	-0.968082	0.333004	NA	RP3-465N24.7	lncRNA
ENSG00000284657.1	0.244275	-0.758816	0.763155	-0.994315	0.320069	NA	RP3-465N24.8	lncRNA
ENSG00000117616.18	30.9814	0.0162436	0.0853721	0.190268	0.849099	0.937268	RSRP1	protein_coding
ENSG00000272432.1	0.026213	-0.275221	1.65682	-0.166113	0.868068	NA	RP3-465N24.6	lncRNA
ENSG00000261349.1	0.832618	-0.289773	0.334536	-0.866193	0.386384	NA	RP3-465N24.5	unprocessed_pseudogene
ENSG00000187010.21	13.0304	0.106676	0.163631	0.651931	0.514446	0.749247	RHD	protein_coding
ENSG00000224183.1	0.0379816	-0.361551	1.4968	-0.241549	0.809129	NA	SDHDP6	processed_pseudogene
ENSG00000259984.1	0.00379806	-0.536941	2.92167	-0.183779	0.854187	NA	RP11-335G20.7	unprocessed_pseudogene
ENSG00000183726.11	104.473	0.0883058	0.148763	0.593599	0.55278	0.774056	TMEM50A	protein_coding
ENSG00000188672.19	5.86951	-0.135349	0.174712	-0.7747	0.438517	0.691492	RHCE	protein_coding
ENSG00000238084.4	0.0729723	-0.348491	0.821707	-0.424106	0.671489	NA	RP3-469D22.1	processed_pseudogene
ENSG00000204178.11	20.305	-0.248325	0.0852373	-2.91334	0.0035759	0.0345881	MACO1	protein_coding
ENSG00000157978.12	94.6216	0.277361	0.153605	1.80568	0.0709682	0.254105	LDLRAP1	protein_coding
ENSG00000225643.1	0.469106	-0.8571	0.34969	-2.45103	0.0142448	NA	RP11-70P17.1	lncRNA
ENSG00000117643.15	4.73933	-0.141271	0.170869	-0.826782	0.408361	0.668206	MAN1C1	protein_coding
ENSG00000233478.1	0.549007	0.0754851	0.50009	0.150943	0.880021	NA	RP1-187B23.1	lncRNA
ENSG00000162430.18	41.1347	0.678419	0.16151	4.20047	2.66364503036151E-05	0.000873208	SELENON	protein_coding
ENSG00000255054.3	0	NA	NA	NA	NA	NA	RP1-317E23.6	protein_coding
ENSG00000228172.5	0.906017	0.0251561	0.256972	0.0978944	0.922016	NA	RP1-317E23.3	lncRNA
ENSG00000117640.18	33.472	0.278784	0.145211	1.91986	0.0548761	0.216968	MTFR1L	protein_coding
ENSG00000272478.1	0	NA	NA	NA	NA	NA	RP1-317E23.7	lncRNA
ENSG00000127423.11	2.01671	0.859056	0.274738	3.12682	0.00176705	0.0213084	AUNIP	protein_coding
ENSG00000236528.1	0.860971	0.2604	0.272284	0.956355	0.338893	NA	RP1-125I3.2	lncRNA
ENSG00000182749.6	5.35938	0.102627	0.123437	0.831414	0.40574	0.665588	PAQR7	protein_coding
ENSG00000207302.1	0.0487686	-0.518548	1.85022	-0.280263	0.779276	NA	Y_RNA	misc_RNA
ENSG00000117632.23	32.641	0.41926	0.109748	3.82021	0.000133341	0.00312855	STMN1	protein_coding
ENSG00000229786.1	0.0801162	-0.655487	1.73282	-0.378277	0.705224	NA	SNRPFP2	processed_pseudogene
ENSG00000223624.1	0.0314571	-0.412621	1.9597	-0.210553	0.833236	NA	RP1-125I3.4	processed_pseudogene
ENSG00000283938.1	0.0192634	-0.529366	2.92169	-0.181185	0.856222	NA	MIR3917	miRNA
ENSG00000158006.14	8.88831	-0.175583	0.104681	-1.67731	0.0934811	0.300046	PAFAH2	protein_coding
ENSG00000207237.1	0.0370121	-0.462379	2.42022	-0.191048	0.848488	NA	RNU6-110P	snRNA
ENSG00000252190.1	0.00775277	-0.592521	2.92166	-0.202803	0.839289	NA	ENSG10010139548.1	scaRNA
ENSG00000252691.1	0.0109004	-0.529366	2.92169	-0.181185	0.856222	NA	ENSG10010134544.1	scaRNA
ENSG00000158008.10	0.702412	0.461868	0.389394	1.18612	0.235575	NA	EXTL1	protein_coding
ENSG00000158014.15	0.963098	-0.143408	0.440561	-0.325512	0.744794	0.883723	SLC30A2	protein_coding
ENSG00000284309.1	0.0776506	-0.38664	1.38687	-0.278787	0.780408	NA	RP11-96L14.9	lncRNA
ENSG00000158022.7	0.872482	0.718736	0.483563	1.48633	0.137191	NA	TRIM63	protein_coding
ENSG00000175087.10	6.83009	-0.0497622	0.11551	-0.430805	0.66661	0.843158	PDIK1L	protein_coding
ENSG00000197245.6	2.74686	-0.314187	0.225148	-1.39547	0.162873	0.408587	FAM110D	protein_coding
ENSG00000282872.2	0.0853038	-0.180659	0.977651	-0.184788	0.853395	NA	C1orf232	protein_coding
ENSG00000236782.7	0.548009	-1.09961	0.44451	-2.47375	0.0133704	NA	ZNF593OS	protein_coding
ENSG00000142684.9	7.1464	0.29044	0.136182	2.13274	0.0329462	0.157908	ZNF593	protein_coding
ENSG00000142675.18	1.31745	0.669476	0.285047	2.34865	0.0188417	0.109659	CNKSR1	protein_coding
ENSG00000188782.9	0.654871	-0.268164	0.502808	-0.533334	0.593802	NA	CATSPER4	protein_coding
ENSG00000236155.6	0.576557	0.114422	0.410567	0.278692	0.780481	NA	ZPLD2P	transcribed_unprocessed_pseudogene
ENSG00000278572.1	0.179085	-0.467143	0.711583	-0.656484	0.511513	NA	RP11-231P20.6	unprocessed_pseudogene
ENSG00000130695.16	17.8275	0.0477284	0.0838424	0.569263	0.569177	0.784054	CEP85	protein_coding
ENSG00000270733.1	0.134204	-0.69847	1.38689	-0.503622	0.614527	NA	RP11-231P20.5	processed_pseudogene
ENSG00000142669.15	1234.88	0.586652	0.128107	4.5794	4.66314333338787E-06	0.000223287	SH3BGRL3	protein_coding
ENSG00000158062.20	47.2239	0.276223	0.10475	2.63696	0.00836517	0.0633101	UBXN11	protein_coding
ENSG00000169442.9	148.516	-0.161019	0.113741	-1.41567	0.156873	0.400647	CD52	protein_coding
ENSG00000176092.17	1.55911	-0.496092	0.318683	-1.55669	0.119543	0.343249	CRYBG2	protein_coding
ENSG00000225854.2	0.0630067	-0.707857	1.57652	-0.448999	0.653432	NA	RP11-569G9.7	processed_pseudogene
ENSG00000176083.18	4.55515	-0.321618	0.227412	-1.41425	0.157289	0.400887	ZNF683	protein_coding
ENSG00000131914.11	0.443778	0.561305	0.545714	1.02857	0.303682	NA	LIN28A	protein_coding
ENSG00000117682.17	17.7622	0.00124688	0.0670296	0.0186019	0.985159	0.994606	DHDDS	protein_coding
ENSG00000223583.1	0.482652	0.122693	0.340321	0.360521	0.718457	NA	RP3-476K8.4	processed_pseudogene
ENSG00000225891.2	1.37747	0.0850128	0.195812	0.434156	0.664175	0.841439	DHDDS-AS1	lncRNA
ENSG00000198830.11	189.453	0.487091	0.088022	5.53374	3.13468893348459E-08	3.81363933655932E-06	HMGN2	protein_coding
ENSG00000224129.1	0.0909813	-0.346029	1.18156	-0.292859	0.76963	NA	DPPA2P2	processed_pseudogene
ENSG00000117676.14	65.7302	0.0639199	0.0661079	0.966903	0.333593	0.601831	RPS6KA1	protein_coding
ENSG00000238705.1	0.00271692	-0.513249	2.92168	-0.175669	0.860554	NA	MIR1976	miRNA
ENSG00000243905.3	3.60146	0.240722	0.323569	0.743959	0.456901	0.705979	RN7SL679P	misc_RNA
ENSG00000252802.1	0.629458	0.267703	0.244715	1.09394	0.273983	NA	Y_RNA	misc_RNA
ENSG00000252429.2	0	NA	NA	NA	NA	NA	RNU7-29P	snRNA
ENSG00000229247.2	0	NA	NA	NA	NA	NA	RP11-492M19.3	processed_pseudogene
ENSG00000238316.1	0.0215536	-0.575563	2.23802	-0.257175	0.797044	NA	ENSG10010138693.1	snoRNA
ENSG00000235069.2	0	NA	NA	NA	NA	NA	RP4-785J1.1	processed_pseudogene
ENSG00000260063.1	0.55159	-0.418398	0.372227	-1.12404	0.260996	NA	RP5-968P14.2	lncRNA
ENSG00000117713.20	233.93	0.00102315	0.0316409	0.0323364	0.974204	0.990643	ARID1A	protein_coding
ENSG00000060642.11	2.11634	0.0160955	0.181962	0.0884554	0.929515	0.971773	PIGV	protein_coding
ENSG00000241188.3	0.137335	-0.379503	0.722918	-0.52496	0.599611	NA	RN7SL165P	misc_RNA
ENSG00000287810.1	0.0489599	-0.818431	1.98706	-0.41188	0.680428	NA	RP1-50O24.8	unprocessed_pseudogene
ENSG00000204160.12	26.5483	0.259165	0.0950777	2.72582	0.00641421	0.0525422	ZDHHC18	protein_coding
ENSG00000175793.12	1.00429	-0.586457	0.499725	-1.17356	0.240572	0.506298	SFN	protein_coding
ENSG00000142751.15	6.27373	-0.109606	0.122002	-0.898394	0.368975	0.633499	GPN2	protein_coding
ENSG00000226698.1	0.050244	-0.511188	1.62204	-0.315152	0.752646	NA	RP1-50O24.6	lncRNA
ENSG00000198746.13	9.37365	-0.0859343	0.107728	-0.797693	0.425049	0.680542	GPATCH3	protein_coding
ENSG00000090273.14	122.051	-0.0808923	0.0536466	-1.50787	0.131587	0.362732	NUDC	protein_coding
ENSG00000131910.5	0.324188	-0.0813055	0.506543	-0.160511	0.872479	NA	NR0B2	protein_coding
ENSG00000175707.9	0.462725	-0.348969	0.398915	-0.874795	0.381686	NA	KDF1	protein_coding
ENSG00000172746.6	0.220084	-0.212521	0.517077	-0.411004	0.68107	NA	RPL12P13	unprocessed_pseudogene
ENSG00000224064.1	0.0401876	-0.529101	1.89422	-0.279324	0.779996	NA	RPL32P6	processed_pseudogene
ENSG00000225294.1	0.0439328	-0.53687	1.64471	-0.326422	0.744105	NA	OSTCP2	processed_pseudogene
ENSG00000253368.4	1.2444	-0.642099	0.327697	-1.95943	0.0500627	0.204637	TRNP1	protein_coding
ENSG00000158246.8	0.317663	-0.551867	0.512949	-1.07587	0.281985	NA	TENT5B	protein_coding
ENSG00000090020.11	21.0415	0.242795	0.14719	1.64954	0.0990378	0.309242	SLC9A1	protein_coding
ENSG00000229985.2	0.0702924	-0.626929	1.475	-0.425038	0.670809	NA	RP11-40H20.5	processed_pseudogene
ENSG00000214973.3	0.351013	0.247729	0.333832	0.742076	0.458041	NA	CHCHD3P3	processed_pseudogene
ENSG00000225159.1	2.15215	-0.322045	0.189583	-1.6987	0.0893761	0.292006	NPM1P39	processed_pseudogene
ENSG00000225990.2	0.0679408	-0.667689	1.77049	-0.377121	0.706083	NA	SNRPEP7	processed_pseudogene
ENSG00000224311.1	0.101599	-0.382072	1.17328	-0.325643	0.744694	NA	RP11-40H20.4	lncRNA
ENSG00000142784.16	64.2581	0.100512	0.0652061	1.54145	0.123207	0.349673	WDTC1	protein_coding
ENSG00000252098.1	0.00645386	-0.490989	2.92167	-0.168051	0.866543	NA	Y_RNA	misc_RNA
ENSG00000243659.1	0.234204	-0.190654	0.497818	-0.38298	0.701734	NA	RP11-4K3__A.3	processed_pseudogene
ENSG00000186501.15	4.69251	-0.00614391	0.119851	-0.051263	0.959116	0.984225	TMEM222	protein_coding
ENSG00000206888.1	0.207918	-0.480321	0.597175	-0.804322	0.421211	NA	RNU6-48P	snRNA
ENSG00000241547.1	0.339971	-0.182849	0.362636	-0.504222	0.614105	NA	ACTG1P20	processed_pseudogene
ENSG00000142765.18	15.3131	-0.124534	0.101846	-1.22277	0.221418	0.486043	SYTL1	protein_coding
ENSG00000142733.17	8.72046	-0.18036	0.17261	-1.0449	0.296071	0.566678	MAP3K6	protein_coding
ENSG00000142748.13	5.98205	-0.00504044	0.207806	-0.0242555	0.980649	0.9928	FCN3	protein_coding
ENSG00000174950.11	0.336908	0.116785	0.520282	0.224465	0.822395	NA	CD164L2	protein_coding
ENSG00000231207.1	0.0963014	-0.583267	1.29121	-0.451722	0.651469	NA	RP1-144C9.2	processed_pseudogene
ENSG00000181773.7	0.167545	-0.292873	0.927903	-0.315629	0.752284	NA	GPR3	protein_coding
ENSG00000158195.11	183.667	0.123678	0.0426578	2.8993	0.00373995	0.0358163	WASF2	protein_coding
ENSG00000241169.1	0.040237	-0.3917	1.772	-0.221049	0.825054	NA	RP4-752I6.1	lncRNA
ENSG00000237429.1	0.323169	-0.62525	0.475547	-1.3148	0.188577	NA	RP1-159A19.4	lncRNA
ENSG00000126705.15	12.0964	-0.220398	0.0855451	-2.5764	0.00998348	0.0716647	AHDC1	protein_coding
ENSG00000000938.13	111.488	0.130244	0.0705658	1.84571	0.0649341	0.241747	FGR	protein_coding
ENSG00000235912.1	0.351579	-0.00393756	0.304914	-0.0129137	0.989697	NA	RP1-159A19.3	processed_pseudogene
ENSG00000233975.2	0.254538	-0.0301778	0.633975	-0.0476009	0.962034	NA	LINC02574	lncRNA
ENSG00000126709.16	16.8309	0.194876	0.207803	0.937796	0.348349	0.61559	IFI6	protein_coding
ENSG00000225886.3	0.287027	-0.577338	0.63712	-0.906168	0.364847	NA	RP11-288L9.4	lncRNA
ENSG00000206767.1	0.0324248	-0.487106	2.47463	-0.196839	0.843953	NA	RNU6-949P	snRNA
ENSG00000226662.2	0.0412534	-0.631831	1.65937	-0.380765	0.703377	NA	CHMP1AP1	processed_pseudogene
ENSG00000207095.1	0.0371382	-0.464199	2.41884	-0.19191	0.847813	NA	RNU6-424P	snRNA
ENSG00000287244.1	0.0916099	-0.329541	0.998916	-0.329899	0.741477	NA	RP3-426I6.8	lncRNA
ENSG00000009780.16	10.6601	-0.211483	0.0853673	-2.47733	0.0132369	0.086271	FAM76A	protein_coding
ENSG00000231344.1	0.0114421	-0.480472	2.92167	-0.164451	0.869376	NA	RP3-426I6.2	processed_pseudogene
ENSG00000230833.1	0.0790326	-0.617625	1.31399	-0.470038	0.638328	NA	RPEP3	processed_pseudogene
ENSG00000117758.14	33.3943	0.0596368	0.0586132	1.01747	0.308932	0.578816	STX12	protein_coding
ENSG00000269971.1	0.0268539	-0.517692	1.65847	-0.31215	0.754927	NA	RP3-426I6.5	lncRNA
ENSG00000270031.1	0.0149702	-0.479865	2.59651	-0.184812	0.853377	NA	RP3-426I6.6	lncRNA
ENSG00000223062.1	0.166227	-0.450887	1.36468	-0.330398	0.7411	NA	RNU6-1245P	snRNA
ENSG00000286433.1	0.197076	0.0198375	0.550093	0.0360621	0.971233	NA	RP3-426I6.7	lncRNA
ENSG00000117751.18	19.8895	-0.0250302	0.0704049	-0.355517	0.722202	0.871205	PPP1R8	protein_coding
ENSG00000252947.1	1.39308	-0.226857	0.218635	-1.03761	0.299453	0.569803	SCARNA1	scaRNA
ENSG00000130775.16	125.006	0.265654	0.0712499	3.72849	0.000192633	0.00414565	THEMIS2	protein_coding
ENSG00000117748.10	25.9612	0.0329438	0.0759638	0.433677	0.664523	0.841444	RPA2	protein_coding
ENSG00000130768.15	1.4222	-0.287522	0.376239	-0.764202	0.444747	0.696066	SMPDL3B	protein_coding
ENSG00000227050.1	0.112991	-0.335896	0.984704	-0.341114	0.733018	NA	RP11-460I13.2	lncRNA
ENSG00000158156.9	3.64977	0.171198	0.15687	1.09134	0.275124	0.544359	XKR8	protein_coding
ENSG00000158161.16	33.6993	0.00346426	0.0657011	0.0527276	0.957949	0.983793	EYA3	protein_coding
ENSG00000238231.2	0.0639683	-0.627371	1.4866	-0.422016	0.673013	NA	RP11-460I13.6	processed_pseudogene
ENSG00000240750.3	0.278636	-0.384767	0.387079	-0.994027	0.32021	NA	RN7SL559P	misc_RNA
ENSG00000228589.3	0.357651	-0.406691	0.354306	-1.14785	0.25103	NA	SPCS2P4	processed_pseudogene
ENSG00000228943.1	0.00615069	-0.48587	2.92167	-0.166299	0.867922	NA	RP5-1053E7.2	processed_pseudogene
ENSG00000214812.3	0.132137	-0.771502	0.608045	-1.26882	0.204504	NA	RP5-1053E7.3	processed_pseudogene
ENSG00000253005.1	0.0186802	-0.532554	2.73401	-0.194789	0.845558	NA	RNU6-176P	snRNA
ENSG00000169403.12	10.7663	0.236399	0.110456	2.1402	0.0323383	0.156121	PTAFR	protein_coding
ENSG00000126698.11	51.8241	0.0119158	0.0507281	0.234896	0.814289	0.920461	DNAJC8	protein_coding
ENSG00000130770.18	96.9713	0.0952747	0.0674461	1.41261	0.157772	0.401652	ATP5IF1	protein_coding
ENSG00000270605.1	0.339993	-0.138302	0.416412	-0.332129	0.739792	NA	RP5-1092A3.4	lncRNA
ENSG00000271398.1	0.0606901	-0.553665	1.49587	-0.37013	0.711286	NA	RP5-1092A3.5	lncRNA
ENSG00000130766.5	4.5886	-0.113494	0.129788	-0.874458	0.381869	0.644851	SESN2	protein_coding
ENSG00000130772.14	7.01951	-0.223274	0.168969	-1.32139	0.186371	0.441069	MED18	protein_coding
ENSG00000204138.13	63.6556	-0.0545077	0.0541439	-1.00672	0.31407	0.583096	PHACTR4	protein_coding
ENSG00000206779.1	0.135576	-0.0667434	0.501206	-0.133166	0.894062	NA	Y_RNA	misc_RNA
ENSG00000229820.2	0.0458363	-0.737895	1.74322	-0.423294	0.672081	NA	RP1-308E4.1	processed_pseudogene
ENSG00000221216.1	0.0961104	-0.450212	1.22862	-0.366437	0.714039	NA	RNU6ATAC27P	snRNA
ENSG00000180198.17	11.8182	-0.0917042	0.0962827	-0.952447	0.34087	0.608858	RCC1	protein_coding
ENSG00000242125.3	1.19326	0.265321	0.257542	1.0302	0.302914	0.572312	SNHG3	lncRNA
ENSG00000274266.1	0	NA	NA	NA	NA	NA	SNORA73A	snoRNA
ENSG00000200087.1	16.222	-0.460011	0.216296	-2.12677	0.0334394	0.15933	SNORA73B	snoRNA
ENSG00000231468.2	0.00943252	-0.532588	2.92166	-0.18229	0.855355	NA	PRDX3P2	processed_pseudogene
ENSG00000279443.1	0.327089	0.192883	0.466158	0.413771	0.679042	NA	RP4-669K10.8	TEC
ENSG00000180098.9	10.5909	-0.141857	0.0789088	-1.79774	0.0722189	0.256459	TRNAU1AP	protein_coding
ENSG00000197989.14	8.82292	0.0439436	0.157669	0.278707	0.780469	0.904627	SNHG12	lncRNA
ENSG00000221539.1	0.162254	-0.631151	0.653472	-0.965842	0.334123	NA	SNORD99	snoRNA
ENSG00000278274.1	0	NA	NA	NA	NA	NA	SNORA61	snoRNA
ENSG00000273544.1	0	NA	NA	NA	NA	NA	SNORA44	snoRNA
ENSG00000280498.1	0	NA	NA	NA	NA	NA	SNORA16A	snoRNA
ENSG00000274582.1	0	NA	NA	NA	NA	NA	SNORA16A	snoRNA
ENSG00000120656.13	17.2641	0.300321	0.0817485	3.67372	0.000239045	0.00488318	TAF12	protein_coding
ENSG00000188060.8	0.554329	-0.695476	0.414127	-1.67938	0.0930779	NA	RAB42	protein_coding
ENSG00000229388.1	0.389256	-0.380053	0.467968	-0.812136	0.416714	NA	LINC01715	lncRNA
ENSG00000270103.3	0	NA	NA	NA	NA	NA	RNU11	lncRNA
ENSG00000274978.1	0	NA	NA	NA	NA	NA	RNU11	snRNA
ENSG00000162419.13	22.1423	-0.0342641	0.0694391	-0.49344	0.621702	0.815496	GMEB1	protein_coding
ENSG00000252777.1	0.0976606	-0.571023	1.03416	-0.552161	0.580838	NA	ENSG10010139645.1	scaRNA
ENSG00000198492.16	37.7104	-0.0350391	0.0480471	-0.729265	0.465839	0.7123	YTHDF2	protein_coding
ENSG00000116329.11	1.50316	0.258091	0.370435	0.696726	0.485974	0.72633	OPRD1	protein_coding
ENSG00000233427.1	0.557534	0.484037	0.336088	1.44021	0.149808	NA	RP1-212P9.3	lncRNA
ENSG00000199756.1	0.0117311	-0.470984	2.92166	-0.161204	0.871933	NA	Y_RNA	misc_RNA
ENSG00000159023.22	593.79	-0.131054	0.0819839	-1.59853	0.109925	0.327781	EPB41	protein_coding
ENSG00000225616.2	5.64024	-0.205349	0.217798	-0.942843	0.345761	0.61377	RP4-604A21.1	processed_pseudogene
ENSG00000206704.1	0.047583	-0.839908	2.32654	-0.361012	0.718091	NA	Y_RNA	misc_RNA
ENSG00000277958.1	0.108381	-0.672176	0.719115	-0.934727	0.349929	NA	Metazoa_SRP	misc_RNA
ENSG00000253304.2	1.00323	-0.38497	0.233694	-1.64733	0.0994904	0.310126	TMEM200B	protein_coding
ENSG00000225750.1	0.0413695	-0.667169	1.40227	-0.47578	0.634231	NA	RP11-242O24.3	lncRNA
ENSG00000116350.17	143.784	-0.00367927	0.0341295	-0.107803	0.914152	0.965889	SRSF4	protein_coding
ENSG00000277916.1	0	NA	NA	NA	NA	NA	ENSG10010136122.1	misc_RNA
ENSG00000116353.16	2.92141	0.121115	0.20122	0.601904	0.547238	0.771356	MECR	protein_coding
ENSG00000237934.1	0.146987	-0.473231	0.862038	-0.548968	0.583028	NA	RP11-467D18.2	lncRNA
ENSG00000060656.20	1.36859	1.0155	0.341439	2.97418	0.00293775	0.0302505	PTPRU	protein_coding
ENSG00000230523.1	0.371996	-0.428613	0.60452	-0.709013	0.478316	NA	LINC01756	lncRNA
ENSG00000225011.4	0.0696097	-0.384156	1.26913	-0.302693	0.762124	NA	RP11-810H18.1	unprocessed_pseudogene
ENSG00000228176.1	0.0660201	-0.443699	1.33347	-0.33274	0.73933	NA	RP4-656G21.1	lncRNA
ENSG00000284676.1	0.336859	-0.557187	0.622728	-0.894751	0.37092	NA	RP11-179G8.2	lncRNA
ENSG00000270927.1	0.0144728	-0.529858	2.92164	-0.181356	0.856088	NA	RP11-179G8.1	processed_pseudogene
ENSG00000233399.2	0.447524	0.492754	0.54576	0.902876	0.366592	NA	LINC01648	lncRNA
ENSG00000233372.1	0.101939	-0.660327	1.11776	-0.590757	0.554683	NA	RP5-893G23.1	lncRNA
ENSG00000231251.1	0.0165246	-0.497943	2.79852	-0.177931	0.858777	NA	RP3-357I16.1	processed_pseudogene
ENSG00000236335.1	0.358549	0.296226	0.727867	0.406979	0.684024	NA	RP4-591L5.1	lncRNA
ENSG00000231949.1	0.043284	-0.430012	1.8774	-0.229047	0.818832	NA	RP4-591L5.2	lncRNA
ENSG00000162510.6	0.813158	-0.27516	0.410082	-0.670988	0.502228	NA	MATN1	protein_coding
ENSG00000186056.10	0.968557	-0.258458	0.30588	-0.844967	0.398129	0.65956	MATN1-AS1	lncRNA
ENSG00000287510.1	0.639658	-0.0700746	0.272215	-0.257424	0.796852	NA	RP5-1166H10.4	lncRNA
ENSG00000162511.8	227.701	0.077676	0.0615197	1.26262	0.206726	0.467027	LAPTM5	protein_coding
ENSG00000264773.1	0.0526989	-0.620236	1.37003	-0.452718	0.650752	NA	MIR4420	miRNA
ENSG00000229607.1	0.220772	-0.323337	0.714634	-0.452452	0.650944	NA	RP5-1125N11.1	lncRNA
ENSG00000223382.5	0.469414	-0.126271	0.506123	-0.249486	0.802985	NA	LINC01778	lncRNA
ENSG00000222784.1	0.0724407	-0.556589	1.75479	-0.317183	0.751105	NA	RN7SKP91	misc_RNA
ENSG00000235143.1	0.142432	-0.339023	0.948678	-0.357364	0.72082	NA	RP1-65J11.5	lncRNA
ENSG00000162512.16	8.99031	0.601791	0.147107	4.09085	4.29803401301346E-05	0.00130949	SDC3	protein_coding
ENSG00000266210.2	0.127591	-0.111122	0.891272	-0.124678	0.900779	NA	RN7SL371P	misc_RNA
ENSG00000134644.16	73.7059	-0.127855	0.0446142	-2.86579	0.00415972	0.0385267	PUM1	protein_coding
ENSG00000237329.2	0.084305	-0.284448	1.18519	-0.240002	0.810329	NA	RP11-201O14.1	processed_pseudogene
ENSG00000232768.1	0.0787287	-0.366691	1.53896	-0.238272	0.81167	NA	RP11-201O14.2	processed_pseudogene
ENSG00000215900.4	0.0507638	-0.500324	1.44507	-0.346228	0.729171	NA	SELENOWP1	processed_pseudogene
ENSG00000225142.2	0.116663	-0.317661	0.849925	-0.373752	0.708589	NA	RP11-490K7.1	processed_pseudogene
ENSG00000084628.10	0.528905	-0.549211	0.508582	-1.07989	0.280193	NA	NKAIN1	protein_coding
ENSG00000060688.13	20.4876	-0.0226314	0.0703024	-0.321915	0.747517	0.884997	SNRNP40	protein_coding
ENSG00000229447.2	0.0448202	-0.549367	1.65002	-0.332946	0.739175	NA	RP11-490K7.4	processed_pseudogene
ENSG00000121766.16	106.537	0.0968628	0.12272	0.789299	0.429937	0.684433	ZCCHC17	protein_coding
ENSG00000229044.1	0.670954	0.102029	0.240866	0.423593	0.671863	NA	RP11-266K22.2	lncRNA
ENSG00000121769.8	1.33167	-0.386218	0.264784	-1.45861	0.144671	0.382686	FABP3	protein_coding
ENSG00000168528.12	6.52388	-0.584137	0.234847	-2.48731	0.0128712	0.0850348	SERINC2	protein_coding
ENSG00000215899.3	0.322862	-0.295737	0.586315	-0.5044	0.61398	NA	RP11-439L8.2	processed_pseudogene
ENSG00000206981.1	0.194633	-0.101903	0.430542	-0.236686	0.8129	NA	RNU6-40P	snRNA
ENSG00000260386.6	0.58839	-0.297995	0.479178	-0.621888	0.534015	NA	LDC1P	transcribed_unitary_pseudogene
ENSG00000265961.1	0.918489	-0.664618	0.332491	-1.9989	0.0456187	NA	Y_RNA	misc_RNA
ENSG00000284543.1	1.53994	0.860949	0.366508	2.34906	0.0188208	0.109578	LINC01226	lncRNA
ENSG00000229167.2	0.224727	-0.345398	0.74781	-0.461879	0.644168	NA	RP11-73M7.1	lncRNA
ENSG00000142910.16	4.85422	-0.50688	0.174854	-2.89888	0.00374501	0.0358438	TINAGL1	protein_coding
ENSG00000121764.11	0.40815	-0.177754	0.437757	-0.406057	0.684701	NA	HCRTR1	protein_coding
ENSG00000162517.13	20.5006	0.0539287	0.0684353	0.788025	0.430682	0.68522	PEF1	protein_coding
ENSG00000235790.7	0.430515	0.138472	0.52842	0.262049	0.793284	NA	PEF1-AS1	lncRNA
ENSG00000264078.1	0.115721	-0.443158	1.27064	-0.348768	0.727263	NA	RP11-73M7.9	lncRNA
ENSG00000084636.18	2.45918	-0.0979949	0.29764	-0.329239	0.741975	0.881701	COL16A1	protein_coding
ENSG00000121753.13	1.38045	-0.363143	0.345487	-1.05111	0.29321	0.563369	ADGRB2	protein_coding
ENSG00000266580.1	0.0539823	-0.460309	2.47493	-0.185989	0.852453	NA	MIR4254	miRNA
ENSG00000254545.1	0.327301	-0.783775	0.573401	-1.36689	0.17166	NA	RP11-84A19.3	lncRNA
ENSG00000134668.12	23.2234	0.379586	0.217809	1.74275	0.0813779	0.276631	SPOCD1	protein_coding
ENSG00000203620.2	0.433431	-0.124189	0.639099	-0.19432	0.845926	NA	RP11-84A19.2	lncRNA
ENSG00000269967.1	0.111698	-0.84774	0.847512	-1.00027	0.317181	NA	RP11-84A19.4	lncRNA
ENSG00000184007.22	368.683	0.0661795	0.0604093	1.09552	0.27329	0.542148	PTP4A2	protein_coding
ENSG00000288678.1	0	NA	NA	NA	NA	NA	RP4-534N18.5	protein_coding
ENSG00000228634.1	0.16399	-0.232847	0.972374	-0.239463	0.810747	NA	RP4-534N18.2	lncRNA
ENSG00000284702.1	0.0553624	-0.288548	1.2994	-0.222062	0.824266	NA	RP4-534N18.4	lncRNA
ENSG00000121774.18	110.56	-0.0293113	0.0455176	-0.643955	0.519604	0.753428	KHDRBS1	protein_coding
ENSG00000203325.3	0.381395	0.122211	0.351147	0.348032	0.727816	NA	RP11-277A4.4	lncRNA
ENSG00000121775.18	7.5248	0.452278	0.166338	2.71903	0.0065473	0.0532358	TMEM39B	protein_coding
ENSG00000266203.1	0.0207625	-0.487143	2.6806	-0.181729	0.855795	NA	MIR5585	miRNA
ENSG00000276493.1	0.0518743	-0.526646	1.30012	-0.405076	0.685421	NA	Metazoa_SRP	misc_RNA
ENSG00000025800.14	37.331	0.0445903	0.0584632	0.762708	0.445637	0.696597	KPNA6	protein_coding
ENSG00000250135.1	0	NA	NA	NA	NA	NA	RP4-622L5.2	lncRNA
ENSG00000084652.16	39.7933	0.0611132	0.060591	1.00862	0.313157	0.582551	TXLNA	protein_coding
ENSG00000160050.16	5.49903	0.0719944	0.120349	0.598214	0.549697	0.772832	CCDC28B	protein_coding
ENSG00000224066.1	0.307413	-0.947662	0.475639	-1.9924	0.0463275	NA	RP4-622L5.7	lncRNA
ENSG00000160051.12	1.48911	0.206977	0.255872	0.808909	0.418567	0.676284	IQCC	protein_coding
ENSG00000222046.3	0.416884	-0.740439	0.476686	-1.5533	0.120351	NA	DCDC2B	protein_coding
ENSG00000160055.20	2.22723	-0.102543	0.180443	-0.568284	0.569842	0.784369	TMEM234	protein_coding
ENSG00000084623.12	55.8839	-0.000190652	0.0697027	-0.00273521	0.997818	0.999235	EIF3I	protein_coding
ENSG00000220785.7	0.806914	0.0545143	0.266314	0.204699	0.837807	NA	MTMR9LP	transcribed_unprocessed_pseudogene
ENSG00000183615.6	2.67248	0.407377	0.223906	1.81941	0.0688487	0.249708	FAM167B	protein_coding
ENSG00000182866.17	47.4987	-0.212432	0.0928927	-2.28685	0.0222044	0.122748	LCK	protein_coding
ENSG00000277617.1	0.028578	-0.592032	2.92166	-0.202635	0.83942	NA	Metazoa_SRP	misc_RNA
ENSG00000252450.1	0	NA	NA	NA	NA	NA	Y_RNA	misc_RNA
ENSG00000116478.12	47.7394	-0.054684	0.0440809	-1.24054	0.214776	0.478433	HDAC1	protein_coding
ENSG00000175130.7	39.3412	-0.270561	0.0899576	-3.00765	0.0026328	0.0279565	MARCKSL1	protein_coding
ENSG00000233775.1	0.289312	-0.107414	0.822278	-0.13063	0.896068	NA	RP4-811H24.9	lncRNA
ENSG00000162526.7	0.390605	-0.0105049	0.491307	-0.0213815	0.982941	NA	TSSK3	protein_coding
ENSG00000225828.1	1.28817	-0.00427994	0.250865	-0.0170607	0.986388	0.99493	FAM229A	protein_coding
ENSG00000160058.19	45.8295	-0.0223898	0.0790655	-0.28318	0.777039	0.90279	BSDC1	protein_coding
ENSG00000224333.1	0.105852	-0.681968	1.23552	-0.551969	0.580969	NA	GAPDHP20	processed_pseudogene
ENSG00000270850.1	0.0706295	-0.192036	1.56246	-0.122906	0.902181	NA	RP11-395N6.4	processed_pseudogene
ENSG00000229259.1	0.277598	0.050791	0.577431	0.0879603	0.929908	NA	LRRC37A12P	unprocessed_pseudogene
ENSG00000263529.2	3.09814	0.17812	0.366006	0.486659	0.6265	0.819109	RN7SL122P	misc_RNA
ENSG00000254553.1	0.0842062	-0.477854	1.1451	-0.417303	0.676456	NA	RP1-27O5.3	protein_coding
ENSG00000273274.2	1.52945	0.121082	0.38454	0.314874	0.752857	0.887775	ZBTB8B	protein_coding
ENSG00000160062.15	0.995517	0.0986033	0.288914	0.341289	0.732886	0.877198	ZBTB8A	protein_coding
ENSG00000176261.16	33.7725	0.0960507	0.0616951	1.55686	0.119504	0.343249	ZBTB8OS	protein_coding
ENSG00000200591.1	0.0030322	-0.510261	2.92168	-0.174646	0.861357	NA	Y_RNA	misc_RNA
ENSG00000162521.19	85.4938	0.0322801	0.0359556	0.897775	0.369305	0.633734	RBBP4	protein_coding
ENSG00000162520.15	2.43504	-0.0353623	0.238711	-0.148138	0.882234	0.952876	SYNC	protein_coding
ENSG00000224409.1	0.0783789	-0.513616	1.19687	-0.429133	0.667826	NA	RP11-114B7.6	lncRNA
ENSG00000162522.11	5.8756	-0.112448	0.183704	-0.612115	0.540462	0.767071	KIAA1522	protein_coding
ENSG00000134684.12	35.4951	0.169445	0.0673468	2.516	0.0118695	0.0807222	YARS1	protein_coding
ENSG00000116497.18	9.46836	-0.153891	0.09947	-1.54711	0.121836	0.347394	S100PBP	protein_coding
ENSG00000160097.20	0.711211	-0.577174	0.426454	-1.35343	0.175919	NA	FNDC5	protein_coding
ENSG00000121905.10	0.204365	-0.337748	0.712291	-0.474171	0.635378	NA	HPCA	protein_coding
ENSG00000121900.19	1.0244	-0.0499265	0.317596	-0.157201	0.875086	0.949522	TMEM54	protein_coding
ENSG00000287691.1	0.110622	-0.599494	1.04173	-0.575479	0.564967	NA	RP5-1174N9.3	lncRNA
ENSG00000116514.17	43.2466	0.10982	0.0513966	2.13671	0.0326213	0.156842	RNF19B	protein_coding
ENSG00000278966.2	0.0385098	-0.543384	1.48701	-0.365421	0.714797	NA	RP5-1174N9.2	TEC
ENSG00000217644.5	0.100013	-0.363134	0.862414	-0.421067	0.673706	NA	RP4-803A2.1	processed_pseudogene
ENSG00000239670.1	0.104144	-0.419923	0.991378	-0.423575	0.671876	NA	RP4-803A2.2	unprocessed_pseudogene
ENSG00000236065.2	0.122124	-0.417744	1.0646	-0.392397	0.694765	NA	RP1-117O3.2	lncRNA
ENSG00000004455.17	39.6719	0.198666	0.0667205	2.97759	0.00290529	0.0300103	AK2	protein_coding
ENSG00000276645.1	0.163209	-0.201766	0.607612	-0.332063	0.739841	NA	Metazoa_SRP	misc_RNA
ENSG00000142920.17	1.75982	-0.363895	0.272871	-1.33358	0.182342	0.436049	AZIN2	protein_coding
ENSG00000278997.1	0.516162	-0.511322	0.387894	-1.3182	0.187436	NA	RP11-131M11.2	TEC
ENSG00000116525.14	6.77039	-0.146701	0.107064	-1.37022	0.170617	0.419381	TRIM62	protein_coding
ENSG00000279179.1	0.519953	-0.736875	0.570237	-1.29223	0.196279	NA	RP11-131M11.3	TEC
ENSG00000284721.1	0.288063	-0.0811903	0.530244	-0.153119	0.878305	NA	RP11-131M11.4	lncRNA
ENSG00000160094.15	50.8372	-0.177561	0.0705835	-2.51562	0.0118823	0.0807427	ZNF362	protein_coding
ENSG00000270115.1	0.0520091	-0.55894	1.55486	-0.359479	0.719237	NA	RP11-415J8.7	lncRNA
ENSG00000184389.9	0.157451	-0.186136	0.780931	-0.238351	0.811609	NA	A3GALT2	protein_coding
ENSG00000225313.5	0.60311	0.106504	0.487865	0.218307	0.82719	NA	RP11-415J8.3	lncRNA
ENSG00000134686.19	56.9986	0.157268	0.0777801	2.02195	0.0431812	0.187175	PHC2	protein_coding
ENSG00000284154.1	0.336715	-0.406848	0.975285	-0.417158	0.676563	NA	MIR3605	miRNA
ENSG00000222112.1	0.068354	-0.717355	1.276	-0.562188	0.573988	NA	RN7SKP16	misc_RNA
ENSG00000233246.1	0.0235013	-0.556087	2.62608	-0.211755	0.832298	NA	PHC2-AS1	lncRNA
ENSG00000234512.1	0.173665	-0.606861	0.674414	-0.899834	0.368208	NA	TLR12P	unitary_pseudogene
ENSG00000121903.15	6.72601	-0.177708	0.148927	-1.19325	0.232771	0.498115	ZSCAN20	protein_coding
ENSG00000235907.2	0.105827	-0.581617	1.42504	-0.408142	0.68317	NA	RP4-580O19.2	processed_pseudogene
ENSG00000121904.18	4.43702	0.195249	0.283099	0.689684	0.490393	0.730625	CSMD2	protein_coding
ENSG00000227000.2	0.228704	0.00682183	0.797128	0.00855801	0.993172	NA	HSPD1P14	processed_pseudogene
ENSG00000176256.11	0.590569	-0.176883	0.548676	-0.32238	0.747164	NA	HMGB4	protein_coding
ENSG00000231163.6	0.438063	0.21288	0.469838	0.453093	0.650482	NA	CSMD2-AS1	lncRNA
ENSG00000201148.1	0.630032	-0.580618	0.396482	-1.46442	0.143078	NA	RNA5SP42	rRNA_pseudogene
ENSG00000142698.15	0.48756	-0.509383	0.540905	-0.941723	0.346334	NA	C1orf94	protein_coding
ENSG00000270241.1	0.0692694	-0.478261	1.26866	-0.376983	0.706186	NA	RP4-657M3.2	processed_pseudogene
ENSG00000287703.1	0.291296	-0.27315	0.600647	-0.45476	0.649282	NA	RP4-651I17.1	lncRNA
ENSG00000207941.1	0	NA	NA	NA	NA	NA	MIR552	miRNA
ENSG00000163866.9	15.4487	0.153525	0.0737643	2.0813	0.0374067	0.171419	SMIM12	protein_coding
ENSG00000189280.3	0.147365	0.035706	0.718687	0.0496822	0.960376	NA	GJB5	protein_coding
ENSG00000189433.7	0.148737	-0.26533	0.816492	-0.324963	0.745209	NA	GJB4	protein_coding
ENSG00000255811.1	0.248844	-0.0315463	0.496593	-0.0635254	0.949348	NA	RP1-34M23.5	lncRNA
ENSG00000188910.8	0.253186	-0.518211	0.693534	-0.747203	0.454941	NA	GJB3	protein_coding
ENSG00000187513.9	2.10874	-0.479679	0.195538	-2.45312	0.0141622	0.0904706	GJA4	protein_coding
ENSG00000230163.1	0.168388	-0.358716	0.901614	-0.39786	0.690734	NA	RP5-997D16.2	lncRNA
ENSG00000116544.12	1.83131	0.298017	0.230745	1.29154	0.196516	0.454717	DLGAP3	protein_coding
ENSG00000284773.1	0.162293	-0.430517	0.662948	-0.649398	0.516081	NA	RP11-244H3.5	protein_coding
ENSG00000241014.2	0.0529315	-0.486517	1.37042	-0.355014	0.722579	NA	GPR199P	transcribed_unitary_pseudogene
ENSG00000271741.1	0.011151	-0.552148	2.92166	-0.188984	0.850105	NA	RP11-244H3.4	protein_coding
ENSG00000243749.1	0.544154	0.114314	0.317277	0.360296	0.718626	NA	TMEM35B	protein_coding
ENSG00000163867.17	4.69827	-0.219819	0.116206	-1.89163	0.0585404	0.226761	ZMYM6	protein_coding
ENSG00000197056.11	6.91093	0.0210996	0.0966646	0.218277	0.827213	0.926928	ZMYM1	protein_coding
ENSG00000233940.1	0.0864457	-0.513528	1.61766	-0.317451	0.750901	NA	RPL12P45	processed_pseudogene
ENSG00000228348.1	0.0984021	-0.581228	0.866689	-0.670631	0.502456	NA	EFCAB14P1	processed_pseudogene
ENSG00000284640.1	0.285098	-0.345838	0.616819	-0.560681	0.575015	NA	RP11-181E22.4	lncRNA
ENSG00000116560.11	161.029	-0.0625182	0.0453754	-1.3778	0.168265	0.416643	SFPQ	protein_coding
ENSG00000201868.1	0.762085	0.0227608	0.274231	0.0829988	0.933852	NA	Y_RNA	misc_RNA
ENSG00000146463.12	96.4218	0.0582137	0.0659869	0.8822	0.377668	0.641463	ZMYM4	protein_coding
ENSG00000240374.3	0.0649906	-0.495385	1.27076	-0.389834	0.69666	NA	RN7SL503P	misc_RNA
ENSG00000201542.1	0.0501181	-0.392044	1.7272	-0.226982	0.820438	NA	SNORA62	snoRNA
ENSG00000227409.1	0.266588	-0.121489	0.39927	-0.304277	0.760917	NA	ZMYM4-AS1	lncRNA
ENSG00000278702.1	0.0922454	-0.550846	1.60644	-0.342899	0.731675	NA	Metazoa_SRP	misc_RNA
ENSG00000142687.18	17.9404	0.143229	0.0803044	1.78357	0.0744929	0.261873	KIAA0319L	protein_coding
ENSG00000236274.1	0.170161	-0.413877	1.01195	-0.408991	0.682546	NA	RP4-728D4.3	processed_pseudogene
ENSG00000020129.16	5.6175	0.0937953	0.133844	0.700783	0.483439	0.724651	NCDN	protein_coding
ENSG00000239636.1	1.62168	0.218828	0.216424	1.01111	0.311966	0.581515	TFAP2E-AS1	lncRNA
ENSG00000116819.9	1.52923	0.0978673	0.275765	0.354894	0.722669	0.871575	TFAP2E	protein_coding
ENSG00000126067.12	20.5489	0.18336	0.0856285	2.14134	0.0322465	0.155815	PSMB2	protein_coding
ENSG00000142686.8	9.09708	-0.0455822	0.104673	-0.435472	0.66322	0.840747	C1orf216	protein_coding
ENSG00000092853.14	18.5316	0.241867	0.117296	2.06201	0.0392065	0.17637	CLSPN	protein_coding
ENSG00000232335.1	0.210558	0.0841542	0.694774	0.121125	0.903592	NA	RP11-435D7.3	lncRNA
ENSG00000134698.11	51.84	0.0672243	0.0674943	0.996	0.31925	0.587756	AGO4	protein_coding
ENSG00000092847.13	85.2607	-0.0225645	0.0621595	-0.36301	0.716597	0.868769	AGO1	protein_coding
ENSG00000271164.1	0.122395	-0.167856	0.918833	-0.182684	0.855046	NA	CFAP97P1	processed_pseudogene
ENSG00000286899.1	0.132919	-0.318536	1.02686	-0.310204	0.756406	NA	RP4-789D17.6	lncRNA
ENSG00000271914.1	0.0318734	-0.592132	2.72609	-0.21721	0.828045	NA	RP4-789D17.5	lncRNA
ENSG00000126070.20	21.7232	0.0171249	0.071716	0.238787	0.811271	0.919968	AGO3	protein_coding
ENSG00000271554.1	0.192886	0.0033262	0.644034	0.00516464	0.995879	NA	RP4-665N4.8	lncRNA
ENSG00000232862.5	0.108211	-0.741416	0.900602	-0.823245	0.410369	NA	RP4-665N4.4	transcribed_processed_pseudogene
ENSG00000092850.12	0.384365	-0.290314	0.442966	-0.655386	0.512219	NA	TEKT2	protein_coding
ENSG00000116863.11	7.08465	0.162993	0.10998	1.48203	0.138333	0.372761	ADPRS	protein_coding
ENSG00000171812.13	0.56074	0.289713	0.351774	0.823576	0.410181	NA	COL8A2	protein_coding
ENSG00000054116.12	11.9523	0.324581	0.095226	3.40853	0.000653138	0.0101969	TRAPPC3	protein_coding
ENSG00000116871.16	96.6278	-0.0440068	0.0550302	-0.799685	0.423893	0.679686	MAP7D1	protein_coding
ENSG00000264592.2	0.0196988	-0.511805	2.92165	-0.175176	0.860941	NA	RN7SL131P	misc_RNA
ENSG00000054118.15	164.292	0.00783703	0.0488654	0.16038	0.872582	0.948111	THRAP3	protein_coding
ENSG00000231849.1	0	NA	NA	NA	NA	NA	UBE2V2P4	processed_pseudogene
ENSG00000214193.11	3.13255	0.0380207	0.192401	0.197612	0.843349	0.934799	SH3D21	protein_coding
ENSG00000142694.7	9.24576	0.586726	0.162202	3.61727	0.000297731	0.00577323	EVA1B	protein_coding
ENSG00000286379.1	0.749033	0.635633	0.466901	1.36139	0.173391	NA	RP11-268J15.6	lncRNA
ENSG00000196182.11	180.066	0.318957	0.0868786	3.6713	0.000241322	0.00491136	STK40	protein_coding
ENSG00000181817.6	19.3087	0.131419	0.0906689	1.44944	0.147214	0.386794	LSM¬†10.00	protein_coding
ENSG00000222821.1	0.0248279	-0.536278	2.92166	-0.183552	0.854365	NA	RNU4-27P	snRNA
ENSG00000116885.18	0.860784	-0.481194	0.359974	-1.33675	0.181305	NA	OSCP1	protein_coding
ENSG00000201448.1	0.00909675	-0.536278	2.92166	-0.183552	0.854365	NA	SNORA63C	snoRNA
ENSG00000119535.18	57.5402	0.114539	0.117123	0.97794	0.328104	0.597381	CSF3R	protein_coding
ENSG00000230214.1	0.0658638	-0.599179	2.86537	-0.20911	0.834362	NA	FTLP18	processed_pseudogene
ENSG00000284705.1	0.267762	0.119511	0.612719	0.19505	0.845354	NA	RP11-251B9.1	lncRNA
ENSG00000284720.1	0.249369	0.152989	0.772673	0.198	0.843045	NA	RP4-614N24.3	lncRNA
ENSG00000234481.2	0.175466	-0.2323	1.00781	-0.2305	0.817703	NA	RP4-614N24.1	lncRNA
ENSG00000163873.10	2.04298	0.314323	0.295321	1.06434	0.287174	0.556589	GRIK3	protein_coding
ENSG00000284650.1	0.357557	0.0162979	0.630516	0.0258486	0.979378	NA	RP3-406M12.1	lncRNA
ENSG00000223944.2	0.681309	0.316458	0.547097	0.578432	0.562973	NA	RP5-1180C18.1	lncRNA
ENSG00000264698.1	0.000772347	-0.53931	2.92169	-0.184588	0.853552	NA	MIR4255	miRNA
ENSG00000207328.1	0.0121981	-0.529366	2.92169	-0.181185	0.856222	NA	RNU6-636P	snRNA
ENSG00000252368.1	0.0286696	-0.487116	2.52872	-0.192634	0.847246	NA	RNA5SP43	rRNA_pseudogene
ENSG00000233621.2	3.98313	0.223847	0.168489	1.32856	0.183993	0.43802	LINC01137	lncRNA
ENSG00000163874.11	7.8128	-0.277102	0.131842	-2.10178	0.0355728	0.165885	ZC3H12A	protein_coding
ENSG00000283724.1	0	NA	NA	NA	NA	NA	MIR6732	miRNA
ENSG00000163875.16	38.2579	-0.00396993	0.0523541	-0.0758284	0.939556	0.975461	MEAF6	protein_coding
ENSG00000263675.1	0.0638886	-0.5453	2.86633	-0.190243	0.849119	NA	MIR5581	miRNA
ENSG00000163877.11	15.817	-0.264043	0.08471	-3.11702	0.00182687	0.0218214	SNIP1	protein_coding
ENSG00000232273.1	0.573274	0.408427	0.311075	1.31296	0.189198	NA	FTH1P1	processed_pseudogene
ENSG00000237749.4	1.34472	-0.148225	0.19794	-0.748841	0.453953	0.70406	RP3-423B22.5	processed_pseudogene
ENSG00000163879.11	1.72509	-0.448978	0.285343	-1.57347	0.115611	0.33683	DNALI1	protein_coding
ENSG00000134697.13	35.7576	0.00755937	0.0690265	0.109514	0.912795	0.965747	GNL2	protein_coding
ENSG00000284748.1	0.120565	-0.34385	0.950746	-0.361663	0.717604	NA	RP11-566C13.2	lncRNA
ENSG00000169218.14	0.555596	-0.0415385	0.461049	-0.0900957	0.928211	NA	RSPO1	protein_coding
ENSG00000116922.15	4.6774	-0.235503	0.141311	-1.66656	0.0956024	0.304162	C1orf109	protein_coding
ENSG00000134690.11	6.02367	0.308167	0.160154	1.92419	0.0543304	0.215433	CDCA8	protein_coding
ENSG00000183317.17	1.36631	0.438656	0.391516	1.1204	0.262541	0.531655	EPHA10	protein_coding
ENSG00000200421.1	0.0164037	-0.442225	2.92165	-0.151361	0.879691	NA	Y_RNA	misc_RNA
ENSG00000214141.4	0.333919	-0.569425	0.539816	-1.05485	0.291494	NA	ACTN4P2	processed_pseudogene
ENSG00000227416.2	0.0212648	-0.536278	2.92166	-0.183552	0.854365	NA	RP11-109P14.2	processed_pseudogene
ENSG00000185090.15	0.545404	0.441169	0.396462	1.11276	0.26581	NA	MANEAL	protein_coding
ENSG00000233728.1	0.219462	-0.0617928	0.662089	-0.0933301	0.925641	NA	RP11-109P14.9	lncRNA
ENSG00000196449.4	2.286	-0.366578	0.199914	-1.83368	0.0667017	0.24541	YRDC	protein_coding
ENSG00000197982.14	7.42972	0.121906	0.113657	1.07258	0.283457	0.552483	C1orf122	protein_coding
ENSG00000188786.10	31.7906	0.126538	0.0797277	1.58712	0.112485	0.331679	MTF1	protein_coding
ENSG00000235673.1	0.0469599	-0.417764	1.99499	-0.209406	0.834131	NA	RP11-109P14.8	processed_pseudogene
ENSG00000230955.1	0.322306	-0.262117	0.355393	-0.737541	0.460794	NA	RP11-109P14.10	lncRNA
ENSG00000204084.13	27.0788	0.0431683	0.0777583	0.55516	0.578785	0.790123	INPP5B	protein_coding
ENSG00000252448.1	0	NA	NA	NA	NA	NA	SNORA63	snoRNA
ENSG00000222282.1	0.0157382	-0.497965	2.92165	-0.17044	0.864664	NA	RNU6-584P	snRNA
ENSG00000277168.1	0.0560392	-0.581577	2.26341	-0.256947	0.797219	NA	Metazoa_SRP	misc_RNA
ENSG00000183431.12	53.981	-0.0181101	0.0611839	-0.295995	0.767234	0.896398	SF3A3	protein_coding
ENSG00000212541.1	0.0911004	-0.500448	0.893404	-0.560158	0.575371	NA	RNU6-510P	snRNA
ENSG00000183386.10	12.5508	0.18913	0.125582	1.50603	0.13206	0.363491	FHL3	protein_coding
ENSG00000183520.12	17.3163	-0.0253495	0.0943399	-0.268705	0.788157	0.909357	UTP11	protein_coding
ENSG00000185668.8	0.309196	-0.859387	0.542809	-1.58322	0.113371	NA	POU3F1	protein_coding
ENSG00000224592.5	0.139591	-0.402752	0.849597	-0.47405	0.635464	NA	MIR3659HG	lncRNA
ENSG00000223589.2	0.0250641	-0.442184	2.3734	-0.186308	0.852203	NA	RP5-884C9.3	processed_pseudogene
ENSG00000265596.1	0	NA	NA	NA	NA	NA	MIR3659	miRNA
ENSG00000284623.1	0.539497	-0.0513919	0.548621	-0.0936746	0.925368	NA	LINC02786	lncRNA
ENSG00000286552.1	0.304291	-0.34225	0.683228	-0.500931	0.616419	NA	RP11-214L19.3	lncRNA
ENSG00000287987.1	0.373478	0.251602	0.639569	0.393393	0.694029	NA	RP11-214L19.2	lncRNA
ENSG00000237290.2	0.690001	0.612981	0.473384	1.29489	0.195358	NA	LINC01343	lncRNA
ENSG00000275350.1	0.0452387	-0.540966	1.87057	-0.289198	0.77243	NA	RP11-329N22.2	processed_pseudogene
ENSG00000200796.1	0.0587228	-0.556118	1.80283	-0.30847	0.757725	NA	RNU6-753P	snRNA
ENSG00000238063.3	0.74759	0.329983	0.425041	0.776357	0.437538	NA	LINC01685	lncRNA
ENSG00000215895.4	0.243855	0.0423471	0.565889	0.0748328	0.940348	NA	HSPA5P1	processed_pseudogene
ENSG00000284632.1	0.252579	0.0648618	0.650943	0.0996428	0.920628	NA	RP11-334L9.2	lncRNA
ENSG00000116954.8	9.49856	0.170091	0.0904988	1.87949	0.0601781	0.230603	RRAGC	protein_coding
ENSG00000273637.1	0	NA	NA	NA	NA	NA	RP5-864K19.7	lncRNA
ENSG00000228436.3	1.19135	0.314647	0.236438	1.33078	0.183263	0.437177	RP5-864K19.4	lncRNA
ENSG00000214114.9	15.4455	0.117003	0.0795598	1.47063	0.14139	0.377469	MYCBP	protein_coding
ENSG00000274944.4	0.00694538	-0.529366	2.92169	-0.181185	0.856222	NA	RP5-864K19.6	protein_coding
ENSG00000131233.10	0.0625364	-0.520139	1.41652	-0.367195	0.713473	NA	GJA9	protein_coding
ENSG00000158315.11	0.890807	0.389375	0.398695	0.976624	0.328756	NA	RHBDL2	protein_coding
ENSG00000199963.1	0.0849716	-0.515739	1.44774	-0.356238	0.721662	NA	RNU6-605P	snRNA
ENSG00000207466.1	0.182625	-0.0136814	0.459731	-0.0297595	0.976259	NA	Y_RNA	misc_RNA
ENSG00000235549.1	0.0716156	-0.283532	1.15886	-0.244664	0.806716	NA	EIF1P2	processed_pseudogene
ENSG00000174574.16	38.3839	-0.0114383	0.0636606	-0.179676	0.857407	0.940814	AKIRIN1	protein_coding
ENSG00000168653.11	95.0667	0.0955049	0.0671039	1.42324	0.154667	0.397488	NDUFS5	protein_coding
ENSG00000127603.31	287.588	-0.0186582	0.0592216	-0.315058	0.752717	0.887775	MACF1	protein_coding
ENSG00000206654.1	0.0202116	-0.502266	2.69401	-0.186438	0.852101	NA	RNU6-608P	snRNA
ENSG00000222378.1	0.222693	-0.285522	0.464789	-0.614305	0.539014	NA	RNA5SP44	rRNA_pseudogene
ENSG00000287422.1	0.416957	-0.29813	0.584472	-0.510084	0.609993	NA	RP11-416A14.2	lncRNA
ENSG00000226438.1	0.388844	0.437398	0.396072	1.10434	0.269446	NA	RP11-420K8.1	lncRNA
ENSG00000217897.2	0.0746292	-0.462597	1.39067	-0.332645	0.739402	NA	HSPE1P8	processed_pseudogene
ENSG00000183682.8	0.744801	-0.292846	0.403354	-0.726028	0.467822	NA	BMP8A	protein_coding
ENSG00000237624.1	0.139646	-0.571727	0.772304	-0.740287	0.459126	NA	OXCT2P1	unprocessed_pseudogene
ENSG00000243970.3	1.20147	-0.215507	0.275637	-0.781849	0.434303	0.68811	PPIEL	transcribed_unprocessed_pseudogene
ENSG00000090621.15	81.2588	0.0620562	0.0703018	0.882711	0.377393	0.641403	PABPC4	protein_coding
ENSG00000228060.3	0.694583	0.390426	0.337549	1.15665	0.247415	NA	PABPC4-AS1	lncRNA
ENSG00000201457.1	0	NA	NA	NA	NA	NA	SNORA55	snoRNA
ENSG00000163909.8	0.700941	0.304041	0.40379	0.752969	0.451468	NA	HEYL	protein_coding
ENSG00000225903.1	0.0258718	-0.411925	2.02581	-0.203338	0.838871	NA	RP1-144F13.3	lncRNA
ENSG00000116981.4	1.23888	0.516047	0.372341	1.38595	0.165762	0.413076	NT5C1A	protein_coding
ENSG00000116983.13	1.40841	-0.638342	0.255999	-2.49353	0.0126481	0.0840681	HPCAL4	protein_coding
ENSG00000084072.17	18.116	0.0629985	0.0624677	1.0085	0.313215	0.582551	PPIE	protein_coding
ENSG00000225333.6	0.337761	-0.712949	0.879171	-0.810933	0.417404	NA	RP1-144F13.4	processed_pseudogene
ENSG00000252413.1	0	NA	NA	NA	NA	NA	RNU7-121P	snRNA
ENSG00000116985.12	1.9951	-0.406861	0.242064	-1.6808	0.0928024	0.298919	BMP8B	protein_coding
ENSG00000198754.5	0.0871696	-0.466548	0.942936	-0.494782	0.620754	NA	OXCT2	protein_coding
ENSG00000285905.1	0.10731	-0.760274	1.58795	-0.478776	0.632098	NA	BMP8B-AS1	lncRNA
ENSG00000261798.1	0.0954223	-0.543649	0.999523	-0.543908	0.586504	NA	RP1-118J21.25	lncRNA
ENSG00000229213.1	0.0944474	-0.637955	2.47492	-0.257768	0.796586	NA	RP1-118J21.24	unprocessed_pseudogene
ENSG00000284719.1	0.851764	-0.126435	0.280492	-0.450763	0.652161	NA	RP1-118J21.27	lncRNA
ENSG00000284678.1	0.385014	-0.0960337	0.540054	-0.177822	0.858862	NA	LINC02811	lncRNA
ENSG00000043514.17	6.80347	-0.0544709	0.10569	-0.515383	0.606285	0.806554	TRIT1	protein_coding
ENSG00000202222.1	0.041456	-0.599878	1.16543	-0.514725	0.606745	NA	Y_RNA	misc_RNA
ENSG00000116990.11	7.44539	0.0506185	0.129284	0.39153	0.695406	0.858554	MYCL	protein_coding
ENSG00000236546.1	0.209397	-0.168073	0.632554	-0.265705	0.790467	NA	MYCL-AS1	lncRNA
ENSG00000207356.1	0.0266991	-0.536151	2.00586	-0.267292	0.789244	NA	Y_RNA	misc_RNA
ENSG00000168389.18	1.75519	0.305139	0.201721	1.51268	0.130361	0.360888	MFSD2A	protein_coding
ENSG00000228477.1	0.318786	-0.0429632	0.404066	-0.106327	0.915323	NA	RP3-342P20.2	processed_pseudogene
ENSG00000131236.18	584.016	0.205238	0.0597024	3.43768	0.000586716	0.00940119	CAP1	protein_coding
ENSG00000131238.18	13.81	0.204891	0.11018	1.8596	0.0629419	0.237264	PPT1	protein_coding
ENSG00000226745.2	0.127727	-0.354064	1.05539	-0.33548	0.737263	NA	OAZ1P1	processed_pseudogene
ENSG00000117000.9	34.5888	-0.0741932	0.0663858	-1.11761	0.263735	0.53279	RLF	protein_coding
ENSG00000207508.1	0.0196435	-0.487769	2.71126	-0.179905	0.857227	NA	RNU6-1237P	snRNA
ENSG00000188800.6	0.346532	-0.0956108	0.492046	-0.194313	0.845931	NA	TMCO2	protein_coding
ENSG00000259943.1	1.3572	0.274583	0.199324	1.37757	0.168336	0.416692	RP1-39G22.7	lncRNA
ENSG00000084073.10	12.6384	-0.0462525	0.125383	-0.368889	0.712211	0.866739	ZMPSTE24	protein_coding
ENSG00000231296.1	0.0660684	-0.402554	1.21628	-0.330971	0.740666	NA	RP1-39G22.4	processed_pseudogene
ENSG00000049089.15	3.06135	-0.0922524	0.192424	-0.479422	0.631639	0.822096	COL9A2	protein_coding
ENSG00000227311.3	0.403152	-0.125102	0.314911	-0.397261	0.691175	NA	RP1-228H13.1	processed_pseudogene
ENSG00000084070.12	167.08	0.0477634	0.060997	0.783045	0.433601	0.687267	SMAP2	protein_coding
ENSG00000213172.3	0.0843168	-0.275518	1.0552	-0.261105	0.794012	NA	RP1-228H13.2	processed_pseudogene
ENSG00000284677.1	0.237446	-0.472721	0.865541	-0.546157	0.584958	NA	RP1-228H13.6	lncRNA
ENSG00000187801.15	2.28697	-0.436644	0.19916	-2.19243	0.0283487	0.143305	ZFP69B	protein_coding
ENSG00000260920.2	0.847486	0.157826	0.279866	0.563934	0.572799	NA	RP1-228H13.5	lncRNA
ENSG00000279667.1	0.197412	0.11194	1.15585	0.0968462	0.922849	NA	RP11-656D10.7	TEC
ENSG00000187815.10	3.28754	0.0118999	0.160389	0.0741938	0.940856	0.975843	ZFP69	protein_coding
ENSG00000238287.1	0.558625	0.329881	0.359679	0.917156	0.359061	NA	RP11-656D10.3	lncRNA
ENSG00000164002.12	3.81851	-0.0315707	0.145246	-0.21736	0.827928	0.927233	EXO5	protein_coding
ENSG00000227278.1	0.0412996	-0.605359	1.65922	-0.364844	0.715228	NA	RP11-656D10.5	lncRNA
ENSG00000238186.1	0.0325901	-0.397556	1.94993	-0.203883	0.838445	NA	RP11-656D10.6	lncRNA
ENSG00000117010.17	3.31425	0.380453	0.161516	2.35552	0.018497	0.108654	ZNF684	protein_coding
ENSG00000286838.1	0.139319	-0.205323	0.913207	-0.224838	0.822105	NA	RP1-63P18.3	lncRNA
ENSG00000236505.1	0.0176032	-0.502578	2.31066	-0.217505	0.827815	NA	RP1-63P18.2	unprocessed_pseudogene
ENSG00000233910.1	0.0874882	-0.25075	1.30429	-0.192251	0.847546	NA	GTF2F2P2	processed_pseudogene
ENSG00000117016.10	2.44215	-0.019104	0.182558	-0.104646	0.916657	0.966333	RIMS3	protein_coding
ENSG00000287743.1	0.438685	-0.601998	0.55513	-1.08443	0.278176	NA	RP4-739H11.5	lncRNA
ENSG00000237899.1	0.139222	-0.380039	0.879711	-0.432005	0.665738	NA	RP4-739H11.3	lncRNA
ENSG00000272145.1	1.9346	-0.0506517	0.222522	-0.227626	0.819937	0.923051	NFYC-AS1	lncRNA
ENSG00000066136.20	49.0123	0.188878	0.0448394	4.21232	2.52758844848563E-05	0.000838649	NFYC	protein_coding
ENSG00000198974.3	0.136552	-0.533975	0.625342	-0.853892	0.393165	NA	MIR30E	miRNA
ENSG00000207962.1	0.11946	-0.601702	1.15759	-0.519788	0.603212	NA	MIR30C1	miRNA
ENSG00000117013.17	3.27483	-0.230321	0.293256	-0.785393	0.432223	0.686674	KCNQ4	protein_coding
ENSG00000264582.2	0.960436	-0.21009	0.312647	-0.67197	0.501603	0.739859	RN7SL326P	misc_RNA
ENSG00000179862.7	4.50346	0.800908	0.214296	3.7374	0.000185935	0.00405551	CITED4	protein_coding
ENSG00000229528.1	0.146035	-0.450602	0.791211	-0.569509	0.56901	NA	RP5-1066H13.4	lncRNA
ENSG00000228940.1	0.130784	-0.291444	0.983957	-0.296196	0.76708	NA	RP11-348A7.1	unprocessed_pseudogene
ENSG00000286668.1	0.3417	-0.232974	0.535994	-0.434657	0.663811	NA	RP11-348A7.7	lncRNA
ENSG00000233118.2	0.00669072	-0.501256	2.92168	-0.171565	0.86378	NA	UBE2V1P8	processed_pseudogene
ENSG00000171793.16	9.03285	-0.147933	0.0930838	-1.58925	0.112004	0.330974	CTPS1	protein_coding
ENSG00000281207.1	0.426608	-0.107455	0.385556	-0.278703	0.780473	NA	SLFNL1-AS1	lncRNA
ENSG00000171790.15	0.615432	-0.591894	0.461968	-1.28125	0.200108	NA	SLFNL1	protein_coding
ENSG00000010803.16	40.7517	-0.184238	0.0759352	-2.42625	0.0152559	0.0954162	SCMH1	protein_coding
ENSG00000287400.1	0.138532	-0.126112	0.851547	-0.148097	0.882266	NA	RP11-399E6.6	lncRNA
ENSG00000235358.2	0.245949	-0.249445	0.744344	-0.33512	0.737534	NA	RP11-399E6.1	lncRNA
ENSG00000213987.4	0.134677	-0.625789	1.31653	-0.475332	0.63455	NA	RP11-399E6.2	processed_pseudogene
ENSG00000286640.1	1.10469	-0.547796	0.275074	-1.99145	0.0464317	0.195738	RP11-399E6.5	transcribed_unprocessed_pseudogene
ENSG00000204060.7	0.511482	-0.868444	0.375447	-2.31309	0.0207176	NA	FOXO6	protein_coding
ENSG00000229901.1	0.0762882	-0.480861	1.86837	-0.257369	0.796894	NA	FOXO6-AS1	lncRNA
ENSG00000252563.1	0.0523875	-0.500569	1.44108	-0.347357	0.728323	NA	RNA5SP45	rRNA_pseudogene
ENSG00000127129.10	0.587484	-0.148349	0.517894	-0.286447	0.774536	NA	EDN2	protein_coding
ENSG00000127124.16	37.4847	0.015176	0.0830758	0.182676	0.855052	0.939595	HIVEP3	protein_coding
ENSG00000230881.1	0.0673025	-0.577542	1.57076	-0.367684	0.713109	NA	RP11-486B10.3	lncRNA
ENSG00000230638.4	0.420058	-0.0221424	0.57542	-0.0384805	0.969305	NA	RP11-486B10.4	processed_pseudogene
ENSG00000284895.1	0	NA	NA	NA	NA	NA	RP11-486B10.5	protein_coding
ENSG00000287587.1	0.290374	-0.108222	0.680921	-0.158934	0.873721	NA	RP1-21K4.2	lncRNA
ENSG00000227538.1	0.323008	-0.159187	0.673523	-0.23635	0.813161	NA	HNRNPFP1	processed_pseudogene
ENSG00000228776.2	0.0823269	-0.419772	1.45494	-0.288514	0.772953	NA	RP11-319C21.1	processed_pseudogene
ENSG00000044012.4	0.11944	-0.623333	1.32782	-0.46944	0.638755	NA	GUCA2B	protein_coding
ENSG00000197273.4	0.201405	-0.183462	0.78901	-0.232522	0.816133	NA	GUCA2A	protein_coding
ENSG00000198815.9	46.4267	-0.128452	0.0446988	-2.87373	0.0040566	0.0379201	FOXJ3	protein_coding
ENSG00000227527.2	0.0323086	-0.529996	2.10794	-0.251429	0.801483	NA	RP11-223A3.1	lncRNA
ENSG00000177181.15	1.69697	0.362851	0.269644	1.34566	0.178411	0.430408	RIMKLA	protein_coding
ENSG00000235002.1	0.0218366	-0.520022	2.42917	-0.214074	0.830489	NA	RP11-157D18.2	processed_pseudogene
ENSG00000066185.13	2.89595	-0.0167823	0.230595	-0.0727782	0.941983	0.976158	ZMYND12	protein_coding
ENSG00000127125.9	41.3341	0.0826886	0.0599196	1.37999	0.167589	0.415792	PPCS	protein_coding
ENSG00000186409.18	7.74648	0.244395	0.166327	1.46936	0.141735	0.377858	CCDC30	protein_coding
ENSG00000230116.1	0.0754458	-0.351502	1.20326	-0.292124	0.770192	NA	RPS3AP11	processed_pseudogene
ENSG00000236876.3	44.2975	0.121017	0.111197	1.08831	0.27646	0.54562	TMSB4XP1	processed_pseudogene
ENSG00000200254.1	0.0247146	-0.647864	2.92166	-0.221745	0.824512	NA	RNU6-536P	snRNA
ENSG00000236180.2	0.0612185	-0.434889	2.06336	-0.210767	0.833069	NA	RP11-163G10.4	processed_pseudogene
ENSG00000171960.12	6.66567	-0.0503051	0.108728	-0.462671	0.6436	0.829636	PPIH	protein_coding
ENSG00000285728.2	0.775833	0.0939838	0.323104	0.290878	0.771145	NA	RP5-994D16.13	lncRNA
ENSG00000234917.2	0.262678	0.0473003	0.662198	0.0714293	0.943056	NA	RP5-994D16.3	lncRNA
ENSG00000065978.19	912.619	0.0896389	0.0559251	1.60284	0.108971	0.326058	YBX1	protein_coding
ENSG00000164007.11	0.479633	-0.0293151	0.510868	-0.0573829	0.95424	NA	CLDN19	protein_coding
ENSG00000117385.16	3.54254	0.115318	0.170005	0.67832	0.497569	0.736774	P3H1	protein_coding
ENSG00000164008.16	2.57975	0.032898	0.19496	0.168742	0.865999	0.945031	C1orf50	protein_coding
ENSG00000283580.3	0.0168965	-0.487365	2.92164	-0.166812	0.867518	NA	RP5-994D16.12	protein_coding
ENSG00000228452.1	0.131327	-0.492304	1.0196	-0.482838	0.629211	NA	RP5-994D16.9	lncRNA
ENSG00000274386.5	0.553145	0.115121	0.452154	0.254605	0.799028	NA	TMEM269	protein_coding
ENSG00000177868.12	24.4499	0.112935	0.0698209	1.61749	0.105773	0.320282	SVBP	protein_coding
ENSG00000164010.15	16.397	-0.118064	0.104178	-1.13329	0.257093	0.525905	ERMAP	protein_coding
ENSG00000228192.8	1.33573	0.0987352	0.269034	0.366999	0.71362	0.867735	RP11-342M1.3	lncRNA
ENSG00000164011.18	4.29241	0.116534	0.143979	0.809385	0.418294	0.67628	ZNF691	protein_coding
ENSG00000233708.1	0.330927	-0.321225	0.657715	-0.488396	0.62527	NA	RP11-342M1.7	processed_pseudogene
ENSG00000237090.1	0.309938	0.151239	0.449854	0.336197	0.736722	NA	MKRN8P	processed_pseudogene
ENSG00000225099.1	0.251968	-0.0496751	0.375947	-0.132133	0.894879	NA	ATP6V1E1P1	processed_pseudogene
ENSG00000117394.24	55.8508	-0.738798	0.159212	-4.64036	3.47810507307963E-06	0.000178514	SLC2A1	protein_coding
ENSG00000284138.1	0.196296	-0.0931895	0.624033	-0.149334	0.88129	NA	ATP6V0CP4	processed_pseudogene
ENSG00000227533.6	1.49309	0.107261	0.272331	0.393863	0.693682	0.858089	SLC2A1-AS1	lncRNA
ENSG00000283973.2	0.318264	0.0090466	0.556738	0.0162493	0.987035	NA	RP5-848E13.4	lncRNA
ENSG00000207256.1	0.0393948	-0.545661	1.57411	-0.346647	0.728857	NA	RNU6-880P	snRNA
ENSG00000283136.1	0.0468316	-0.711197	2.79191	-0.254735	0.798928	NA	U6	snRNA
ENSG00000277513.1	0.0233186	-0.368027	2.40231	-0.153197	0.878243	NA	RP3-393B19.1	processed_pseudogene
ENSG00000186973.11	0.340454	-0.130149	0.617248	-0.210854	0.833001	NA	FAM183A	protein_coding
ENSG00000117395.13	22.1647	0.0378706	0.084459	0.44839	0.653871	0.834825	EBNA1BP2	protein_coding
ENSG00000284410.1	0	NA	NA	NA	NA	NA	MIR6733	miRNA
ENSG00000243710.8	1.65909	0.207184	0.342484	0.604945	0.545216	0.769892	CFAP57	protein_coding
ENSG00000199240.1	0.0666852	-0.265124	1.48618	-0.178393	0.858414	NA	RNA5SP46	rRNA_pseudogene
ENSG00000179178.11	0.514504	-0.28905	0.428193	-0.675045	0.499647	NA	TMEM125	protein_coding
ENSG00000253313.6	0.105775	-0.402509	1.07808	-0.373358	0.708882	NA	C1orf210	protein_coding
ENSG00000066056.14	2.98477	-0.0858886	0.194624	-0.441306	0.658992	0.838039	TIE1	protein_coding
ENSG00000117400.18	62.0242	0.206268	0.242246	0.851484	0.3945	0.655863	MPL	protein_coding
ENSG00000287113.1	0.2291	-0.296436	0.594542	-0.498595	0.618065	NA	RP1-92O14.7	lncRNA
ENSG00000234694.1	0.909998	0.245793	0.280615	0.875908	0.38108	NA	RP1-92O14.3	lncRNA
ENSG00000117399.14	5.27484	0.211292	0.186263	1.13437	0.256638	0.525302	CDC20	protein_coding
ENSG00000066322.15	7.05403	-0.089734	0.11908	-0.75356	0.451114	0.701618	ELOVL1	protein_coding
ENSG00000283836.1	0	NA	NA	NA	NA	NA	MIR6734	miRNA
ENSG00000159479.17	15.2001	0.179162	0.0875017	2.04753	0.0406065	0.180737	MED8	protein_coding
ENSG00000229431.1	0.191447	-0.418557	0.612562	-0.683289	0.494424	NA	MED8-AS1	lncRNA
ENSG00000198198.17	24.9275	-0.187015	0.0862372	-2.16861	0.0301123	0.14901	SZT2	protein_coding
ENSG00000229372.1	0.141577	-0.599018	0.791517	-0.756798	0.449171	NA	SZT2-AS1	lncRNA
ENSG00000274975.1	0	NA	NA	NA	NA	NA	MIR6735	miRNA
ENSG00000178922.18	10.9203	0.210268	0.137822	1.52565	0.127096	0.355488	HYI	protein_coding
ENSG00000229348.1	0.0642637	-0.357	1.67742	-0.212827	0.831462	NA	HYI-AS1	lncRNA
ENSG00000142949.17	8.61159	-0.044434	0.171734	-0.258738	0.795837	0.913292	PTPRF	protein_coding
ENSG00000066135.13	11.4523	-0.10248	0.0913047	-1.1224	0.261693	0.530885	KDM4A	protein_coding
ENSG00000284989.1	0	NA	NA	NA	NA	NA	RP11-7O11.7	protein_coding
ENSG00000236200.6	1.51011	0.584238	0.295984	1.97388	0.0483952	0.200515	KDM4A-AS1	lncRNA
ENSG00000126091.21	12.5157	0.348198	0.179457	1.94028	0.0523458	0.210389	ST3GAL3	protein_coding
ENSG00000229444.1	0.191454	-0.487505	0.750696	-0.649404	0.516077	NA	ST3GAL3-AS1	lncRNA
ENSG00000283414.1	0.0166104	-0.438439	2.92164	-0.150066	0.880712	NA	U6	snRNA
ENSG00000233674.2	0.161059	-0.356574	1.17958	-0.302288	0.762432	NA	RP11-184I16.3	processed_pseudogene
ENSG00000283477.1	0	NA	NA	NA	NA	NA	MIR6079	miRNA
ENSG00000224751.2	0.24733	0.224675	0.634958	0.353843	0.723457	NA	SHMT1P1	processed_pseudogene
ENSG00000117407.17	0.309599	-0.373413	0.601182	-0.621131	0.534513	NA	ARTN	protein_coding
ENSG00000237950.3	0.656126	-0.0798718	0.394335	-0.202548	0.839488	NA	RP11-7O11.9	lncRNA
ENSG00000288573.1	0.212439	-0.331989	0.69782	-0.475751	0.634252	NA	RP11-7O11.3	lncRNA
ENSG00000117408.11	7.5282	0.0783505	0.107997	0.725489	0.468152	0.713427	IPO13	protein_coding
ENSG00000285649.1	0.354486	-0.673803	0.522052	-1.29068	0.196814	NA	RP11-7O11.8	lncRNA
ENSG00000132768.14	6.26756	0.0134631	0.116744	0.115321	0.90819	0.964134	DPH2	protein_coding
ENSG00000117410.14	5.58227	0.206176	0.146636	1.40604	0.159713	0.404243	ATP6V0B	protein_coding
ENSG00000117411.18	3.27327	0.0324273	0.162251	0.199859	0.841591	0.933926	B4GALT2	protein_coding
ENSG00000159214.13	1.218	0.0658543	0.287543	0.229024	0.81885	0.922621	CCDC24	protein_coding
ENSG00000196517.13	4.35789	0.334577	0.212032	1.57795	0.114576	0.335378	SLC6A9	protein_coding
ENSG00000230615.7	2.80559	0.306396	0.216428	1.4157	0.156865	0.400647	RP5-1198O20.4	lncRNA
ENSG00000227163.2	0.106326	-0.42071	1.0288	-0.408934	0.682588	NA	RP5-1198O20.5	processed_pseudogene
ENSG00000271647.1	0.0740608	-0.278218	1.16322	-0.23918	0.810966	NA	KRT8P47	processed_pseudogene
ENSG00000239560.3	0.244981	-0.350754	0.460519	-0.76165	0.446269	NA	RN7SL479P	misc_RNA
ENSG00000171872.5	0.672767	0.345396	0.478402	0.721978	0.470308	NA	KLF17	protein_coding
ENSG00000233514.1	0.888166	-0.264021	0.267238	-0.98796	0.323172	NA	RP11-570P14.1	processed_pseudogene
ENSG00000283039.1	0.133004	-0.0784537	0.854095	-0.091856	0.926812	NA	KLF18	protein_coding
ENSG00000226804.4	0.123223	-0.57351	1.3359	-0.429306	0.6677	NA	RP4-675G8.3	processed_pseudogene
ENSG00000200171.1	0.0623965	-0.439468	1.02835	-0.427352	0.669123	NA	Y_RNA	misc_RNA
ENSG00000238037.1	0.00609722	-0.58495	2.92169	-0.20021	0.841316	NA	OOSP1P1	processed_pseudogene
ENSG00000227994.1	0.0160108	-0.567611	2.92165	-0.194278	0.845959	NA	RP5-891H21.1	processed_pseudogene
ENSG00000271329.1	0.231423	-0.515849	0.620924	-0.830777	0.4061	NA	RP5-891H21.5	processed_pseudogene
ENSG00000178028.14	10.357	-0.1776	0.102782	-1.72792	0.084002	0.281849	DMAP1	protein_coding
ENSG00000117419.16	13.868	0.09552	0.0768552	1.24286	0.21392	0.477238	ERI3	protein_coding
ENSG00000233602.1	0.0357755	-0.516047	1.42689	-0.36166	0.717606	NA	ERI3-IT1	lncRNA
ENSG00000199385.1	0.000772347	-0.53931	2.92169	-0.184588	0.853552	NA	RNU6-369P	snRNA
ENSG00000187147.18	39.0772	-0.139405	0.0582734	-2.39225	0.0167453	0.101485	RNF220	protein_coding
ENSG00000263381.1	0.0511929	-0.485103	1.8377	-0.263972	0.791801	NA	MIR5584	miRNA
ENSG00000126106.14	2.19973	0.262556	0.187016	1.40392	0.160344	0.405152	TMEM53	protein_coding
ENSG00000198520.12	6.30528	0.575703	0.169858	3.38932	0.000700656	0.0107447	ARMH1	protein_coding
ENSG00000199377.1	3.11309	-0.793065	0.243206	-3.26088	0.00111067	0.0150758	RNU5F-1	snRNA
ENSG00000200169.1	2.60787	-0.891771	0.255146	-3.49514	0.000473816	0.00802262	RNU5D-1	snRNA
ENSG00000142945.13	6.92053	0.575692	0.177612	3.2413	0.00118988	0.0159012	KIF2C	protein_coding
ENSG00000225721.5	14.1416	-0.326792	0.0912374	-3.58178	0.000341264	0.00629767	RP11-269F19.10	lncRNA
ENSG00000264294.1	0	NA	NA	NA	NA	NA	SNORD55	snoRNA
ENSG00000200913.1	0.714692	-0.515312	0.394145	-1.30742	0.191072	NA	SNORD46	snoRNA
ENSG00000202031.1	1.18309	-0.357382	0.420778	-0.849336	0.395695	0.657051	SNORD38A	snoRNA
ENSG00000207421.1	0	NA	NA	NA	NA	NA	SNORD38B	snoRNA
ENSG00000281859.1	0	NA	NA	NA	NA	NA	SNORD38B	snoRNA
ENSG00000142959.5	0.433361	-0.496249	0.480487	-1.0328	0.301695	NA	BEST4	protein_coding
ENSG00000173846.13	6.56783	-0.442829	0.142054	-3.11733	0.00182498	0.021815	PLK3	protein_coding
ENSG00000188396.4	0.101873	-0.503998	0.836395	-0.602584	0.546785	NA	DYNLT4	protein_coding
ENSG00000222009.8	2.62151	0.871751	0.201591	4.32436	1.529739047367E-05	0.000565866	BTBD19	protein_coding
ENSG00000117425.14	1.16474	-0.575677	0.369491	-1.55803	0.119227	0.342938	PTCH2	protein_coding
ENSG00000202444.1	0	NA	NA	NA	NA	NA	RNU5E-6P	snRNA
ENSG00000226499.1	0.136078	-0.460851	1.10156	-0.418363	0.675682	NA	RP5-882O7.1	processed_pseudogene
ENSG00000070785.17	6.77435	0.154903	0.105767	1.46456	0.14304	0.380022	EIF2B3	protein_coding
ENSG00000253039.1	0.0140382	-0.532588	2.92166	-0.18229	0.855355	NA	RNA5SP47	rRNA_pseudogene
ENSG00000229815.1	0.0546685	-0.572621	1.95588	-0.292769	0.769699	NA	CCNB1IP1P1	processed_pseudogene
ENSG00000232369.1	0.0334548	-0.449524	2.09313	-0.214761	0.829953	NA	PPIAP35	processed_pseudogene
ENSG00000126107.15	18.8386	-0.0494378	0.0777242	-0.636067	0.524733	0.757112	HECTD3	protein_coding
ENSG00000126088.14	27.6687	0.151579	0.106486	1.42347	0.1546	0.397487	UROD	protein_coding
ENSG00000162415.7	1.67542	-0.672099	0.239787	-2.8029	0.00506453	0.0445765	ZSWIM5	protein_coding
ENSG00000234315.1	0.0737934	-0.605284	1.75249	-0.345385	0.729805	NA	OSTCP5	processed_pseudogene
ENSG00000281912.1	0.210622	-0.564577	0.661253	-0.853799	0.393216	NA	LINC01144	lncRNA
ENSG00000186603.7	0.273947	0.275459	0.561529	0.490552	0.623744	NA	HPDL	protein_coding
ENSG00000132781.20	1.50004	-0.218627	0.246014	-0.888676	0.374177	0.638257	MUTYH	protein_coding
ENSG00000288208.1	0.00382679	-0.529366	2.92169	-0.181185	0.856222	NA	RP4-534D1.6	protein_coding
ENSG00000132773.12	4.45993	0.0885953	0.135519	0.653749	0.513274	0.748731	TOE1	protein_coding
ENSG00000070759.17	3.34009	-0.00335485	0.141602	-0.0236921	0.981098	0.9928	TESK2	protein_coding
ENSG00000236872.1	0.034661	-0.408794	1.93452	-0.211315	0.832641	NA	PPIAP36	processed_pseudogene
ENSG00000280670.3	1.06071	-0.11807	0.257127	-0.459188	0.646099	0.830973	CCDC163	protein_coding
ENSG00000132763.15	2.88975	0.132354	0.178268	0.742441	0.45782	0.706541	MMACHC	protein_coding
ENSG00000117450.15	47.9901	-0.0149106	0.0798339	-0.18677	0.851841	0.938687	PRDX1	protein_coding
ENSG00000234379.1	0.256489	-0.574744	0.845285	-0.679942	0.496541	NA	HMGB1P48	unprocessed_pseudogene
ENSG00000117448.14	27.5644	0.208694	0.0820848	2.54241	0.011009	0.0764803	AKR1A1	protein_coding
ENSG00000281133.1	0.0757063	-0.469704	1.54392	-0.304227	0.760955	NA	ENSG00000281133	pseudogene
ENSG00000280836.1	0.0229963	-0.6215	2.21528	-0.280551	0.779055	NA	ENSG00000280836	pseudogene
ENSG00000132780.17	54.8873	0.0685332	0.059223	1.15721	0.247188	0.514226	NASP	protein_coding
ENSG00000281112.1	0.00460556	-0.529366	2.92169	-0.181185	0.856222	NA	ENSG00000281112	pseudogene
ENSG00000281825.1	0.0129193	-0.524019	2.92166	-0.179357	0.857658	NA	ENSG00000281825	pseudogene
ENSG00000159588.15	0.472306	-0.441189	0.41417	-1.06524	0.286769	NA	CCDC17	protein_coding
ENSG00000159592.11	75.1371	-0.0473805	0.0325405	-1.45605	0.14538	0.383553	GPBP1L1	protein_coding
ENSG00000234329.1	0.439475	-0.598479	0.442107	-1.3537	0.175833	NA	RP11-767N6.2	processed_pseudogene
ENSG00000159596.7	4.86202	0.14327	0.118671	1.20729	0.227321	0.492495	TMEM69	protein_coding
ENSG00000197429.11	3.59016	-0.227206	0.149251	-1.52231	0.127933	0.357152	IPP	protein_coding
ENSG00000230896.1	0.196422	-0.457285	0.504767	-0.905933	0.364971	NA	RP11-767N6.7	lncRNA
ENSG00000236111.5	0.260278	-0.597151	0.57785	-1.0334	0.301416	NA	RP11-630I5.1	processed_pseudogene
ENSG00000086015.22	10.6219	0.0386662	0.102035	0.37895	0.704725	0.863024	MAST2	protein_coding
ENSG00000232467.2	0.116497	-0.634327	1.32811	-0.477618	0.632922	NA	TMA16P2	processed_pseudogene
ENSG00000117461.15	10.468	-0.243201	0.115191	-2.11128	0.0347484	0.163525	PIK3R3	protein_coding
ENSG00000278139.1	0	NA	NA	NA	NA	NA	P3R3URF-PIK3R3	protein_coding
ENSG00000226957.1	0.0494032	-0.388765	1.84929	-0.210224	0.833493	NA	RP4-533D7.4	lncRNA
ENSG00000233114.2	0.0617994	-0.36768	1.49394	-0.246115	0.805594	NA	RP4-533D7.3	processed_pseudogene
ENSG00000227857.2	0.130578	-0.0500873	0.99377	-0.0504012	0.959803	NA	RP4-533D7.5	lncRNA
ENSG00000117472.10	0.513575	0.330911	0.488576	0.677297	0.498217	NA	TSPAN1	protein_coding
ENSG00000250719.2	0.0920541	-0.318511	1.51638	-0.210047	0.833631	NA	P3R3URF	protein_coding
ENSG00000085998.14	4.21917	0.0419667	0.194427	0.215848	0.829106	0.927479	POMGNT1	protein_coding
ENSG00000171357.6	0.59243	0.0884292	0.379719	0.23288	0.815854	NA	LURAP1	protein_coding
ENSG00000085999.13	1.49086	0.71617	0.257888	2.77706	0.00548529	0.0471925	RAD54L	protein_coding
ENSG00000132128.17	11.1584	0.170308	0.0918853	1.85348	0.0638133	0.239546	LRRC41	protein_coding
ENSG00000173660.12	71.5298	0.249773	0.0713513	3.50061	0.000464202	0.00791698	UQCRH	protein_coding
ENSG00000117481.11	7.0422	-0.12623	0.122015	-1.03455	0.300881	0.571012	NSUN4	protein_coding
ENSG00000225779.1	0.0211348	-0.540475	2.24381	-0.240873	0.809653	NA	RP4-603I14.3	processed_pseudogene
ENSG00000117480.16	0.444877	-0.661001	0.358184	-1.84542	0.0649763	NA	FAAH	protein_coding
ENSG00000232022.7	0.548635	-0.0261432	0.473139	-0.0552549	0.955935	NA	FAAHP1	transcribed_unprocessed_pseudogene
ENSG00000224863.3	0.238042	-0.224498	0.836967	-0.268229	0.788523	NA	LINC01398	lncRNA
ENSG00000197587.11	0.75017	0.294401	0.454262	0.648086	0.516929	NA	DMBX1	protein_coding
ENSG00000282881.2	0.122206	-0.700571	1.2103	-0.578842	0.562695	NA	TMEM275	protein_coding
ENSG00000269956.2	0.561672	0.16178	0.392351	0.412334	0.680095	NA	MKNK1-AS1	lncRNA
ENSG00000162456.10	0.637124	-0.451278	0.469574	-0.961038	0.336533	NA	KNCN	protein_coding
ENSG00000079277.22	27.4234	0.127886	0.0841469	1.51979	0.128563	0.358187	MKNK1	protein_coding
ENSG00000142961.15	36.6681	0.0375829	0.0827944	0.453931	0.649879	0.832307	MOB3C	protein_coding
ENSG00000123472.12	30.4518	0.0694895	0.0769193	0.903408	0.366309	0.631563	ATPAF1	protein_coding
ENSG00000233647.2	0.0670268	-0.345134	1.48679	-0.232133	0.816434	NA	NENFP1	processed_pseudogene
ENSG00000186118.9	0.166044	-0.342406	0.657256	-0.520964	0.602392	NA	TEX38	protein_coding
ENSG00000228237.5	0.190592	-0.0671864	0.70106	-0.0958354	0.923651	NA	EFCAB14-AS1	lncRNA
ENSG00000159658.15	91.7343	-0.0481994	0.0437502	-1.1017	0.270594	0.539676	EFCAB14	protein_coding
ENSG00000236476.2	0.038882	-0.478572	1.67342	-0.285985	0.77489	NA	RP11-8J9.5	processed_pseudogene
ENSG00000142973.14	1.12744	0.0816842	0.327491	0.249424	0.803033	0.915997	CYP4B1	protein_coding
ENSG00000154198.14	0.597538	0.799426	0.496621	1.60973	0.107457	NA	CYP4Z2P	transcribed_unprocessed_pseudogene
ENSG00000238145.2	0.00841758	-0.58495	2.92169	-0.20021	0.841316	NA	TUBAP8	processed_pseudogene
ENSG00000187048.13	0.617301	0.164227	0.384517	0.427099	0.669307	NA	CYP4A11	protein_coding
ENSG00000259832.1	0.0119598	-0.592032	2.92166	-0.202635	0.83942	NA	CYP4A26P	unprocessed_pseudogene
ENSG00000261196.1	0.00882548	-0.504946	2.92168	-0.172827	0.862787	NA	CYP4A43P	unprocessed_pseudogene
ENSG00000261593.1	0.0260838	-0.592032	2.92166	-0.202635	0.83942	NA	CYP4A27P	unprocessed_pseudogene
ENSG00000261290.1	0.0149526	-0.422659	2.85398	-0.148095	0.882268	NA	CYP4A44P	unprocessed_pseudogene
ENSG00000186377.8	0.345441	0.0986729	0.472278	0.20893	0.834503	NA	CYP4X1	protein_coding
ENSG00000186160.5	0.745311	-0.0107693	0.440894	-0.024426	0.980513	NA	CYP4Z1	protein_coding
ENSG00000225154.2	0.0037064	-0.58495	2.92169	-0.20021	0.841316	NA	TUBAP9	processed_pseudogene
ENSG00000225506.2	1.00879	-0.185574	0.283716	-0.654082	0.513059	0.748488	CYP4A22-AS1	lncRNA
ENSG00000162365.12	0.600101	-0.161032	0.441935	-0.364379	0.715575	NA	CYP4A22	protein_coding
ENSG00000225514.1	0.046183	-0.719766	1.63768	-0.439503	0.660297	NA	MTND1P34	transcribed_processed_pseudogene
ENSG00000224805.2	11.4304	0.154546	0.206942	0.746809	0.455179	0.705107	LINC00853	lncRNA
ENSG00000162366.8	71.7322	-0.104656	0.207909	-0.503372	0.614703	0.812052	PDZK1IP1	protein_coding
ENSG00000162367.11	98.6512	-0.0028079	0.126367	-0.0222202	0.982272	0.993373	TAL1	protein_coding
ENSG00000226252.1	2.38961	0.0877023	0.179434	0.488772	0.625003	0.818141	RP1-18D14.7	lncRNA
ENSG00000123473.17	17.2903	0.15304	0.11327	1.35111	0.176661	0.428199	STIL	protein_coding
ENSG00000162368.14	256.725	0.0802066	0.119218	0.672774	0.501091	0.739641	CMPK1	protein_coding
ENSG00000225762.1	0.432115	-0.183936	0.345222	-0.532806	0.594168	NA	LINC01389	lncRNA
ENSG00000186790.6	0.256842	-0.322427	0.548775	-0.58754	0.556841	NA	FOXE3	protein_coding
ENSG00000237424.1	1.54744	0.286234	0.219755	1.30251	0.19274	0.449527	FOXD2-AS1	lncRNA
ENSG00000186564.6	0.28754	-0.0105109	0.387071	-0.027155	0.978336	NA	FOXD2	protein_coding
ENSG00000271355.1	0.188251	-0.370517	1.04555	-0.354375	0.723058	NA	RP4-666O22.3	processed_pseudogene
ENSG00000227883.1	0.0972264	-0.54886	1.18233	-0.464218	0.642492	NA	ATP6V0E1P4	processed_pseudogene
ENSG00000227947.2	0.271672	-0.499882	0.824959	-0.605948	0.544549	NA	LINC01738	lncRNA
ENSG00000269113.4	1.20365	-0.549506	0.375625	-1.46291	0.143492	0.380605	TRABD2B	protein_coding
ENSG00000223814.1	0	NA	NA	NA	NA	NA	RP11-543D5.2	lncRNA
ENSG00000225028.1	0.279342	0.130805	0.545399	0.239833	0.81046	NA	RP11-330M19.1	lncRNA
ENSG00000226133.6	0.290616	0.129807	0.612729	0.21185	0.832224	NA	LINC02794	lncRNA
ENSG00000231413.1	0.13629	-0.743034	1.10195	-0.67429	0.500127	NA	RP11-193P11.3	lncRNA
ENSG00000237180.1	0.0249286	-0.37803	2.18885	-0.172707	0.862882	NA	CYP46A4P	processed_pseudogene
ENSG00000242267.6	0.211883	-0.154611	0.702864	-0.219972	0.825893	NA	SKINT1L	transcribed_unprocessed_pseudogene
ENSG00000279096.2	0.329669	0.329367	0.537311	0.61299	0.539883	NA	RP5-1024N4.6	TEC
ENSG00000223720.2	0.109117	-0.500115	1.34646	-0.37143	0.710318	NA	RP5-1024N4.2	lncRNA
ENSG00000117834.13	1.10351	0.304377	0.333045	0.913921	0.360759	0.626067	SLC5A9	protein_coding
ENSG00000272491.1	0.362001	-0.427276	0.492157	-0.868171	0.385301	NA	RP5-1024N4.4	lncRNA
ENSG00000279214.1	0.0207935	-0.508441	2.45003	-0.207525	0.8356	NA	RP5-1024N4.5	TEC
ENSG00000132122.12	5.34325	-0.221745	0.13531	-1.63879	0.101257	0.31299	SPATA6	protein_coding
ENSG00000224986.2	0.193255	-0.400201	0.773103	-0.517655	0.604699	NA	PPP1R8P1	processed_pseudogene
ENSG00000206700.1	0.0127633	-0.505731	2.92165	-0.173097	0.862575	NA	RNU6-723P	snRNA
ENSG00000235105.1	2.97532	-0.634863	0.197527	-3.21406	0.00130873	0.0171819	RP11-329A14.1	processed_pseudogene
ENSG00000223175.1	0.0388191	-0.574505	2.20886	-0.260091	0.794793	NA	RNU4-61P	snRNA
ENSG00000232514.1	0.0341393	-0.445801	2.45618	-0.181502	0.855973	NA	RP11-329A14.2	processed_pseudogene
ENSG00000186094.17	1.55871	0.222741	0.390752	0.570032	0.568656	0.783643	AGBL4	protein_coding
ENSG00000287661.1	0.466741	-0.158851	0.598252	-0.265526	0.790604	NA	RP11-342A17.2	lncRNA
ENSG00000162373.13	3.84666	-0.138558	0.178455	-0.776427	0.437497	0.690776	BEND5	protein_coding
ENSG00000286597.1	0.0848641	-0.227125	1.37831	-0.164785	0.869113	NA	RP11-476C24.1	lncRNA
ENSG00000229846.2	0.0582715	-0.469829	1.69853	-0.276609	0.782081	NA	RP11-141A19.1	lncRNA
ENSG00000230114.1	0.184958	-0.175572	0.86075	-0.203976	0.838373	NA	AGBL4-AS1	lncRNA
ENSG00000225623.1	0.0528397	-0.263745	1.37001	-0.192514	0.84734	NA	AGBL4-IT1	lncRNA
ENSG00000237478.2	0.126579	-0.545898	1.47691	-0.369622	0.711665	NA	RP5-926E3.1	processed_pseudogene
ENSG00000215887.5	0.175509	-0.278866	0.910345	-0.30633	0.759353	NA	ZNF859P	unprocessed_pseudogene
ENSG00000279324.1	0.236014	-0.410009	0.641059	-0.639581	0.522445	NA	RP11-93G23.2	TEC
ENSG00000233595.2	0.0758827	-0.326426	1.25527	-0.260045	0.794829	NA	MTND2P29	processed_pseudogene
ENSG00000162374.18	1.55921	-0.0894581	0.32604	-0.274378	0.783794	0.906743	ELAVL4	protein_coding
ENSG00000230828.1	0.0325699	-0.487105	2.47271	-0.196992	0.843834	NA	RP11-492I2.1	processed_pseudogene
ENSG00000237337.1	0.242387	-0.145353	0.639127	-0.227424	0.820094	NA	ELAVL4-AS1	lncRNA
ENSG00000233407.1	0.0345956	-0.490989	2.92167	-0.168051	0.866543	NA	RP11-567C20.3	lncRNA
ENSG00000284696.2	1.13034	0.642204	0.478223	1.3429	0.179305	0.431742	LINC02808	lncRNA
ENSG00000284645.1	0.400553	-0.0556754	0.511415	-0.108865	0.913309	NA	RP11-567C20.4	lncRNA
ENSG00000234080.3	0.442695	-0.169704	0.419074	-0.404949	0.685515	NA	RP11-183G22.1	processed_pseudogene
ENSG00000229316.1	0.55632	0.196838	0.693466	0.283846	0.776528	NA	HMGB1P45	processed_pseudogene
ENSG00000225671.2	0.160499	-0.523334	0.738987	-0.708177	0.478835	NA	FCF1P6	processed_pseudogene
ENSG00000142700.12	0.419894	-0.773176	0.468928	-1.64882	0.0991854	NA	DMRTA2	protein_coding
ENSG00000284700.1	0.318858	-0.164751	0.528062	-0.311992	0.755047	NA	RP5-850O15.3	lncRNA
ENSG00000185104.20	42.9039	-0.0913584	0.0873595	-1.04577	0.295665	0.566165	FAF1	protein_coding
ENSG00000225767.1	0.0894654	-0.337437	1.44109	-0.234154	0.814866	NA	FAF1-AS1	lncRNA
ENSG00000207194.1	0.00590233	-0.490192	2.92167	-0.167778	0.866758	NA	RNU6-1026P	snRNA
ENSG00000230585.2	0.185398	-0.180586	1.00941	-0.178902	0.858014	NA	PHBP12	processed_pseudogene
ENSG00000123080.12	6.37665	0.399357	0.138333	2.88693	0.00389016	0.0368042	CDKN2C	protein_coding
ENSG00000265538.1	0.0200038	-0.490989	2.92167	-0.168051	0.866543	NA	MIR4421	miRNA
ENSG00000275816.1	0.00225633	-0.512494	2.92168	-0.175411	0.860757	NA	MIR6500	miRNA
ENSG00000204006.10	0.242955	-0.121832	0.564375	-0.21587	0.829089	NA	C1orf185	protein_coding
ENSG00000200262.1	0.0694567	-0.652198	1.65753	-0.393477	0.693968	NA	Y_RNA	misc_RNA
ENSG00000213478.2	0.484553	0.259093	0.423623	0.611613	0.540794	NA	CFL1P2	processed_pseudogene
ENSG00000203356.2	0.743237	-0.226896	0.287761	-0.788485	0.430413	NA	LINC01562	lncRNA
ENSG00000123091.5	364.69	-0.173764	0.124403	-1.39678	0.162479	0.407966	RNF11	protein_coding
ENSG00000233406.5	0.501793	0.125821	0.351161	0.358301	0.720118	NA	RP11-296A18.5	processed_pseudogene
ENSG00000236434.2	0.0571299	-0.520353	1.42713	-0.364616	0.715398	NA	RP11-296A18.6	lncRNA
ENSG00000085831.16	5.97978	-0.282111	0.288182	-0.978933	0.327613	0.597175	TTC39A	protein_coding
ENSG00000261664.5	0.126167	-0.42747	0.77511	-0.551496	0.581293	NA	TTC39A-AS1	lncRNA
ENSG00000085832.17	191.694	0.0650604	0.0597204	1.08942	0.27597	0.544972	EPS15	protein_coding
ENSG00000232027.2	0.195329	-0.2979	1.23579	-0.24106	0.809509	NA	RP11-275F13.3	processed_pseudogene
ENSG00000206595.1	0.048751	-0.356317	2.13549	-0.166855	0.867484	NA	RNU6-877P	snRNA
ENSG00000238140.1	0.0762147	-0.573533	1.54605	-0.370967	0.710662	NA	RP11-253A20.1	lncRNA
ENSG00000227070.1	0.423902	0.0789539	0.440853	0.179093	0.857864	NA	EPS15-AS1	lncRNA
ENSG00000252032.1	0.00805716	-0.504946	2.92168	-0.172827	0.862787	NA	RNU6-1281P	snRNA
ENSG00000227742.2	0.493142	-0.147188	0.592055	-0.248605	0.803667	NA	CALR4P	transcribed_unitary_pseudogene
ENSG00000117859.19	35.967	0.0164855	0.045761	0.360251	0.718659	0.869125	OSBPL9	protein_coding
ENSG00000236973.2	0.100356	-0.379764	0.9635	-0.39415	0.69347	NA	GAPDHP51	processed_pseudogene
ENSG00000232846.1	0.0978723	-0.471498	1.294	-0.364372	0.71558	NA	SLC25A6P3	processed_pseudogene
ENSG00000212624.1	0.0174337	-0.536278	2.92166	-0.183552	0.854365	NA	ENSG10010136798.1	snoRNA
ENSG00000078618.22	172.862	0.181215	0.0967534	1.87295	0.0610749	0.233007	NRDC	protein_coding
ENSG00000266993.3	0.296027	-0.317244	0.38338	-0.827492	0.407958	NA	RP4-657D16.3	lncRNA
ENSG00000272175.1	0.0366467	-0.59321	1.92146	-0.308729	0.757528	NA	RP4-657D16.6	lncRNA
ENSG00000283899.1	0	NA	NA	NA	NA	NA	MIR761	miRNA
ENSG00000230604.2	0.060901	-0.508427	1.34479	-0.378071	0.705378	NA	TSEN15P2	processed_pseudogene
ENSG00000169213.7	1.74679	0.389742	0.353628	1.10212	0.270407	0.539435	RAB3B	protein_coding
ENSG00000200839.1	2.25314	-0.497206	0.234773	-2.11781	0.0341908	0.161811	RNA5SP48	rRNA_pseudogene
ENSG00000229032.1	0.338543	-0.263719	0.512452	-0.514623	0.606817	NA	RP11-91A18.1	processed_pseudogene
ENSG00000264613.2	0.0713816	-0.469741	1.26936	-0.370061	0.711337	NA	RN7SL290P	misc_RNA
ENSG00000117862.13	4.08214	-0.127712	0.15561	-0.820714	0.411809	0.670686	TXNDC12	protein_coding
ENSG00000285839.1	0.00525767	-0.58495	2.92169	-0.20021	0.841316	NA	RP11-91A18.6	protein_coding
ENSG00000198841.4	1.22976	-0.101306	0.237349	-0.426821	0.66951	0.844873	KTI12	protein_coding
ENSG00000223390.1	0.165088	-0.355604	0.714054	-0.498007	0.618479	NA	RP11-91A18.4	lncRNA
ENSG00000228369.2	0.110912	-0.555687	1.49943	-0.370599	0.710936	NA	TXNDC12-AS1	lncRNA
ENSG00000134717.18	14.4603	-0.028395	0.08361	-0.339613	0.734148	0.877665	BTF3L4	protein_coding
ENSG00000157077.16	6.04428	-0.304557	0.147459	-2.06536	0.0388886	0.175458	ZFYVE9	protein_coding
ENSG00000241745.3	0.894562	0.273561	0.273602	0.99985	0.317383	NA	RN7SL788P	misc_RNA
ENSG00000228407.2	0.027346	-0.347488	1.86318	-0.186502	0.852051	NA	RP4-800M22.1	processed_pseudogene
ENSG00000223429.1	0.151845	-0.504599	0.909243	-0.554966	0.578918	NA	RP4-800M22.2	processed_pseudogene
ENSG00000224255.2	0.147062	-0.332459	0.982359	-0.338429	0.73504	NA	PDCL3P6	processed_pseudogene
ENSG00000236004.2	0.00199458	-0.529366	2.92169	-0.181185	0.856222	NA	RP4-800M22.4	processed_pseudogene
ENSG00000237663.2	0.100084	-0.446886	1.42329	-0.313981	0.753535	NA	DNAJC19P7	processed_pseudogene
ENSG00000213735.2	0.20902	-0.235989	0.655584	-0.359968	0.718871	NA	ANAPC10P1	processed_pseudogene
ENSG00000154222.15	20.0721	-0.0608664	0.0710285	-0.85693	0.391484	0.652471	CC2D1B	protein_coding
ENSG00000272100.1	0.134569	-0.226941	1.01911	-0.222686	0.82378	NA	RP11-155O18.6	lncRNA
ENSG00000287078.1	0.231084	-0.287803	0.545356	-0.527734	0.597684	NA	RP11-155O18.7	lncRNA
ENSG00000224680.4	0.126977	-0.358475	0.751112	-0.477259	0.633178	NA	PLA2G12AP1	processed_pseudogene
ENSG00000085840.13	3.29661	0.48394	0.188014	2.57396	0.0100543	0.0720786	ORC1	protein_coding
ENSG00000134748.13	47.5363	-0.106072	0.0660429	-1.6061	0.108251	0.324971	PRPF38A	protein_coding
ENSG00000134744.14	43.8722	-0.228348	0.0665289	-3.43231	0.000598457	0.00949667	TUT4	protein_coding
ENSG00000272371.1	0.118423	-0.140601	1.10999	-0.126668	0.899203	NA	RP11-25O10.2	lncRNA
ENSG00000236290.1	0.278966	-0.477457	0.926213	-0.515494	0.606208	NA	EEF1GP7	processed_pseudogene
ENSG00000116157.6	2.0904	0.208443	0.192984	1.0801	0.280096	0.548634	GPX7	protein_coding
ENSG00000182183.15	3.6567	-0.439646	0.182377	-2.41063	0.0159248	0.0979583	SHISAL2A	protein_coding
ENSG00000162377.6	6.90368	-0.00796313	0.120828	-0.0659049	0.947454	0.978801	COA7	protein_coding
ENSG00000233664.1	0.152952	0.0381034	0.960034	0.0396897	0.968341	NA	NDUFS5P3	processed_pseudogene
ENSG00000239640.3	1.27958	0.0181658	0.367825	0.0493871	0.960611	0.984467	RN7SL62P	misc_RNA
ENSG00000162378.13	17.756	0.0179684	0.0652686	0.2753	0.783086	0.906116	ZYG11B	protein_coding
ENSG00000252018.1	0.151696	-0.567907	2.20176	-0.257934	0.796458	NA	RNU2-30P	snRNA
ENSG00000206627.1	0	NA	NA	NA	NA	NA	RNU6-969P	snRNA
ENSG00000203995.10	0.492533	-0.336153	0.404312	-0.83142	0.405736	NA	ZYG11A	protein_coding
ENSG00000242391.2	0.151189	-0.669883	0.948946	-0.705923	0.480236	NA	RP4-631H13.2	lncRNA
ENSG00000121310.17	4.73356	-0.249557	0.182558	-1.367	0.171626	0.420964	ECHDC2	protein_coding
ENSG00000230953.2	0.200069	-0.359035	0.512332	-0.700785	0.483437	NA	RP4-631H13.6	processed_pseudogene
ENSG00000231866.2	0.00759623	-0.529366	2.92169	-0.181185	0.856222	NA	RP4-631H13.4	processed_pseudogene
ENSG00000116171.19	60.4397	0.0756713	0.0649668	1.16477	0.244113	0.510389	SCP2	protein_coding
ENSG00000264834.1	0.0678858	-0.508674	1.89189	-0.268871	0.788029	NA	ENSG00000264834	miRNA
ENSG00000266188.1	0.00649116	-0.504946	2.92168	-0.172827	0.862787	NA	ENSG00000266188	miRNA
ENSG00000265815.1	0.0394482	-0.543079	2.61813	-0.20743	0.835674	NA	ENSG00000265815	miRNA
ENSG00000237279.2	0.00923832	-0.561892	2.92165	-0.19232	0.847491	NA	H3P2	processed_pseudogene
ENSG00000236360.2	0.161684	-0.260658	0.65419	-0.398445	0.690302	NA	RRAS2P1	processed_pseudogene
ENSG00000226147.1	0	NA	NA	NA	NA	NA	TUBBP10	processed_pseudogene
ENSG00000174348.14	2.62213	-0.346041	0.307213	-1.12639	0.26	0.529281	PODN	protein_coding
ENSG00000232993.1	0.195331	-0.270054	1.00438	-0.268877	0.788024	NA	RP11-334A14.5	lncRNA
ENSG00000227644.2	0.0157406	-0.543138	2.92164	-0.185902	0.852522	NA	HIGD1AP11	processed_pseudogene
ENSG00000162383.13	0.956866	0.4388	0.310242	1.41438	0.157251	0.400887	SLC1A7	protein_coding
ENSG00000235563.1	0.266827	-0.264096	0.670069	-0.394133	0.693483	NA	RP11-334A14.8	lncRNA
ENSG00000277397.1	0.349138	-0.474126	0.641714	-0.738843	0.460003	NA	RP5-1024G6.9	unprocessed_pseudogene
ENSG00000157184.7	7.50727	-0.109367	0.120244	-0.909547	0.363061	0.628196	CPT2	protein_coding
ENSG00000236723.2	0.427348	0.318617	0.425686	0.748478	0.454172	NA	RP5-1024G6.2	lncRNA
ENSG00000162384.14	13.9408	-0.142215	0.0937831	-1.51643	0.129411	0.358875	CZIB	protein_coding
ENSG00000259818.1	0.357888	0.629376	0.505334	1.24547	0.212961	NA	RP5-1024G6.7	lncRNA
ENSG00000162385.11	29.0149	0.0896323	0.0772831	1.15979	0.246133	0.512877	MAGOH	protein_coding
ENSG00000226754.2	0.484039	-0.00267101	0.402861	-0.0066301	0.99471	NA	RP5-1024G6.5	lncRNA
ENSG00000157193.18	7.45082	0.0358309	0.153608	0.233262	0.815558	0.921169	LRP8	protein_coding
ENSG00000234578.1	0.0947479	-0.547378	1.43789	-0.380681	0.70344	NA	RP4-784A16.1	lncRNA
ENSG00000228838.1	0.0426806	-0.324896	1.32688	-0.244857	0.806567	NA	RP4-784A16.2	lncRNA
ENSG00000232762.1	0.128094	-0.163995	0.795308	-0.206203	0.836632	NA	RP4-784A16.4	lncRNA
ENSG00000225675.2	0.281692	-0.565192	0.593836	-0.951765	0.341216	NA	LINC01771	lncRNA
ENSG00000285954.1	0.142637	-0.454524	0.984015	-0.461907	0.644148	NA	RP11-117D22.3	lncRNA
ENSG00000226938.1	0.0413901	-0.54019	1.66018	-0.32538	0.744894	NA	RP11-117D22.1	lncRNA
ENSG00000230138.2	0.697697	-0.276639	0.287038	-0.963771	0.335161	NA	LINC02812	lncRNA
ENSG00000236253.7	0.538127	-0.14634	0.490387	-0.298417	0.765385	NA	SLC25A3P1	transcribed_processed_pseudogene
ENSG00000288527.1	0.0178174	-0.513084	2.92165	-0.175614	0.860597	NA	RP4-796B4.3	processed_pseudogene
ENSG00000143006.7	0.399947	-0.275179	0.526559	-0.522598	0.601254	NA	DMRTB1	protein_coding
ENSG00000174332.5	0.688007	0.386608	0.423545	0.912791	0.361352	NA	GLIS1	protein_coding
ENSG00000239007.1	0.055824	-0.728875	2.09471	-0.347959	0.727871	NA	RNU7-95P	snRNA
ENSG00000058804.12	7.34497	-0.103226	0.109581	-0.942007	0.346189	0.613952	NDC1	protein_coding
ENSG00000201003.1	0.0652334	-0.636903	1.77918	-0.357976	0.720361	NA	ENSG10010136707.1	snoRNA
ENSG00000229687.2	0.0768435	-0.379959	1.25479	-0.302806	0.762038	NA	RP4-654H19.2	processed_pseudogene
ENSG00000058799.15	8.25284	0.31916	0.104088	3.06624	0.00216769	0.0245229	YIPF1	protein_coding
ENSG00000211452.11	0.553634	0.28632	0.547639	0.522827	0.601094	NA	DIO1	protein_coding
ENSG00000081870.12	13.683	0.266769	0.0930426	2.86717	0.00414155	0.0384412	HSPB11	protein_coding
ENSG00000116212.15	5.37759	0.0975462	0.132897	0.733997	0.462951	0.709974	LRRC42	protein_coding
ENSG00000219102.3	0.710614	-0.125853	0.282033	-0.446235	0.655427	NA	HNRNPA3P12	processed_pseudogene
ENSG00000203985.11	0.594684	0.478427	0.522332	0.915945	0.359696	NA	LDLRAD1	protein_coding
ENSG00000116209.12	28.2935	0.0333064	0.0646229	0.515397	0.606276	0.806554	TMEM59	protein_coding
ENSG00000280378.1	0.339055	-0.219006	0.485106	-0.45146	0.651658	NA	RP4-758J24.6	TEC
ENSG00000116205.14	13.5114	-0.264742	0.105456	-2.51045	0.0120576	0.0815624	TCEANC2	protein_coding
ENSG00000283749.1	0	NA	NA	NA	NA	NA	MIR4781	miRNA
ENSG00000225183.1	0.029091	-0.549552	2.77063	-0.198349	0.842772	NA	RP4-758J24.4	processed_pseudogene
ENSG00000279049.1	0.0161993	-0.532802	2.81042	-0.189581	0.849637	NA	ENSG00000279049	pseudogene
ENSG00000256407.2	0.334965	-0.097244	0.582095	-0.167059	0.867324	NA	RP11-446E24.4	protein_coding
ENSG00000157211.11	0.182231	-0.78543	0.794757	-0.988265	0.323023	NA	CDCP2	protein_coding
ENSG00000280425.2	0.63161	0.62912	0.462196	1.36115	0.173465	NA	RP11-446E24.3	lncRNA
ENSG00000215883.11	13.6832	-0.48371	0.199863	-2.42021	0.0155117	0.0965013	CYB5RL	protein_coding
ENSG00000157216.16	44.3605	-0.0108242	0.0662915	-0.163283	0.870296	0.947168	SSBP3	protein_coding
ENSG00000198711.5	0.331681	-0.397184	0.643146	-0.617564	0.536863	NA	SSBP3-AS1	lncRNA
ENSG00000225632.1	0.375102	-0.647171	0.6191	-1.04534	0.295865	NA	RP5-997D24.3	lncRNA
ENSG00000232245.1	0.0595289	-0.362393	1.41959	-0.255281	0.798506	NA	RP4-705F19.1	lncRNA
ENSG00000287582.1	0.205515	-0.187105	0.777033	-0.240794	0.809715	NA	RP5-866L20.4	lncRNA
ENSG00000235741.1	0.10594	-0.424199	1.40949	-0.300959	0.763446	NA	LINC02784	lncRNA
ENSG00000237173.1	0.0493476	-0.444679	1.72968	-0.257087	0.797112	NA	RP5-866L20.2	processed_pseudogene
ENSG00000227453.1	0.350984	-0.182692	0.585727	-0.311906	0.755112	NA	HNRNPA1P63	processed_pseudogene
ENSG00000162390.18	1.98517	0.486022	0.264252	1.83924	0.0658804	0.243821	ACOT11	protein_coding
ENSG00000162391.12	0.441677	-0.266721	0.488941	-0.545507	0.585405	NA	FAM151A	protein_coding
ENSG00000230728.1	0.128588	-0.302537	0.948017	-0.319126	0.749631	NA	RP11-240D10.4	lncRNA
ENSG00000184313.20	0.746895	0.330227	0.498332	0.662664	0.507546	NA	MROH7	protein_coding
ENSG00000271723.5	0.0951959	-0.329481	1.28904	-0.255602	0.798258	NA	MROH7-TTC4	protein_coding
ENSG00000243725.7	3.27721	0.0562774	0.148225	0.379677	0.704185	0.862774	TTC4	protein_coding
ENSG00000162396.6	1.54707	0.031034	0.23805	0.130367	0.896276	0.958451	PARS2	protein_coding
ENSG00000006555.11	2.76083	-0.0479894	0.173387	-0.276776	0.781952	0.905459	TTC22	protein_coding
ENSG00000237453.1	0.035034	-0.373255	2.07872	-0.17956	0.857498	NA	RP11-67L3.2	lncRNA
ENSG00000162398.12	0.856485	0.143838	0.343729	0.418462	0.675609	NA	LEXM	protein_coding
ENSG00000116133.13	4.18938	0.0332793	0.18054	0.184332	0.853753	0.939374	DHCR24	protein_coding
ENSG00000287724.1	0.228329	-0.285274	0.784553	-0.363613	0.716147	NA	RP11-67L3.7	lncRNA
ENSG00000242396.1	0.0841536	-0.800177	1.05575	-0.757925	0.448496	NA	RP11-67L3.5	lncRNA
ENSG00000233203.6	0.0279284	-0.440422	1.99554	-0.220703	0.825323	NA	DHCR24-DT	lncRNA
ENSG00000284601.1	0.39225	-0.245197	0.536646	-0.456907	0.647738	NA	RP11-12C17.3	lncRNA
ENSG00000143001.5	0.0859653	-0.437778	0.978397	-0.447444	0.654555	NA	TMEM61	protein_coding
ENSG00000233271.1	0.0478479	-0.446371	2.32002	-0.192399	0.847429	NA	RP11-12C17.2	lncRNA
ENSG00000162399.9	1.33922	0.543232	0.369332	1.47085	0.141332	0.377436	BSND	protein_coding
ENSG00000169174.11	0.949684	0.0909548	0.388638	0.234035	0.814958	NA	PCSK9	protein_coding
ENSG00000162402.14	75.577	-0.132478	0.0533105	-2.48502	0.0129545	0.0854131	USP24	protein_coding
ENSG00000231090.2	2.82584	-0.297365	0.492969	-0.603213	0.546367	0.770473	MIR4422HG	lncRNA
ENSG00000231095.1	0.239142	-0.169936	0.65007	-0.261411	0.793775	NA	GYG1P3	processed_pseudogene
ENSG00000265822.1	0.0240287	-0.442853	2.92162	-0.151578	0.87952	NA	MIR4422	miRNA
ENSG00000234810.4	11.9493	0.212249	0.206015	1.03026	0.302888	0.572312	RP11-90C4.1	lncRNA
ENSG00000231900.3	0.363379	-0.0649018	0.497895	-0.130352	0.896288	NA	GOT2P1	processed_pseudogene
ENSG00000232198.2	0.0829607	-0.366055	1.3747	-0.26628	0.790023	NA	MTCO2P34	processed_pseudogene
ENSG00000199831.1	0.0396429	-0.500381	2.20532	-0.226897	0.820504	NA	RN7SKP291	misc_RNA
ENSG00000252162.1	0.00364446	-0.488232	2.92167	-0.167107	0.867286	NA	RNU6-830P	snRNA
ENSG00000272051.1	0.00683737	-0.562203	2.92168	-0.192425	0.847409	NA	Y_RNA	misc_RNA
ENSG00000233079.3	0.509062	0.381957	0.488019	0.782668	0.433822	NA	LINC01755	lncRNA
ENSG00000230250.3	0.0412794	-0.345964	1.65954	-0.20847	0.834862	NA	LINC01753	lncRNA
ENSG00000227104.3	0.038969	-0.458005	1.90345	-0.240618	0.809851	NA	PIGQP1	transcribed_unprocessed_pseudogene
ENSG00000235612.1	0.133643	-0.275715	1.05494	-0.261355	0.793819	NA	RP1-158P9.1	lncRNA
ENSG00000260971.4	1.37071	0.652266	0.329511	1.9795	0.0477603	0.198989	RP1-158P9.2	lncRNA
ENSG00000284686.1	0.447041	-0.895195	0.510202	-1.75459	0.0793297	NA	RP1-158P9.3	protein_coding
ENSG00000229871.1	0.0730636	-0.55883	1.31845	-0.423855	0.671672	NA	RPSAP20	processed_pseudogene
ENSG00000223956.3	0.257666	-0.451398	0.660945	-0.682958	0.494634	NA	LINC01767	lncRNA
ENSG00000162407.9	5.09652	-0.346189	0.136632	-2.53374	0.0112852	0.0778112	PLPP3	protein_coding
ENSG00000225475.1	0.20202	-0.117752	0.828128	-0.142191	0.886929	NA	RP11-377K22.2	processed_pseudogene
ENSG00000162409.11	1.412	0.250007	0.296037	0.844513	0.398383	0.659714	PRKAA2	protein_coding
ENSG00000187889.13	0.807666	1.19105	0.430405	2.76728	0.00565264	NA	FYB2	protein_coding
ENSG00000229913.1	0.3666	-0.117498	0.651042	-0.180476	0.856779	NA	RP11-378I13.1	lncRNA
ENSG00000157131.11	0.85969	0.753859	0.449166	1.67835	0.0932779	NA	C8A	protein_coding
ENSG00000021852.13	1.40635	0.353579	0.339775	1.04063	0.298048	0.568543	C8B	protein_coding
ENSG00000236341.1	0.10617	-0.497704	1.17208	-0.424633	0.671104	NA	RP5-1103B4.3	lncRNA
ENSG00000173406.16	1.80559	0.0966991	0.304745	0.317312	0.751007	0.887122	DAB1	protein_coding
ENSG00000227935.1	0.142293	-0.418415	0.917006	-0.456284	0.648186	NA	RP6-102O10.1	lncRNA
ENSG00000226759.8	0.691404	1.2326	0.539116	2.28633	0.0222351	NA	DAB1-AS1	lncRNA
ENSG00000229887.4	0.386331	-0.951439	0.416587	-2.28389	0.0223782	NA	HNRNPA1P6	transcribed_unprocessed_pseudogene
ENSG00000235038.1	0.217164	-0.561579	0.808955	-0.694204	0.487554	NA	RP11-393I23.4	lncRNA
ENSG00000230546.1	0	NA	NA	NA	NA	NA	RP11-393I23.3	unprocessed_pseudogene
ENSG00000233216.1	0.0200626	-0.578865	2.69889	-0.214483	0.830171	NA	RP11-414C16.1	processed_pseudogene
ENSG00000162600.12	23.6943	0.115632	0.0704746	1.64076	0.100847	0.312512	OMA1	protein_coding
ENSG00000286918.1	0.067867	-0.296208	1.26894	-0.233429	0.815428	NA	RP4-592A1.5	lncRNA
ENSG00000270209.1	0.0151771	-0.442215	2.84419	-0.15548	0.876443	NA	RP4-592A1.4	processed_pseudogene
ENSG00000264128.2	0.24266	-0.465803	0.634371	-0.734276	0.462781	NA	RN7SL713P	misc_RNA
ENSG00000184292.7	1.93741	0.0484972	0.293955	0.164982	0.868958	0.946956	TACSTD2	protein_coding
ENSG00000185839.3	0.593491	0.0796468	0.3086	0.258091	0.796337	NA	RP4-592A1.2	processed_pseudogene
ENSG00000162601.11	27.1632	-0.171757	0.0572199	-3.00169	0.00268484	0.0283029	MYSM1	protein_coding
ENSG00000283445.1	0.586802	0.903908	0.408519	2.21265	0.026922	NA	RP11-63G10.4	lncRNA
ENSG00000177606.8	21.2259	-0.324608	0.0963073	-3.37055	0.000750192	0.0112215	JUN	protein_coding
ENSG00000234807.7	1.18753	0.638213	0.320116	1.99369	0.0461859	0.195122	LINC01135	lncRNA
ENSG00000272226.1	0.0675712	-0.510685	1.41471	-0.360982	0.718113	NA	RP11-63G10.3	lncRNA
ENSG00000231740.1	0.053891	-0.549854	2.10188	-0.261601	0.793629	NA	RP11-63G10.2	lncRNA
ENSG00000232453.7	0.60682	-0.0101805	0.403685	-0.025219	0.97988	NA	LINC02777	lncRNA
ENSG00000237352.4	1.84682	0.196286	0.332712	0.589959	0.555218	0.77568	LINC01358	lncRNA
ENSG00000228121.1	0.12701	-0.401695	1.0689	-0.375803	0.707063	NA	PHBP3	processed_pseudogene
ENSG00000241042.1	0.0288522	-0.406263	2.7762	-0.146338	0.883655	NA	RP11-145M4.1	lncRNA
ENSG00000235215.2	0.0574322	-0.549929	1.59589	-0.344591	0.730402	NA	RP11-145M4.2	lncRNA
ENSG00000224609.8	1.17467	-0.178495	0.392359	-0.454927	0.649162	0.832241	FGGY-DT	lncRNA
ENSG00000270457.1	0.0274435	-0.632328	2.80294	-0.225594	0.821517	NA	RP11-467C18.1	lncRNA
ENSG00000172456.18	15.3741	0.0362508	0.111436	0.325305	0.74495	0.88384	FGGY	protein_coding
ENSG00000266150.1	0.0502396	-0.711184	2.75426	-0.258212	0.796243	NA	MIR4711	miRNA
ENSG00000226883.1	0.13019	-0.305492	0.827526	-0.369163	0.712006	NA	RP4-782L23.2	lncRNA
ENSG00000134709.12	3.67085	-0.558334	0.162448	-3.43701	0.000588175	0.00941539	HOOK1	protein_coding
ENSG00000134716.11	0.637989	0.0784764	0.480936	0.163174	0.870381	NA	CYP2J2	protein_coding
ENSG00000265535.2	0.035536	-0.356582	1.35481	-0.263196	0.792399	NA	RN7SL475P	misc_RNA
ENSG00000162598.13	1.27802	-0.315375	0.32212	-0.979061	0.32755	0.597145	C1orf87	protein_coding
ENSG00000229332.2	0.0037064	-0.58495	2.92169	-0.20021	0.841316	NA	PGBD4P8	processed_pseudogene
ENSG00000238242.2	0.651167	-0.585879	0.370538	-1.58116	0.113842	NA	LINC02778	lncRNA
ENSG00000226476.6	2.54479	0.085836	0.245796	0.349217	0.726927	0.874015	LINC01748	lncRNA
ENSG00000231252.3	1.01749	0.302221	0.33095	0.913191	0.361142	0.626495	RP11-436K8.1	lncRNA
ENSG00000162599.17	41.3141	-0.370542	0.0977529	-3.7906	0.000150286	0.00345216	NFIA	protein_coding
ENSG00000237928.6	1.10508	-0.17172	0.334452	-0.513436	0.607646	0.807085	NFIA-AS2	lncRNA
ENSG00000237853.6	0.239359	-0.346405	0.895696	-0.386744	0.698946	NA	NFIA-AS1	lncRNA
ENSG00000284808.1	0.479211	0.674209	0.59882	1.1259	0.26021	NA	RP11-430G17.4	lncRNA
ENSG00000287224.1	0.978341	-0.188377	0.474499	-0.397002	0.691366	0.857464	RP11-430G17.5	lncRNA
ENSG00000223920.2	0.0402329	-0.56705	2.037	-0.278375	0.780724	NA	RP11-430G17.1	processed_pseudogene
ENSG00000162604.12	6.86173	-0.237286	0.114674	-2.06922	0.0385256	0.174499	TM2D1	protein_coding
ENSG00000271200.1	0.0978339	-0.515052	1.28481	-0.400879	0.688509	NA	PATJ-DT	lncRNA
ENSG00000132849.21	13.8445	-0.276444	0.114604	-2.41216	0.0158582	0.0977685	PATJ	protein_coding
ENSG00000200575.1	0.00551311	-0.504946	2.92168	-0.172827	0.862787	NA	RNU6-414P	snRNA
ENSG00000212360.1	0.00275298	-0.58495	2.92169	-0.20021	0.841316	NA	RNU6-1177P	snRNA
ENSG00000236646.1	0.0162937	-0.415436	2.92164	-0.142193	0.886928	NA	LAMTOR5P1	processed_pseudogene
ENSG00000242860.3	0.161302	-0.376756	0.63359	-0.594637	0.552086	NA	RN7SL180P	misc_RNA
ENSG00000263908.1	0.00291573	-0.546819	2.92168	-0.187159	0.851536	NA	MIR3116-1	miRNA
ENSG00000283690.1	0	NA	NA	NA	NA	NA	MIR3116-2	miRNA
ENSG00000234204.1	0.0153155	-0.455844	2.92165	-0.156022	0.876015	NA	PIGPP2	processed_pseudogene
ENSG00000240563.2	4.74467	-0.0495784	0.19262	-0.257389	0.796878	0.913461	L1TD1	protein_coding
ENSG00000237227.1	0.0186288	-0.487151	2.73542	-0.17809	0.858652	NA	RP5-1155K23.4	processed_pseudogene
ENSG00000200174.1	0	NA	NA	NA	NA	NA	Y_RNA	misc_RNA
ENSG00000132854.19	1.48732	-0.19948	0.341631	-0.583906	0.559284	0.778197	KANK4	protein_coding
ENSG00000201153.1	0.0550074	-0.644787	1.70381	-0.378439	0.705104	NA	RNU6-371P	snRNA
ENSG00000162607.13	39.7446	-0.0813758	0.0510138	-1.59517	0.110674	0.329235	USP1	protein_coding
ENSG00000116641.18	11.3984	0.272704	0.113201	2.40903	0.0159948	0.0982418	DOCK7	protein_coding
ENSG00000270549.1	0.00112595	-0.532889	2.92169	-0.182391	0.855276	NA	RP11-293K19.1	processed_pseudogene
ENSG00000132855.5	1.19916	-0.17093	0.365682	-0.467429	0.640193	0.827409	ANGPTL3	protein_coding
ENSG00000278967.1	0.24529	-0.116518	0.758332	-0.153651	0.877885	NA	RP5-849H19.3	TEC
ENSG00000213703.2	0.0660361	-0.424252	1.48774	-0.285166	0.775517	NA	RP5-849H19.2	processed_pseudogene
ENSG00000235545.1	0.221422	-0.0429298	0.6343	-0.0676806	0.94604	NA	RP11-230B22.1	lncRNA
ENSG00000125703.15	17.2275	-0.000963813	0.0948223	-0.0101644	0.99189	0.996925	ATG4C	protein_coding
ENSG00000234318.1	0.0985696	-0.510595	1.5021	-0.339922	0.733916	NA	RP4-771M4.3	lncRNA
ENSG00000237163.1	0.00806444	-0.562693	2.92167	-0.192593	0.847278	NA	RP4-771M4.2	processed_pseudogene
ENSG00000229537.7	0.274734	-0.23609	0.676279	-0.349101	0.727014	NA	LINC01739	lncRNA
ENSG00000286455.1	0.187078	-0.10516	0.685798	-0.15334	0.87813	NA	RP11-5P4.4	lncRNA
ENSG00000227485.1	0.0455671	-0.405121	2.00117	-0.202442	0.839571	NA	RP11-5P4.2	lncRNA
ENSG00000229225.1	0.0380994	-0.405086	1.90924	-0.212171	0.831974	NA	RP11-5P4.3	lncRNA
ENSG00000203605.3	0.124051	-0.805495	0.988157	-0.815149	0.414987	NA	RP11-335E6.2	lncRNA
ENSG00000224209.8	1.32998	0.512592	0.405976	1.26262	0.206727	0.467027	LINC00466	lncRNA
ENSG00000252259.1	0	NA	NA	NA	NA	NA	RNA5SP49	rRNA_pseudogene
ENSG00000228734.2	0.0920772	-0.496533	1.0884	-0.456204	0.648244	NA	RP11-335E6.3	lncRNA
ENSG00000223683.1	0.14578	-0.596563	1.30781	-0.456156	0.648278	NA	RPSAP65	processed_pseudogene
ENSG00000230798.5	0.182336	-0.23119	0.802131	-0.288219	0.773179	NA	FOXD3-AS1	lncRNA
ENSG00000187140.6	0.166197	-0.407787	0.740707	-0.550537	0.581951	NA	FOXD3	protein_coding
ENSG00000275836.1	0.0203915	-0.508773	2.92168	-0.174137	0.861758	NA	MIR6068	miRNA
ENSG00000252784.1	0.0157764	-0.456352	2.92166	-0.156196	0.875878	NA	Y_RNA	misc_RNA
ENSG00000236674.1	0.266165	-0.178836	0.785748	-0.227599	0.819958	NA	RP4-792G4.3	processed_pseudogene
ENSG00000088035.18	1.13203	-0.127222	0.245306	-0.518627	0.604021	0.804838	ALG6	protein_coding
ENSG00000142856.17	47.364	-0.39843	0.149423	-2.66647	0.00766532	0.0597793	ITGB3BP	protein_coding
ENSG00000286429.1	0.211454	-0.428838	0.84742	-0.506051	0.612821	NA	RP11-565D17.2	lncRNA
ENSG00000203965.13	1.68482	0.147595	0.192976	0.764835	0.44437	0.696007	EFCAB7	protein_coding
ENSG00000264271.2	0.0876001	-0.603419	1.71512	-0.351824	0.72497	NA	RN7SL488P	misc_RNA
ENSG00000251720.1	0.00965157	-0.502036	2.92166	-0.171833	0.863569	NA	RNU7-123P	snRNA
ENSG00000116652.6	0.324526	-0.508328	0.528127	-0.96251	0.335794	NA	DLEU2L	lncRNA
ENSG00000276884.1	0.00525767	-0.58495	2.92169	-0.20021	0.841316	NA	ENSG10010137532.1	misc_RNA
ENSG00000278287.1	0	NA	NA	NA	NA	NA	ENSG10010137881.1	misc_RNA
ENSG00000277565.1	0	NA	NA	NA	NA	NA	ENSG10010139523.1	misc_RNA
ENSG00000275823.1	0.00762597	-0.533033	2.92167	-0.182441	0.855236	NA	ENSG10010137906.1	misc_RNA
ENSG00000277689.1	0	NA	NA	NA	NA	NA	ENSG10010136308.1	misc_RNA
ENSG00000274199.1	0	NA	NA	NA	NA	NA	ENSG10010137261.1	misc_RNA
ENSG00000079739.17	17.1283	0.0800512	0.0918506	0.871536	0.383461	0.645879	PGM1	protein_coding
ENSG00000244256.3	1.33945	-0.686131	0.308035	-2.22745	0.0259173	0.134725	RN7SL130P	misc_RNA
ENSG00000185483.12	2.32763	-0.0614774	0.258876	-0.237478	0.812286	0.920204	ROR1	protein_coding
ENSG00000177452.7	0.372405	-0.371084	0.509848	-0.727833	0.466716	NA	RP4-597J3.1	processed_pseudogene
ENSG00000228056.3	0.176283	-0.652658	0.721543	-0.904532	0.365714	NA	CFL1P3	processed_pseudogene
ENSG00000207190.1	0	NA	NA	NA	NA	NA	RNU6-809P	snRNA
ENSG00000200508.1	0.00469947	-0.566628	2.92168	-0.193939	0.846223	NA	Y_RNA	misc_RNA
ENSG00000223949.8	0.595916	0.740639	0.521073	1.42138	0.155208	NA	ROR1-AS1	lncRNA
ENSG00000284928.1	0.207771	-0.309728	0.839048	-0.369142	0.712022	NA	RP11-24J23.3	lncRNA
ENSG00000177414.14	0.625986	0.710765	0.632083	1.12448	0.260809	NA	UBE2U	protein_coding
ENSG00000238653.1	0.000772347	-0.53931	2.92169	-0.184588	0.853552	NA	RNU7-62P	snRNA
ENSG00000158966.16	4.90219	0.392017	0.143729	2.72747	0.00638214	0.0524363	CACHD1	protein_coding
ENSG00000264470.1	0	NA	NA	NA	NA	NA	MIR4794	miRNA
ENSG00000162437.14	5.01841	0.322872	0.138478	2.33158	0.0197229	0.112867	RAVER2	protein_coding
ENSG00000162434.13	225.597	-0.0412576	0.0424003	-0.97305	0.330529	0.598985	JAK1	protein_coding
ENSG00000234784.2	0.00880059	-0.504946	2.92168	-0.172827	0.862787	NA	RP11-182I10.1	processed_pseudogene
ENSG00000233877.2	0.0275306	-0.428735	2.80121	-0.153054	0.878356	NA	RP11-182I10.2	processed_pseudogene
ENSG00000226891.9	1.11236	0.202154	0.337516	0.598945	0.54921	0.772628	LINC01359	lncRNA
ENSG00000185031.6	0.212352	-0.0662524	0.699938	-0.0946547	0.924589	NA	SLC2A3P2	processed_pseudogene
ENSG00000272506.1	0.161147	-0.343382	0.713769	-0.481083	0.630457	NA	RP4-535B20.4	lncRNA
ENSG00000212257.1	0.0242107	-0.551415	2.92167	-0.188733	0.850302	NA	RNU6-1176P	snRNA
ENSG00000265996.1	0.00882491	-0.63994	2.92166	-0.219033	0.826624	NA	MIR3671	miRNA
ENSG00000199135.1	0.0609483	-0.746076	1.29771	-0.574917	0.565348	NA	MIR101-1	miRNA
ENSG00000235804.2	0.038128	-0.442139	2.40685	-0.183701	0.854248	NA	RP4-535B20.2	processed_pseudogene
ENSG00000162433.15	2.53602	0.216178	0.222731	0.970581	0.331757	0.60002	AK4	protein_coding
ENSG00000231622.1	0.00438661	-0.529366	2.92169	-0.181185	0.856222	NA	RPS29P7	processed_pseudogene
ENSG00000116675.16	40.5487	0.0123832	0.154445	0.0801789	0.936095	0.974545	DNAJC6	protein_coding
ENSG00000229294.1	0.175051	-0.0377445	0.859255	-0.043927	0.964963	NA	RP5-1044H5.1	lncRNA
ENSG00000234144.1	0.0216712	-0.448913	2.66231	-0.168618	0.866097	NA	COX6CP13	processed_pseudogene
ENSG00000222624.1	0.0419388	-0.480472	2.92167	-0.164451	0.869376	NA	RNU2-15P	snRNA
ENSG00000213625.9	105.028	0.0425671	0.198054	0.214926	0.829825	0.927774	LEPROT	protein_coding
ENSG00000116678.20	33.3172	-0.13376	0.182755	-0.731907	0.464226	0.710823	LEPR	protein_coding
ENSG00000237852.1	0.61705	-0.196336	0.271924	-0.722027	0.470278	NA	RP4-630A11.3	lncRNA
ENSG00000224570.1	0.237054	-0.32406	0.772648	-0.419415	0.674913	NA	RP11-430H12.2	processed_pseudogene
ENSG00000285079.1	0.309337	-0.321255	0.523166	-0.61406	0.539176	NA	RP11-433N2.1	lncRNA
ENSG00000239319.3	0.0245676	-0.435986	2.59913	-0.167743	0.866785	NA	RN7SL854P	misc_RNA
ENSG00000184588.18	24.3549	0.0260318	0.0830462	0.313462	0.75393	0.888271	PDE4B	protein_coding
ENSG00000227466.1	0.0151093	-0.494998	2.92164	-0.169424	0.865463	NA	PDE4B-AS1	lncRNA
ENSG00000223152.1	0.0125206	-0.50855	2.92165	-0.174063	0.861816	NA	RNU4-88P	snRNA
ENSG00000118473.23	3.60408	0.0861942	0.255014	0.337997	0.735365	0.878053	SGIP1	protein_coding
ENSG00000264720.3	0.0141382	-0.435755	2.88414	-0.151087	0.879907	NA	MIR3117	miRNA
ENSG00000248458.2	0.0936948	-0.576915	1.1831	-0.487628	0.625813	NA	RP4-598P13.1	lncRNA
ENSG00000152760.10	2.74224	0.537634	0.203703	2.6393	0.00830767	0.0630815	DYNLT5	protein_coding
ENSG00000172410.5	0.0575637	-0.278287	1.35772	-0.204967	0.837598	NA	INSL5	protein_coding
ENSG00000152763.17	22.6176	-0.310348	0.13662	-2.27161	0.0231098	0.126014	DNAI4	protein_coding
ENSG00000231080.1	0.126632	-0.434186	1.33158	-0.326068	0.744373	NA	RP11-342H21.2	lncRNA
ENSG00000198160.15	134.008	0.0685406	0.0500667	1.36899	0.171003	0.419814	MIER1	protein_coding
ENSG00000116704.8	5.4527	-0.120753	0.132864	-0.908847	0.363431	0.628646	SLC35D1	protein_coding
ENSG00000203963.12	0.370798	-0.439173	0.486127	-0.903412	0.366307	NA	C1orf141	protein_coding
ENSG00000252433.1	0.0411081	-0.616284	2.92167	-0.210935	0.832938	NA	ENSG10010134538.1	snoRNA
ENSG00000275678.1	0.177099	-0.448285	0.777646	-0.576464	0.564302	NA	RP4-547N15.3	lncRNA
ENSG00000162594.16	1.0157	0.458435	0.353519	1.29678	0.194708	0.45187	IL23R	protein_coding
ENSG00000253074.1	0.0037064	-0.58495	2.92169	-0.20021	0.841316	NA	RNU6-586P	snRNA
ENSG00000252116.1	0.00839551	-0.480472	2.92167	-0.164451	0.869376	NA	RNU4ATAC4P	snRNA
ENSG00000228523.1	0.107803	-0.461056	0.762154	-0.604939	0.54522	NA	DNAJB6P4	processed_pseudogene
ENSG00000081985.13	2.50537	0.202945	0.192804	1.0526	0.292526	0.562383	IL12RB2	protein_coding
ENSG00000142864.15	167.187	-0.0856118	0.0408409	-2.09623	0.0360622	0.167454	SERBP1	protein_coding
ENSG00000223263.1	0.0171828	-0.536278	2.92166	-0.183552	0.854365	NA	RNU6-387P	snRNA
ENSG00000235200.3	0.53261	0.368943	0.590255	0.625057	0.531934	NA	LINC01702	lncRNA
ENSG00000207504.1	0.0118539	-0.466632	2.92166	-0.159715	0.873106	NA	RNU6-1031P	snRNA
ENSG00000238139.2	0.0447152	-0.522828	1.64274	-0.318266	0.750283	NA	RP11-393N21.1	processed_pseudogene
ENSG00000242482.3	0.043304	-0.532316	2.01416	-0.264287	0.791559	NA	RN7SL392P	misc_RNA
ENSG00000232048.2	0.0730305	-0.440464	1.06909	-0.412	0.680339	NA	HNRNPCP9	processed_pseudogene
ENSG00000116717.13	38.5676	-0.0766095	0.110437	-0.693697	0.487873	0.72857	GADD45A	protein_coding
ENSG00000172380.6	9.891	-0.0836068	0.15252	-0.548169	0.583576	0.792657	GNG12	protein_coding
ENSG00000238778.1	0.0152044	-0.520075	2.92166	-0.178007	0.858717	NA	RNU7-80P	snRNA
ENSG00000232284.7	0.762965	0.399465	0.402337	0.992863	0.320777	NA	GNG12-AS1	lncRNA
ENSG00000235055.3	0.13951	-0.415622	1.00671	-0.41285	0.679716	NA	RP4-609E1.2	processed_pseudogene
ENSG00000162595.7	0.508044	-0.0447905	0.426919	-0.104916	0.916443	NA	DIRAS3	protein_coding
ENSG00000228431.1	0.11808	-0.407469	0.953572	-0.427308	0.669155	NA	ARL5AP3	processed_pseudogene
ENSG00000116729.14	2.84697	-0.111952	0.174168	-0.642785	0.520364	0.754067	WLS	protein_coding
ENSG00000234383.1	0.441056	-0.370519	0.544299	-0.680726	0.496045	NA	CTBP2P8	processed_pseudogene
ENSG00000221203.1	0.00705289	-0.540105	2.92167	-0.184862	0.853337	NA	MIR1262	miRNA
ENSG00000225242.2	0.0727605	-0.545444	1.47615	-0.369505	0.711752	NA	COX6B1P7	processed_pseudogene
ENSG00000237622.1	0.0762729	-0.558638	1.99745	-0.279676	0.779726	NA	ELOCP18	processed_pseudogene
ENSG00000229440.1	0.0333692	-0.585277	1.94352	-0.301143	0.763306	NA	RP5-1033K19.2	processed_pseudogene
ENSG00000116745.7	0.280752	-0.0838562	0.550755	-0.152257	0.878984	NA	RPE65	protein_coding
ENSG00000024526.17	4.369	0.320135	0.1623	1.97249	0.0485536	0.200918	DEPDC1	protein_coding
ENSG00000233589.1	0.166194	-0.135754	0.878991	-0.154443	0.87726	NA	RP4-694A7.2	lncRNA
ENSG00000234264.1	0.319279	0.110702	0.612212	0.180824	0.856506	NA	DEPDC1-AS1	lncRNA
ENSG00000225167.1	0.0117324	-0.515376	2.92165	-0.176399	0.859981	NA	TXNP2	processed_pseudogene
ENSG00000285041.1	0.482268	-0.0112817	0.48846	-0.0230964	0.981573	NA	RP4-629B2.1	lncRNA
ENSG00000285407.1	0.521663	0.21901	0.522534	0.419131	0.675121	NA	RP11-520E6.1	lncRNA
ENSG00000285473.1	0.157706	-0.546004	1.43874	-0.379502	0.704315	NA	RP11-520E6.2	lncRNA
ENSG00000223883.2	0.811357	0.653795	0.429175	1.52338	0.127665	NA	LINC01707	lncRNA
ENSG00000235446.2	0.07723	-0.493235	1.4693	-0.335694	0.737102	NA	LINC02791	lncRNA
ENSG00000229639.1	0.00312426	-0.515176	2.92168	-0.176328	0.860036	NA	LINC01758	lncRNA
ENSG00000287453.1	0.116038	-0.489459	0.982449	-0.498202	0.618341	NA	RP11-379C1.2	lncRNA
ENSG00000033122.21	3.13601	0.0755504	0.322869	0.233997	0.814987	0.921031	LRRC7	protein_coding
ENSG00000270615.1	0.128297	-0.66469	1.32791	-0.500552	0.616686	NA	SGO1P1	processed_pseudogene
ENSG00000287283.1	0.39916	-0.0429094	0.629983	-0.0681119	0.945697	NA	RP5-944F13.1	lncRNA
ENSG00000240692.3	0.329489	-0.295427	0.488825	-0.604361	0.545604	NA	RN7SL538P	misc_RNA
ENSG00000229359.2	0.187226	-0.589219	0.821289	-0.717432	0.473108	NA	PIN1P1	transcribed_processed_pseudogene
ENSG00000237919.5	0.158051	-0.340675	0.936219	-0.363884	0.715945	NA	LRRC7-AS1	lncRNA
ENSG00000066557.6	7.50397	-0.0225286	0.0851414	-0.264602	0.791316	0.911474	LRRC40	protein_coding
ENSG00000244389.3	11.2222	-0.168547	0.249223	-0.67629	0.498856	0.737758	RN7SL242P	misc_RNA
ENSG00000116754.13	51.3336	-0.0593159	0.0540548	-1.09733	0.272498	0.541639	SRSF11	protein_coding
ENSG00000228988.1	0.0298139	-0.447612	1.97973	-0.226097	0.821126	NA	RP4-677H15.4	lncRNA
ENSG00000118454.13	35.8154	-0.133627	0.0782823	-1.70699	0.0878234	0.28906	ANKRD13C	protein_coding
ENSG00000197568.14	2.74448	0.192087	0.17074	1.12503	0.260578	0.529706	HHLA3	lncRNA
ENSG00000226088.1	0.0297468	-0.567611	2.92165	-0.194278	0.845959	NA	HHLA3-AS1	lncRNA
ENSG00000116761.12	1.17103	0.126671	0.278955	0.454091	0.649763	0.832307	CTH	protein_coding
ENSG00000278636.1	0.0190662	-0.592032	2.92166	-0.202635	0.83942	NA	Metazoa_SRP	misc_RNA
ENSG00000271992.1	0.0176229	-0.547307	2.76431	-0.197991	0.843052	NA	RP11-42O15.3	lncRNA
ENSG00000233020.1	0.336385	0.180327	0.566347	0.318405	0.750178	NA	CHORDC1P5	processed_pseudogene
ENSG00000237033.2	0.0341752	-0.473742	2.08529	-0.227182	0.820282	NA	CASP3P1	processed_pseudogene
ENSG00000229051.2	0.229476	-0.22107	0.732479	-0.30181	0.762797	NA	LINC01788	lncRNA
ENSG00000226208.1	0.021971	-0.406271	2.92163	-0.139056	0.889406	NA	RP11-99H8.1	lncRNA
ENSG00000050628.20	5.66217	0.191206	0.192663	0.992437	0.320984	0.58977	PTGER3	protein_coding
ENSG00000235782.1	0.0311109	-0.484381	2.28932	-0.211583	0.832433	NA	RP3-333A15.1	lncRNA
ENSG00000269933.1	0.0278498	-0.51849	2.79562	-0.185466	0.852864	NA	RP3-333A15.2	lncRNA
ENSG00000235079.1	0.436664	0.15748	0.352704	0.446494	0.655241	NA	ZRANB2-AS1	lncRNA
ENSG00000132485.14	31.0972	-0.0801388	0.0700508	-1.14401	0.252619	0.519946	ZRANB2	protein_coding
ENSG00000207721.1	0.00224816	-0.547363	2.92168	-0.187345	0.85139	NA	MIR186	miRNA
ENSG00000229956.11	2.03122	0.560467	0.284135	1.97254	0.0485481	0.200918	ZRANB2-AS2	lncRNA
ENSG00000226324.1	0.0327659	-0.442225	2.92165	-0.151361	0.879691	NA	RP11-115M14.1	processed_pseudogene
ENSG00000172260.15	1.63764	0.0608354	0.338455	0.179744	0.857354	0.940814	NEGR1	protein_coding
ENSG00000231985.1	0	NA	NA	NA	NA	NA	RP11-82L20.1	lncRNA
ENSG00000271618.1	0.0823752	-0.68647	2.88169	-0.238218	0.811712	NA	RP11-175G14.2	processed_pseudogene
ENSG00000228853.1	0.0692621	-0.716765	1.56175	-0.45895	0.64627	NA	NEGR1-IT1	lncRNA
ENSG00000233994.2	0.632204	0.0539622	0.334625	0.161262	0.871887	NA	GDI2P2	processed_pseudogene
ENSG00000286863.1	0.64284	0.499872	0.485312	1.03	0.30301	NA	RP4-660H19.2	lncRNA
ENSG00000225087.2	0.911155	0.0608323	0.468492	0.129847	0.896687	NA	RP4-660H19.1	lncRNA
ENSG00000212366.1	0.0205598	-0.511805	2.92165	-0.175176	0.860941	NA	RNU6-1246P	snRNA
ENSG00000227016.3	0.104468	-0.560465	0.954238	-0.587343	0.556974	NA	LINC02796	lncRNA
ENSG00000285808.1	0.470159	-0.102296	0.674185	-0.151733	0.879398	NA	LINC02797	lncRNA
ENSG00000280317.1	0.0852174	-0.538989	1.24318	-0.433558	0.664609	NA	RP11-25L19.1	TEC
ENSG00000229636.2	0.108713	-0.292402	1.22136	-0.239407	0.81079	NA	KRT8P21	processed_pseudogene
ENSG00000251825.1	0.0301579	-0.508799	2.3009	-0.22113	0.824991	NA	RN7SKP19	misc_RNA
ENSG00000233973.7	0.402792	-0.186263	0.543114	-0.342954	0.731633	NA	LINC01360	lncRNA
ENSG00000223479.3	0.111175	-0.410458	0.9241	-0.44417	0.65692	NA	LINC02238	lncRNA
ENSG00000200601.1	0.26829	-0.976162	0.448081	-2.17854	0.0293658	NA	RNA5SP50	rRNA_pseudogene
ENSG00000285778.2	0.606222	0.36791	0.479406	0.767429	0.442826	NA	RP11-275A6.1	lncRNA
ENSG00000252005.2	0	NA	NA	NA	NA	NA	RNU4ATAC8P	snRNA
ENSG00000162620.16	1.27307	0.289457	0.245069	1.18113	0.237553	0.503193	LRRIQ3	protein_coding
ENSG00000259030.8	2.51151	0.103918	0.320649	0.324086	0.745873	0.884035	FPGT-TNNI3K	protein_coding
ENSG00000254685.8	4.22631	0.0701617	0.120444	0.582524	0.560214	0.778554	FPGT	protein_coding
ENSG00000116783.15	0.445489	0.471829	0.502799	0.938403	0.348037	NA	TNNI3K	protein_coding
ENSG00000237324.3	0.175377	-0.560655	0.851777	-0.658218	0.510398	NA	RP11-439H8.4	lncRNA
ENSG00000233894.1	0.616657	-0.24223	0.523826	-0.462424	0.643777	NA	RP4-650F12.2	lncRNA
ENSG00000162621.7	0.246351	-0.137875	0.679457	-0.20292	0.839197	NA	LRRC53	protein_coding
ENSG00000178965.14	3.08549	-0.082764	0.269142	-0.30751	0.758455	0.890922	ERICH3	protein_coding
ENSG00000234497.5	1.02824	0.494735	0.433057	1.14242	0.253277	0.521021	ERICH3-AS1	lncRNA
ENSG00000272864.1	0.00337786	-0.492801	2.92167	-0.168671	0.866056	NA	RP11-17E13.2	lncRNA
ENSG00000116791.14	6.82523	-0.292335	0.119773	-2.44074	0.0146572	0.0926599	CRYZ	protein_coding
ENSG00000162623.16	16.9075	-0.108002	0.0878741	-1.22906	0.219049	0.483659	TYW3	protein_coding
ENSG00000229943.1	0.0459303	-0.556827	2.15621	-0.258243	0.796219	NA	RP11-93N20.1	lncRNA
ENSG00000261213.1	0.167495	-0.280582	0.974316	-0.287978	0.773363	NA	RP11-510C10.4	lncRNA
[truncated: 54,635 more rows]
