# Supplementary material for: Circulating cell-free RNA in blood as a host response biomarker for detection of tuberculosis
Source: Nat Commun. 2024 Jun 10;15:4949. doi: 10.1038/s41467-024-49245-6 (PMC11164910; doi:10.1038/s41467-024-49245-6)
Supplement: Supplementary file 6 — Supplementary Data 3 [file 41467_2024_49245_MOESM6_ESM.xlsx]

## Sheet: KEGG
	p.geomean	stat.mean	p.val	q.val	set.size	exp1	dir
hsa04144.Endocytosis	3.24588211382928e-10	6.35885	3.24588211382928e-10	2.62916451220172e-08	198	3.24588211382928e-10	greater
hsa04510.Focal.adhesion	2.91309772212535e-09	5.97063	2.91309772212536e-09	1.17980457746077e-07	193	2.91309772212535e-09	greater
hsa04380.Osteoclast.differentiation	3.07459745225953e-07	5.12548	3.07459745225952e-07	8.30141312110071e-06	120	3.07459745225953e-07	greater
hsa04666.Fc.gamma.R.mediated.phagocytosis	9.66995871345232e-07	4.92213	9.66995871345231e-07	1.95816663947409e-05	92	9.66995871345233e-07	greater
hsa04020.Calcium.signaling.pathway	5.98083180373898e-06	4.44776	5.98083180373897e-06	9.68894752205714e-05	167	5.98083180373898e-06	greater
hsa04146.Peroxisome	7.62833677643503e-06	4.4918	7.62833677643502e-06	0.000102983	76	7.62833677643503e-06	greater
hsa00520.Amino.sugar.and.nucleotide.sugar.metabolism	1.66471650345968e-05	4.37625	1.66471650345968e-05	0.000192631	47	1.66471650345968e-05	greater
hsa04910.Insulin.signaling.pathway	2.66981719486712e-05	4.11536	2.66981719486712e-05	0.000241843	131	2.66981719486712e-05	greater
hsa04722.Neurotrophin.signaling.pathway	2.68714116738925e-05	4.13115	2.68714116738926e-05	0.000241843	121	2.68714116738925e-05	greater
hsa04360.Axon.guidance	3.88539104159534e-05	4.01959	3.88539104159536e-05	0.000314717	124	3.88539104159534e-05	greater
hsa04540.Gap.junction	9.40121880991777e-05	3.82203	9.40121880991782e-05	0.000642148	88	9.40121880991777e-05	greater
hsa04971.Gastric.acid.secretion	9.51329639041671e-05	3.83231	9.51329639041675e-05	0.000642148	72	9.51329639041671e-05	greater
hsa04914.Progesterone.mediated.oocyte.maturation	0.00011926	3.7604	0.00011926	0.000743083	81	0.00011926	greater
hsa04512.ECM.receptor.interaction	0.000153192	3.69131	0.000153192	0.000886327	82	0.000153192	greater
hsa04210.Apoptosis	0.000300433	3.51456	0.000300433	0.00162234	81	0.000300433	greater
hsa03030.DNA.replication	0.000372731	3.60047	0.000372731	0.00188695	33	0.000372731	greater
hsa04720.Long.term.potentiation	0.000449784	3.4109	0.000449784	0.00214309	66	0.000449784	greater
hsa04115.p53.signaling.pathway	0.000616175	3.30397	0.000616175	0.00263629	67	0.000616175	greater
hsa04012.ErbB.signaling.pathway	0.0006267	3.29107	0.0006267	0.00263629	84	0.0006267	greater
hsa04650.Natural.killer.cell.mediated.cytotoxicity	0.000650937	3.25236	0.000650937	0.00263629	127	0.000650937	greater
hsa00380.Tryptophan.metabolism	0.000746087	3.30005	0.000746087	0.00284449	38	0.000746087	greater
hsa04260.Cardiac.muscle.contraction	0.000772576	3.23156	0.000772576	0.00284449	69	0.000772576	greater
hsa04070.Phosphatidylinositol.signaling.system	0.000842265	3.20528	0.000842265	0.00296624	77	0.000842265	greater
hsa04970.Salivary.secretion	0.00098511	3.14472	0.00098511	0.00332475	84	0.00098511	greater
hsa04520.Adherens.junction	0.00111358	3.12284	0.00111358	0.003608	72	0.00111358	greater
hsa04530.Tight.junction	0.00135693	3.02897	0.00135693	0.00415959	130	0.00135693	greater
hsa04310.Wnt.signaling.pathway	0.00138653	3.02013	0.00138653	0.00415959	146	0.00138653	greater
hsa04962.Vasopressin.regulated.water.reabsorption	0.00184744	2.9939	0.00184744	0.00534438	42	0.00184744	greater
hsa04920.Adipocytokine.signaling.pathway	0.0020991	2.91828	0.0020991	0.00586299	65	0.0020991	greater
hsa00071.Fatty.acid.metabolism	0.00296551	2.83757	0.00296551	0.00800686	42	0.00296551	greater
hsa00650.Butanoate.metabolism	0.00353248	2.80157	0.00353248	0.00923002	29	0.00353248	greater
hsa00670.One.carbon.pool.by.folate	0.00375308	2.84316	0.00375308	0.00949999	18	0.00375308	greater
hsa00310.Lysine.degradation	0.00398227	2.75105	0.00398227	0.00959684	42	0.00398227	greater
hsa00480.Glutathione.metabolism	0.0040283	2.71105	0.0040283	0.00959684	46	0.0040283	greater
hsa00010.Glycolysis...Gluconeogenesis	0.00429711	2.67119	0.00429711	0.00994475	62	0.00429711	greater
hsa04916.Melanogenesis	0.00452098	2.63765	0.00452098	0.0101722	100	0.00452098	greater
hsa01040.Biosynthesis.of.unsaturated.fatty.acids	0.00500859	2.71425	0.00500859	0.0109647	21	0.00500859	greater
hsa04974.Protein.digestion.and.absorption	0.00518618	2.5959	0.00518618	0.0110547	76	0.00518618	greater
hsa04620.Toll.like.receptor.signaling.pathway	0.00540718	2.57441	0.00540718	0.0112303	95	0.00540718	greater
hsa00280.Valine..leucine.and.isoleucine.degradation	0.0060127	2.59227	0.0060127	0.0121757	43	0.0060127	greater
hsa04320.Dorso.ventral.axis.formation	0.00792733	2.51178	0.00792733	0.0156613	24	0.00792733	greater
hsa00600.Sphingolipid.metabolism	0.00841338	2.44589	0.00841338	0.0162258	39	0.00841338	greater
hsa03018.RNA.degradation	0.0101205	2.36172	0.0101205	0.0188187	68	0.0101205	greater
hsa00270.Cysteine.and.methionine.metabolism	0.010514	2.37474	0.010514	0.0188187	35	0.010514	greater
hsa00250.Alanine..aspartate.and.glutamate.metabolism	0.010551	2.37195	0.010551	0.0188187	31	0.010551	greater
hsa03060.Protein.export	0.0106872	2.42971	0.0106872	0.0188187	23	0.0106872	greater
hsa04664.Fc.epsilon.RI.signaling.pathway	0.0124457	2.26798	0.0124457	0.0209664	78	0.0124457	greater
hsa00410.beta.Alanine.metabolism	0.0126242	2.33118	0.0126242	0.0209664	21	0.0126242	greater
hsa00512.Mucin.type.O.Glycan.biosynthesis	0.0126834	2.29741	0.0126834	0.0209664	29	0.0126834	greater
hsa00640.Propanoate.metabolism	0.0132436	2.28167	0.0132436	0.0214546	32	0.0132436	greater
hsa00533.Glycosaminoglycan.biosynthesis...keratan.sulfate	0.016053	2.26594	0.016053	0.025496	15	0.016053	greater
hsa04662.B.cell.receptor.signaling.pathway	0.0187542	2.10441	0.0187542	0.0292133	73	0.0187542	greater
hsa00030.Pentose.phosphate.pathway	0.0256589	2.00343	0.0256589	0.0392146	23	0.0256589	greater
hsa00910.Nitrogen.metabolism	0.0278	1.97705	0.0278	0.0417	21	0.0278	greater
hsa04975.Fat.digestion.and.absorption	0.0289729	1.9227	0.0289729	0.0426692	46	0.0289729	greater
hsa03020.RNA.polymerase	0.0300961	1.93627	0.0300961	0.0435319	28	0.0300961	greater
hsa00052.Galactose.metabolism	0.0348134	1.85746	0.0348134	0.0488698	26	0.0348134	greater
hsa00120.Primary.bile.acid.biosynthesis	0.0351335	1.87764	0.0351335	0.0488698	16	0.0351335	greater
hsa04660.T.cell.receptor.signaling.pathway	0.0358708	1.81221	0.0358708	0.0488698	105	0.0358708	greater
hsa00020.Citrate.cycle..TCA.cycle.	0.0361998	1.84072	0.0361998	0.0488698	28	0.0361998	greater
hsa04122.Sulfur.relay.system	0.0376357	1.93659	0.0376357	0.0495667	10	0.0376357	greater
hsa00982.Drug.metabolism...cytochrome.P450	0.03794	1.78894	0.03794	0.0495667	70	0.03794	greater
hsa00604.Glycosphingolipid.biosynthesis...ganglio.series	0.0401999	1.82594	0.0401999	0.0516856	14	0.0401999	greater
hsa00620.Pyruvate.metabolism	0.045773	1.70989	0.045773	0.0579315	39	0.045773	greater
hsa04330.Notch.signaling.pathway	0.0487425	1.67544	0.0487425	0.0607407	47	0.0487425	greater
hsa00350.Tyrosine.metabolism	0.0516622	1.64994	0.0516622	0.0634036	39	0.0516622	greater
hsa00980.Metabolism.of.xenobiotics.by.cytochrome.P450	0.0606666	1.55899	0.0606666	0.0733432	70	0.0606666	greater
hsa00790.Folate.biosynthesis	0.0634821	1.59247	0.0634821	0.0756184	11	0.0634821	greater
hsa00100.Steroid.biosynthesis	0.0750613	1.47454	0.0750613	0.0881155	17	0.0750613	greater
hsa04630.Jak.STAT.signaling.pathway	0.0821168	1.39452	0.0821168	0.0946158	146	0.0821168	greater
hsa00740.Riboflavin.metabolism	0.0829348	1.44216	0.0829348	0.0946158	11	0.0829348	greater
hsa04973.Carbohydrate.digestion.and.absorption	0.086351	1.37566	0.086351	0.0971449	42	0.086351	greater
hsa04960.Aldosterone.regulated.sodium.reabsorption	0.0929394	1.33516	0.0929394	0.103125	40	0.0929394	greater
hsa04744.Phototransduction	0.103997	1.27437	0.103997	0.113835	28	0.103997	greater
hsa00983.Drug.metabolism...other.enzymes	0.137311	1.09851	0.137311	0.148296	51	0.137311	greater
hsa00514.Other.types.of.O.glycan.biosynthesis	0.181468	0.91458	0.181468	0.193407	45	0.181468	greater
hsa00830.Retinol.metabolism	0.192698	0.871225	0.192698	0.202708	62	0.192698	greater
hsa04977.Vitamin.digestion.and.absorption	0.212478	0.806395	0.212478	0.22065	23	0.212478	greater
hsa00860.Porphyrin.and.chlorophyll.metabolism	0.312397	0.490969	0.312397	0.320306	41	0.312397	greater
hsa00053.Ascorbate.and.aldarate.metabolism	0.825537	-0.945862	0.825537	0.835857	26	0.825537	greater
hsa04740.Olfactory.transduction	0.969617	-1.87801	0.969617	0.969617	378	0.969617	greater
hsa00232.Caffeine.metabolism	NA	NA	NA	NA	7	NA	greater
hsa00300.Lysine.biosynthesis	NA	NA	NA	NA	3	NA	greater
hsa00430.Taurine.and.hypotaurine.metabolism	NA	NA	NA	NA	9	NA	greater
hsa00785.Lipoic.acid.metabolism	NA	NA	NA	NA	3	NA	greater
hsa00460.Cyanoamino.acid.metabolism	NA	NA	NA	NA	6	NA	greater
hsa00472.D.Arginine.and.D.ornithine.metabolism	NA	NA	NA	NA	1	NA	greater
hsa00061.Fatty.acid.biosynthesis	NA	NA	NA	NA	6	NA	greater
hsa00400.Phenylalanine..tyrosine.and.tryptophan.biosynthesis	NA	NA	NA	NA	5	NA	greater
hsa00471.D.Glutamine.and.D.glutamate.metabolism	NA	NA	NA	NA	3	NA	greater
hsa00750.Vitamin.B6.metabolism	NA	NA	NA	NA	6	NA	greater
hsa00072.Synthesis.and.degradation.of.ketone.bodies	NA	NA	NA	NA	9	NA	greater
NA.	NA	NA	NA	NA	0	NA	greater
NA..1	NA	NA	NA	NA	0	NA	greater
NA..2	NA	NA	NA	NA	0	NA	greater
NA..3	NA	NA	NA	NA	0	NA	greater
NA..4	NA	NA	NA	NA	0	NA	greater
NA..5	NA	NA	NA	NA	0	NA	greater
NA..6	NA	NA	NA	NA	0	NA	greater
NA..7	NA	NA	NA	NA	0	NA	greater
NA..8	NA	NA	NA	NA	0	NA	greater
NA..9	NA	NA	NA	NA	0	NA	greater
NA..10	NA	NA	NA	NA	0	NA	greater
NA..11	NA	NA	NA	NA	0	NA	greater
NA..12	NA	NA	NA	NA	0	NA	greater
NA..13	NA	NA	NA	NA	0	NA	greater
NA..14	NA	NA	NA	NA	0	NA	greater
NA..15	NA	NA	NA	NA	0	NA	greater
NA..16	NA	NA	NA	NA	0	NA	greater
NA..17	NA	NA	NA	NA	0	NA	greater
NA..18	NA	NA	NA	NA	0	NA	greater
NA..19	NA	NA	NA	NA	0	NA	greater
NA..20	NA	NA	NA	NA	0	NA	greater
NA..21	NA	NA	NA	NA	0	NA	greater
NA..22	NA	NA	NA	NA	0	NA	greater
NA..23	NA	NA	NA	NA	0	NA	greater
NA..24	NA	NA	NA	NA	0	NA	greater
NA..25	NA	NA	NA	NA	0	NA	greater
NA..26	NA	NA	NA	NA	0	NA	greater
NA..27	NA	NA	NA	NA	0	NA	greater
NA..28	NA	NA	NA	NA	0	NA	greater
NA..29	NA	NA	NA	NA	0	NA	greater
NA..30	NA	NA	NA	NA	0	NA	greater
NA..31	NA	NA	NA	NA	0	NA	greater
NA..32	NA	NA	NA	NA	0	NA	greater
NA..33	NA	NA	NA	NA	0	NA	greater
NA..34	NA	NA	NA	NA	0	NA	greater
NA..35	NA	NA	NA	NA	0	NA	greater
NA..36	NA	NA	NA	NA	0	NA	greater
NA..37	NA	NA	NA	NA	0	NA	greater
NA..38	NA	NA	NA	NA	0	NA	greater
NA..39	NA	NA	NA	NA	0	NA	greater
NA..40	NA	NA	NA	NA	0	NA	greater
NA..41	NA	NA	NA	NA	0	NA	greater
NA..42	NA	NA	NA	NA	0	NA	greater
NA..43	NA	NA	NA	NA	0	NA	greater
NA..44	NA	NA	NA	NA	0	NA	greater
NA..45	NA	NA	NA	NA	0	NA	greater
NA..46	NA	NA	NA	NA	0	NA	greater
NA..47	NA	NA	NA	NA	0	NA	greater
NA..48	NA	NA	NA	NA	0	NA	greater
NA..49	NA	NA	NA	NA	0	NA	greater
NA..50	NA	NA	NA	NA	0	NA	greater
NA..51	NA	NA	NA	NA	0	NA	greater
NA..52	NA	NA	NA	NA	0	NA	greater
NA..53	NA	NA	NA	NA	0	NA	greater
NA..54	NA	NA	NA	NA	0	NA	greater
NA..55	NA	NA	NA	NA	0	NA	greater
NA..56	NA	NA	NA	NA	0	NA	greater
NA..57	NA	NA	NA	NA	0	NA	greater
NA..58	NA	NA	NA	NA	0	NA	greater
NA..59	NA	NA	NA	NA	0	NA	greater
NA..60	NA	NA	NA	NA	0	NA	greater
NA..61	NA	NA	NA	NA	0	NA	greater
NA..62	NA	NA	NA	NA	0	NA	greater
NA..63	NA	NA	NA	NA	0	NA	greater
NA..64	NA	NA	NA	NA	0	NA	greater
NA..65	NA	NA	NA	NA	0	NA	greater
NA..66	NA	NA	NA	NA	0	NA	greater
NA..67	NA	NA	NA	NA	0	NA	greater
NA..68	NA	NA	NA	NA	0	NA	greater
NA..69	NA	NA	NA	NA	0	NA	greater
NA..70	NA	NA	NA	NA	0	NA	greater
NA..71	NA	NA	NA	NA	0	NA	greater
NA..72	NA	NA	NA	NA	0	NA	greater
NA..73	NA	NA	NA	NA	0	NA	greater
NA..74	NA	NA	NA	NA	0	NA	greater
NA..75	NA	NA	NA	NA	0	NA	greater
NA..76	NA	NA	NA	NA	0	NA	greater
NA..77	NA	NA	NA	NA	0	NA	greater
NA..78	NA	NA	NA	NA	0	NA	greater
NA..79	NA	NA	NA	NA	0	NA	greater
NA..80	NA	NA	NA	NA	0	NA	greater
NA..81	NA	NA	NA	NA	0	NA	greater
NA..82	NA	NA	NA	NA	0	NA	greater
NA..83	NA	NA	NA	NA	0	NA	greater
NA..84	NA	NA	NA	NA	0	NA	greater
hsa04740.Olfactory.transduction1	0.0303834	-1.87801	0.0303834	1	378	0.0303834	less
hsa00053.Ascorbate.and.aldarate.metabolism1	0.174463	-0.945862	0.174463	1	26	0.174463	less
hsa00860.Porphyrin.and.chlorophyll.metabolism1	0.687603	0.490969	0.687603	1	41	0.687603	less
hsa04977.Vitamin.digestion.and.absorption1	0.787522	0.806395	0.787522	1	23	0.787522	less
hsa00830.Retinol.metabolism1	0.807302	0.871225	0.807302	1	62	0.807302	less
hsa00514.Other.types.of.O.glycan.biosynthesis1	0.818532	0.91458	0.818532	1	45	0.818532	less
hsa00983.Drug.metabolism...other.enzymes1	0.862689	1.09851	0.862689	1	51	0.862689	less
hsa04744.Phototransduction1	0.896003	1.27437	0.896003	1	28	0.896003	less
hsa04960.Aldosterone.regulated.sodium.reabsorption1	0.907061	1.33516	0.907061	1	40	0.907061	less
hsa04973.Carbohydrate.digestion.and.absorption1	0.913649	1.37566	0.913649	1	42	0.913649	less
hsa00740.Riboflavin.metabolism1	0.917065	1.44216	0.917065	1	11	0.917065	less
hsa04630.Jak.STAT.signaling.pathway1	0.917883	1.39452	0.917883	1	146	0.917883	less
hsa00100.Steroid.biosynthesis1	0.924939	1.47454	0.924939	1	17	0.924939	less
hsa00790.Folate.biosynthesis1	0.936518	1.59247	0.936518	1	11	0.936518	less
hsa00980.Metabolism.of.xenobiotics.by.cytochrome.P4501	0.939333	1.55899	0.939333	1	70	0.939333	less
hsa00350.Tyrosine.metabolism1	0.948338	1.64994	0.948338	1	39	0.948338	less
hsa04330.Notch.signaling.pathway1	0.951257	1.67544	0.951257	1	47	0.951257	less
hsa00620.Pyruvate.metabolism1	0.954227	1.70989	0.954227	1	39	0.954227	less
hsa00604.Glycosphingolipid.biosynthesis...ganglio.series1	0.9598	1.82594	0.9598	1	14	0.9598	less
hsa00982.Drug.metabolism...cytochrome.P4501	0.96206	1.78894	0.96206	1	70	0.96206	less
hsa04122.Sulfur.relay.system1	0.962364	1.93659	0.962364	1	10	0.962364	less
hsa00020.Citrate.cycle..TCA.cycle.1	0.9638	1.84072	0.9638	1	28	0.9638	less
hsa04660.T.cell.receptor.signaling.pathway1	0.964129	1.81221	0.964129	1	105	0.964129	less
hsa00120.Primary.bile.acid.biosynthesis1	0.964867	1.87764	0.964867	1	16	0.964867	less
hsa00052.Galactose.metabolism1	0.965187	1.85746	0.965187	1	26	0.965187	less
hsa03020.RNA.polymerase1	0.969904	1.93627	0.969904	1	28	0.969904	less
hsa04975.Fat.digestion.and.absorption1	0.971027	1.9227	0.971027	1	46	0.971027	less
hsa00910.Nitrogen.metabolism1	0.9722	1.97705	0.9722	1	21	0.9722	less
hsa00030.Pentose.phosphate.pathway1	0.974341	2.00343	0.974341	1	23	0.974341	less
hsa04662.B.cell.receptor.signaling.pathway1	0.981246	2.10441	0.981246	1	73	0.981246	less
hsa00533.Glycosaminoglycan.biosynthesis...keratan.sulfate1	0.983947	2.26594	0.983947	1	15	0.983947	less
hsa00640.Propanoate.metabolism1	0.986756	2.28167	0.986756	1	32	0.986756	less
hsa00512.Mucin.type.O.Glycan.biosynthesis1	0.987317	2.29741	0.987317	1	29	0.987317	less
hsa00410.beta.Alanine.metabolism1	0.987376	2.33118	0.987376	1	21	0.987376	less
hsa04664.Fc.epsilon.RI.signaling.pathway1	0.987554	2.26798	0.987554	1	78	0.987554	less
hsa03060.Protein.export1	0.989313	2.42971	0.989313	1	23	0.989313	less
hsa00250.Alanine..aspartate.and.glutamate.metabolism1	0.989449	2.37195	0.989449	1	31	0.989449	less
hsa00270.Cysteine.and.methionine.metabolism1	0.989486	2.37474	0.989486	1	35	0.989486	less
hsa03018.RNA.degradation1	0.989879	2.36172	0.989879	1	68	0.989879	less
hsa00600.Sphingolipid.metabolism1	0.991587	2.44589	0.991587	1	39	0.991587	less
hsa04320.Dorso.ventral.axis.formation1	0.992073	2.51178	0.992073	1	24	0.992073	less
hsa00280.Valine..leucine.and.isoleucine.degradation1	0.993987	2.59227	0.993987	1	43	0.993987	less
hsa04620.Toll.like.receptor.signaling.pathway1	0.994593	2.57441	0.994593	1	95	0.994593	less
hsa04974.Protein.digestion.and.absorption1	0.994814	2.5959	0.994814	1	76	0.994814	less
hsa01040.Biosynthesis.of.unsaturated.fatty.acids1	0.994991	2.71425	0.994991	1	21	0.994991	less
hsa04916.Melanogenesis1	0.995479	2.63765	0.995479	1	100	0.995479	less
hsa00010.Glycolysis...Gluconeogenesis1	0.995703	2.67119	0.995703	1	62	0.995703	less
hsa00480.Glutathione.metabolism1	0.995972	2.71105	0.995972	1	46	0.995972	less
hsa00310.Lysine.degradation1	0.996018	2.75105	0.996018	1	42	0.996018	less
hsa00670.One.carbon.pool.by.folate1	0.996247	2.84316	0.996247	1	18	0.996247	less
hsa00650.Butanoate.metabolism1	0.996468	2.80157	0.996468	1	29	0.996468	less
hsa00071.Fatty.acid.metabolism1	0.997034	2.83757	0.997034	1	42	0.997034	less
hsa04920.Adipocytokine.signaling.pathway1	0.997901	2.91828	0.997901	1	65	0.997901	less
hsa04962.Vasopressin.regulated.water.reabsorption1	0.998153	2.9939	0.998153	1	42	0.998153	less
hsa04310.Wnt.signaling.pathway1	0.998613	3.02013	0.998613	1	146	0.998613	less
hsa04530.Tight.junction1	0.998643	3.02897	0.998643	1	130	0.998643	less
hsa04520.Adherens.junction1	0.998886	3.12284	0.998886	1	72	0.998886	less
hsa04970.Salivary.secretion1	0.999015	3.14472	0.999015	1	84	0.999015	less
hsa04070.Phosphatidylinositol.signaling.system1	0.999158	3.20528	0.999158	1	77	0.999158	less
hsa04260.Cardiac.muscle.contraction1	0.999227	3.23156	0.999227	1	69	0.999227	less
hsa00380.Tryptophan.metabolism1	0.999254	3.30005	0.999254	1	38	0.999254	less
hsa04650.Natural.killer.cell.mediated.cytotoxicity1	0.999349	3.25236	0.999349	1	127	0.999349	less
hsa04012.ErbB.signaling.pathway1	0.999373	3.29107	0.999373	1	84	0.999373	less
hsa04115.p53.signaling.pathway1	0.999384	3.30397	0.999384	1	67	0.999384	less
hsa04720.Long.term.potentiation1	0.99955	3.4109	0.99955	1	66	0.99955	less
hsa03030.DNA.replication1	0.999627	3.60047	0.999627	1	33	0.999627	less
hsa04210.Apoptosis1	0.9997	3.51456	0.9997	1	81	0.9997	less
hsa04512.ECM.receptor.interaction1	0.999847	3.69131	0.999847	1	82	0.999847	less
hsa04914.Progesterone.mediated.oocyte.maturation1	0.999881	3.7604	0.999881	1	81	0.999881	less
hsa04971.Gastric.acid.secretion1	0.999905	3.83231	0.999905	1	72	0.999905	less
hsa04540.Gap.junction1	0.999906	3.82203	0.999906	1	88	0.999906	less
hsa04360.Axon.guidance1	0.999961	4.01959	0.999961	1	124	0.999961	less
hsa04722.Neurotrophin.signaling.pathway1	0.999973	4.13115	0.999973	1	121	0.999973	less
hsa04910.Insulin.signaling.pathway1	0.999973	4.11536	0.999973	1	131	0.999973	less
hsa00520.Amino.sugar.and.nucleotide.sugar.metabolism1	0.999983	4.37625	0.999983	1	47	0.999983	less
hsa04146.Peroxisome1	0.999992	4.4918	0.999992	1	76	0.999992	less
hsa04020.Calcium.signaling.pathway1	0.999994	4.44776	0.999994	1	167	0.999994	less
hsa04666.Fc.gamma.R.mediated.phagocytosis1	0.999999	4.92213	0.999999	1	92	0.999999	less
hsa04380.Osteoclast.differentiation1	1	5.12548	1	1	120	1	less
hsa04510.Focal.adhesion1	1	5.97063	1	1	193	1	less
hsa04144.Endocytosis1	1	6.35885	1	1	198	1	less
hsa00232.Caffeine.metabolism1	NA	NA	NA	NA	7	NA	less
hsa00300.Lysine.biosynthesis1	NA	NA	NA	NA	3	NA	less
hsa00430.Taurine.and.hypotaurine.metabolism1	NA	NA	NA	NA	9	NA	less
hsa00785.Lipoic.acid.metabolism1	NA	NA	NA	NA	3	NA	less
hsa00460.Cyanoamino.acid.metabolism1	NA	NA	NA	NA	6	NA	less
hsa00472.D.Arginine.and.D.ornithine.metabolism1	NA	NA	NA	NA	1	NA	less
hsa00061.Fatty.acid.biosynthesis1	NA	NA	NA	NA	6	NA	less
hsa00400.Phenylalanine..tyrosine.and.tryptophan.biosynthesis1	NA	NA	NA	NA	5	NA	less
hsa00471.D.Glutamine.and.D.glutamate.metabolism1	NA	NA	NA	NA	3	NA	less
hsa00750.Vitamin.B6.metabolism1	NA	NA	NA	NA	6	NA	less
hsa00072.Synthesis.and.degradation.of.ketone.bodies1	NA	NA	NA	NA	9	NA	less
NA.1	NA	NA	NA	NA	0	NA	less
NA..110	NA	NA	NA	NA	0	NA	less
NA..210	NA	NA	NA	NA	0	NA	less
NA..310	NA	NA	NA	NA	0	NA	less
NA..410	NA	NA	NA	NA	0	NA	less
NA..510	NA	NA	NA	NA	0	NA	less
NA..610	NA	NA	NA	NA	0	NA	less
NA..710	NA	NA	NA	NA	0	NA	less
NA..85	NA	NA	NA	NA	0	NA	less
NA..91	NA	NA	NA	NA	0	NA	less
NA..101	NA	NA	NA	NA	0	NA	less
NA..111	NA	NA	NA	NA	0	NA	less
NA..121	NA	NA	NA	NA	0	NA	less
NA..131	NA	NA	NA	NA	0	NA	less
NA..141	NA	NA	NA	NA	0	NA	less
NA..151	NA	NA	NA	NA	0	NA	less
NA..161	NA	NA	NA	NA	0	NA	less
NA..171	NA	NA	NA	NA	0	NA	less
NA..181	NA	NA	NA	NA	0	NA	less
NA..191	NA	NA	NA	NA	0	NA	less
NA..201	NA	NA	NA	NA	0	NA	less
NA..211	NA	NA	NA	NA	0	NA	less
NA..221	NA	NA	NA	NA	0	NA	less
NA..231	NA	NA	NA	NA	0	NA	less
NA..241	NA	NA	NA	NA	0	NA	less
NA..251	NA	NA	NA	NA	0	NA	less
NA..261	NA	NA	NA	NA	0	NA	less
NA..271	NA	NA	NA	NA	0	NA	less
NA..281	NA	NA	NA	NA	0	NA	less
NA..291	NA	NA	NA	NA	0	NA	less
NA..301	NA	NA	NA	NA	0	NA	less
NA..311	NA	NA	NA	NA	0	NA	less
NA..321	NA	NA	NA	NA	0	NA	less
NA..331	NA	NA	NA	NA	0	NA	less
NA..341	NA	NA	NA	NA	0	NA	less
NA..351	NA	NA	NA	NA	0	NA	less
NA..361	NA	NA	NA	NA	0	NA	less
NA..371	NA	NA	NA	NA	0	NA	less
NA..381	NA	NA	NA	NA	0	NA	less
NA..391	NA	NA	NA	NA	0	NA	less
NA..401	NA	NA	NA	NA	0	NA	less
NA..411	NA	NA	NA	NA	0	NA	less
NA..421	NA	NA	NA	NA	0	NA	less
NA..431	NA	NA	NA	NA	0	NA	less
NA..441	NA	NA	NA	NA	0	NA	less
NA..451	NA	NA	NA	NA	0	NA	less
NA..461	NA	NA	NA	NA	0	NA	less
NA..471	NA	NA	NA	NA	0	NA	less
NA..481	NA	NA	NA	NA	0	NA	less
NA..491	NA	NA	NA	NA	0	NA	less
NA..501	NA	NA	NA	NA	0	NA	less
NA..511	NA	NA	NA	NA	0	NA	less
NA..521	NA	NA	NA	NA	0	NA	less
NA..531	NA	NA	NA	NA	0	NA	less
NA..541	NA	NA	NA	NA	0	NA	less
NA..551	NA	NA	NA	NA	0	NA	less
NA..561	NA	NA	NA	NA	0	NA	less
NA..571	NA	NA	NA	NA	0	NA	less
NA..581	NA	NA	NA	NA	0	NA	less
NA..591	NA	NA	NA	NA	0	NA	less
NA..601	NA	NA	NA	NA	0	NA	less
NA..611	NA	NA	NA	NA	0	NA	less
NA..621	NA	NA	NA	NA	0	NA	less
NA..631	NA	NA	NA	NA	0	NA	less
NA..641	NA	NA	NA	NA	0	NA	less
NA..651	NA	NA	NA	NA	0	NA	less
NA..661	NA	NA	NA	NA	0	NA	less
NA..671	NA	NA	NA	NA	0	NA	less
NA..681	NA	NA	NA	NA	0	NA	less
NA..691	NA	NA	NA	NA	0	NA	less
NA..701	NA	NA	NA	NA	0	NA	less
NA..711	NA	NA	NA	NA	0	NA	less
NA..721	NA	NA	NA	NA	0	NA	less
NA..731	NA	NA	NA	NA	0	NA	less
NA..741	NA	NA	NA	NA	0	NA	less
NA..751	NA	NA	NA	NA	0	NA	less
NA..761	NA	NA	NA	NA	0	NA	less
NA..771	NA	NA	NA	NA	0	NA	less
NA..781	NA	NA	NA	NA	0	NA	less
NA..791	NA	NA	NA	NA	0	NA	less
NA..801	NA	NA	NA	NA	0	NA	less
NA..811	NA	NA	NA	NA	0	NA	less
NA..821	NA	NA	NA	NA	0	NA	less
NA..831	NA	NA	NA	NA	0	NA	less
NA..841	NA	NA	NA	NA	0	NA	less

## Sheet: GO
	ID	Description	setSize	enrichmentScore	NES	pvalue	p.adjust	qvalues	rank	leading_edge	core_enrichment
GO:0000070	GO:0000070	mitotic sister chromatid segregation	162	0.400852	2.25141	1e-10	1.96570310860822e-09	5.80281360474752e-10	5915	tags=35%	list=19%	signal=28%	701/285643/9232/11004/81620/9700/83540/113130/5347/4751/9055/79075/990/9212/11065/699/11130/10615/7272/29127/51529/64151/55143/27127/9787/83903/3833/642636/9493/151648/3834/146909/10540/54892/9555/991/4085/9735/10300/10459/10403/26271/151246/7283/1843/79998/1062/5119/84722/90417/10460/128866/3837/9587/23636/56984
GO:0000819	GO:0000819	sister chromatid segregation	189	0.382518	2.20197	1e-10	1.96570310860822e-09	5.80281360474752e-10	5915	tags=33%	list=19%	signal=27%	701/285643/9232/11004/81620/9700/83540/113130/5347/4751/9055/79075/990/9212/11065/7153/699/11130/10615/7272/29127/2237/51529/116028/150280/64151/55143/27127/9787/83903/3833/642636/9493/151648/3834/146909/10734/157570/10540/79892/54892/9555/991/4085/9735/10300/10459/10403/26271/151246/7283/1843/79998/1062/5119/84722/90417/10460/128866/3837/9587/23636/56984
GO:0001505	GO:0001505	regulation of neurotransmitter levels	200	0.385177	2.20208	1e-10	1.96570310860822e-09	5.80281360474752e-10	5681	tags=42%	list=18%	signal=35%	3766/116443/6539/2572/9152/440279/143425/2914/590/8825/8499/145270/6861/6507/25953/5582/6512/2901/8618/6582/9699/120892/815/339302/5865/3176/6511/27445/26002/148/5413/8447/8775/1312/6529/148281/23621/808/1812/11315/2571/8676/150/783/80736/43/9378/41/10211/90019/23396/3690/2555/8541/3688/8773/222962/6506/10497/9342/6854/1103/79772/5538/6530/477/55784/5023/6809/9379/5071/23413/63908/2030/112755/840…
GO:0001906	GO:0001906	cell killing	175	0.422237	2.37505	1e-10	1.96570310860822e-09	5.80281360474752e-10	4532	tags=33%	list=15%	signal=28%	1669/1668/1991/566/1511/8993/820/4057/383/81494/735/3606/6283/4069/634/3105/1113/3151/7305/3805/57823/149233/3952/3106/3135/3916/10383/8807/2597/4589/8970/3133/59067/3078/6688/80329/64581/3140/140823/409/909/85236/9437/146850/3684/4615/10859/3902/201294/3594/5027/4843/3592/11035/3965/3273/57817/5196
GO:0002221	GO:0002221	pattern recognition receptor signaling pathway	158	0.429377	2.39278	1e-10	1.96570310860822e-09	5.80281360474752e-10	6408	tags=44%	list=21%	signal=35%	4057/57402/26253/9971/2867/3659/2672/3304/3430/7301/2219/92610/10062/2099/23643/4814/55765/80216/57590/64127/285852/26007/6565/1520/57864/11314/3303/1535/7867/409/9111/10211/8638/929/9261/55366/4615/4940/353376/8767/11213/3665/56927/118788/79671/81570/64135/7353/388325/3929/7096/114609/338382/11027/7100/4067/146722/84282/7099/25921/6397/7097/3146/81035/10333/4938/130120/23586/148022
GO:0002833	GO:0002833	positive regulation of response to biotic stimulus	155	0.442687	2.48074	1e-10	1.96570310860822e-09	5.80281360474752e-10	5503	tags=40%	list=18%	signal=33%	115362/29126/383/9447/5225/338322/2867/58484/117854/3430/2219/7305/3805/2358/400709/4332/3135/3916/83666/5359/8807/23643/5322/3133/6714/59067/29108/6688/55122/64127/64581/3140/1535/5058/9111/8638/3148/3902/2896/3665/3592/6352/3273/388325/3929/3263/3134/3055/5819/114609/354/3593/11027/3428/4067/115004/57506/84166/7099/3320/5578/81030
GO:0006261	GO:0006261	DNA-dependent DNA replication	147	0.4274	2.35127	1e-10	1.96570310860822e-09	5.80281360474752e-10	7901	tags=50%	list=25%	signal=38%	146956/90381/79733/5888/647309/81620/4998/8318/79075/990/5985/51053/8099/4173/2237/8914/23594/29980/63901/4171/5111/5425/55388/5557/10533/84083/79892/144455/4683/9134/55345/10189/11177/26271/9401/389643/3159/4796/604/9837/5423/4175/5982/5984/25939/51750/51507/201254/57379/10721/11073/10926/91607/9400/80174/4174/56897/92797/5426/4176/8317/30968/57418/5424/10714/348654/222229/54921/54107/253714/641…
GO:0006323	GO:0006323	DNA packaging	178	0.428665	2.39822	1e-10	1.96570310860822e-09	5.80281360474752e-10	5228	tags=37%	list=17%	signal=31%	8352/8358/8091/983/3009/8968/55723/8355/8342/11339/8356/9271/55355/8340/387103/440689/3014/113130/5347/8348/8363/3018/8365/55506/8346/8349/7153/8970/8354/8364/6847/8294/8360/8370/50511/10595/8357/64151/8368/554313/4673/4171/653604/84875/8344/3148/8350/85236/8362/56979/6732/8341/54069/23569/54892/22933/8361/9555/8208/8345/8366/8339/5119/3020/646817/57673
GO:0006333	GO:0006333	chromatin assembly or disassembly	157	0.446105	2.49882	1e-10	1.96570310860822e-09	5.80281360474752e-10	5228	tags=37%	list=17%	signal=31%	8352/8358/6604/3009/11240/8968/55723/8355/8342/11339/8356/55355/8340/387103/440689/3014/8348/8363/3018/8365/55506/8346/8349/8970/8354/8364/8294/8360/8370/8357/8368/554313/4673/4171/653604/84875/8344/3148/8350/85236/8362/56979/4778/8341/54069/23569/22933/8361/9555/8208/3159/8345/8366/8339/55201/3020/646817/57673
GO:0006334	GO:0006334	nucleosome assembly	112	0.480453	2.53003	1e-10	1.96570310860822e-09	5.80281360474752e-10	5164	tags=44%	list=17%	signal=37%	8352/8358/3009/8968/55723/8355/8342/11339/8356/55355/8340/387103/440689/3014/8348/8363/3018/8365/55506/8346/8349/8970/8354/8364/8294/8360/8370/8357/8368/554313/4673/4171/653604/8344/3148/8350/85236/8362/8341/54069/23569/8361/9555/8208/8345/8366/8339/3020/646817
GO:0006821	GO:0006821	chloride transport	100	0.479646	2.48281	1e-10	1.96570310860822e-09	5.80281360474752e-10	4995	tags=45%	list=16%	signal=38%	2554/6557/200959/9635/57468/5031/2566/2569/80727/706/7809/846/6505/9629/6507/65266/116369/7439/2568/65012/375611/57282/203859/2561/115019/6529/63982/5348/55107/2559/8001/1181/2560/196527/2555/5724/54102/2570/766/115111/1811/84561/2915/1364/1192
GO:0015698	GO:0015698	inorganic anion transport	170	0.440111	2.50775	1e-10	1.96570310860822e-09	5.80281360474752e-10	5078	tags=38%	list=16%	signal=32%	10568/2554/6557/200959/85320/9635/9376/57468/5031/2566/64116/2569/80727/706/7809/846/6505/9629/1244/8074/6507/65266/116369/5167/10060/6568/7439/2568/65012/375611/57282/203859/29127/2561/115019/6529/63982/5348/55107/2559/8001/23516/1181/6424/2560/55867/196527/2555/10257/5724/54102/439/2570/766/55144/115111/1811/7038/84561/2915/1364/6569/8714/1192/2542
GO:0016441	GO:0016441	posttranscriptional gene silencing	439	-0.631853	-2.54754	1e-10	1.96570310860822e-09	5.80281360474752e-10	6844	tags=68%	list=22%	signal=54%	406946/406941/574486/574485/406976/406937/406892/406983/442915/407002/442917/407030/407015/406882/768216/406954/652/768212/100302149/693213/574466/693178/693133/406908/619552/693180/574463/407045/407035/100616126/100126319/693136/100126313/693168/100500807/100500826/693121/406999/768214/442911/406985/100126343/693228/693147/407001/693233/646799/693229/100616357/442906/407033/574444/100126335/1001…
GO:0019730	GO:0019730	antimicrobial humoral response	116	0.493436	2.67247	1e-10	1.96570310860822e-09	5.80281360474752e-10	3803	tags=39%	list=12%	signal=34%	1669/1668/1991/5657/566/1511/8993/6280/820/4057/1755/3627/6590/4283/2243/6278/2244/6037/6283/5225/4069/5197/3105/3151/26525/6441/602/2597/8346/8349/4589/8970/3133/6407/64127/28912/5266/140823/3494/8344/2921/85236/5968/85569/2920
GO:0030168	GO:0030168	platelet activation	118	0.507465	2.76481	1e-10	1.96570310860822e-09	5.80281360474752e-10	5483	tags=44%	list=18%	signal=36%	6288/1607/2243/10398/2244/3315/340205/5197/634/2207/3569/3674/7301/9162/5359/2778/10630/5154/6714/60/23657/160851/3717/2266/239/2039/7414/150/5270/11093/83706/5580/3690/7094/1432/3611/375033/10077/3273/5196/3572/4352/4627/5156/5023/5341/1192/5291/4067/51206/7099/5578
GO:0031047	GO:0031047	gene silencing by RNA	462	-0.604473	-2.44148	1e-10	1.96570310860822e-09	5.80281360474752e-10	6844	tags=64%	list=22%	signal=51%	406946/406941/574486/574485/406976/406937/406892/406983/442915/407002/442917/407030/407015/406882/768216/406954/652/768212/100302149/693213/574466/693178/693133/406908/619552/693180/574463/407045/407035/100616126/100126319/693136/100126313/693168/100500807/100500826/693121/406999/768214/442911/406985/100126343/693228/693147/407001/693233/693229/100616357/442906/407033/574444/100126335/100126355/5…
GO:0031099	GO:0031099	regeneration	187	0.36523	2.0892	1e-10	1.96570310860822e-09	5.80281360474752e-10	4560	tags=30%	list=15%	signal=26%	83999/6696/10076/983/890/3082/688/7298/57190/4837/306/1719/146760/1361/706/4815/2876/5764/3569/10404/10752/3670/83700/8578/133/570/4814/56963/346007/58529/3717/578/2281/5774/4192/59352/2950/10419/2737/11221/301/5111/5396/5738/3077/2735/2896/7351/1026/6790/2621/2322/285/2066/29956/57817/2027
GO:0031497	GO:0031497	chromatin assembly	132	0.456344	2.44696	1e-10	1.96570310860822e-09	5.80281360474752e-10	5783	tags=43%	list=19%	signal=35%	8352/8358/3009/8968/55723/8355/8342/11339/8356/55355/8340/387103/440689/3014/8348/8363/3018/8365/55506/8346/8349/8970/8354/8364/8294/8360/8370/8357/8368/554313/4673/4171/653604/84875/8344/3148/8350/85236/8362/56979/8341/54069/23569/22933/8361/9555/8208/8345/8366/8339/3020/646817/57673/130951/3146/79903/3008
GO:0034341	GO:0034341	response to interferon-gamma	136	0.540822	2.90951	1e-10	1.96570310860822e-09	5.80281360474752e-10	6038	tags=46%	list=19%	signal=38%	115362/163351/2633/8651/10410/10537/383/2634/6772/6770/115361/361/55647/3659/6362/10581/7791/149233/169026/83666/2597/6364/834/10062/2643/3717/199/2635/11093/8519/58191/54625/9111/10435/339122/3113/3594/6355/4843/6737/10241/4210/6352/3965/3263/6846/140885/3055/7376/338382/3593/972/6368/112936/84166/65010/7099/6375/7097/3460/1612/71/51667
GO:0034728	GO:0034728	nucleosome organization	150	0.458468	2.54768	1e-10	1.96570310860822e-09	5.80281360474752e-10	5164	tags=37%	list=17%	signal=31%	8352/8358/6604/676/3009/8968/55723/8355/8342/11339/8356/9271/55355/8340/387103/440689/3014/8348/8363/3018/8365/55506/8346/8349/8970/8354/8364/8294/8360/8370/50511/8357/8368/554313/4673/4171/653604/8344/3148/8350/85236/8362/56979/4778/8341/54069/23569/8361/9555/8208/3159/8345/8366/8339/3020/646817
GO:0035194	GO:0035194	post-transcriptional gene silencing by RNA	435	-0.631436	-2.54429	1e-10	1.96570310860822e-09	5.80281360474752e-10	6844	tags=68%	list=22%	signal=54%	406946/406941/574486/574485/406976/406937/406892/406983/442915/407002/442917/407030/407015/406882/768216/406954/652/768212/100302149/693213/574466/693178/693133/406908/619552/693180/574463/407045/407035/100616126/100126319/693136/100126313/693168/100500807/100500826/693121/406999/768214/442911/406985/100126343/693228/693147/407001/693233/693229/100616357/442906/407033/574444/100126335/100126355/5…
GO:0035195	GO:0035195	gene silencing by miRNA	429	-0.635656	-2.55981	1e-10	1.96570310860822e-09	5.80281360474752e-10	6844	tags=69%	list=22%	signal=54%	406946/406941/574486/574485/406976/406937/406892/406983/442915/407002/442917/407030/407015/406882/768216/406954/652/768212/100302149/693213/574466/693178/693133/406908/619552/693180/574463/407045/407035/100616126/100126319/693136/100126313/693168/100500807/100500826/693121/406999/768214/442911/406985/100126343/693228/693147/407001/693233/693229/100616357/442906/407033/574444/100126335/100126355/5…
GO:0035725	GO:0035725	sodium ion transmembrane transport	165	0.422248	2.36156	1e-10	1.96570310860822e-09	5.80281360474752e-10	4618	tags=34%	list=15%	signal=29%	10568/64078/2259/6557/10050/6539/284525/6336/9152/6332/6524/480/54716/2745/9033/388662/7533/65266/81831/6326/6568/10246/6323/6335/259232/6334/340024/57282/6547/6536/6529/25769/5348/5774/478/55117/6523/53827/41/6546/6330/130497/55800/196527/389015/6548/150684/375/23072/2040/6324/54795/11280/283652/6530/477
GO:0045055	GO:0045055	regulated exocytosis	219	0.36935	2.20929	1e-10	1.96570310860822e-09	5.80281360474752e-10	5681	tags=37%	list=18%	signal=30%	116443/7166/57126/440279/306/634/143425/261729/1113/8499/6861/729230/84106/26154/5582/2901/8618/3916/9699/120892/8673/4878/339302/2242/8372/27445/148/5413/8447/8775/6688/148281/23621/2039/808/9230/11031/8676/25837/150/783/11314/90019/23396/8541/10257/3684/7784/8773/201294/10497/9342/5724/3745/375/6854/341359/3965/5880/4627/26056/3134/5023/3055/6809/5341/7462/9545/23413/63908/112755/84062/3356/406…
GO:0045088	GO:0045088	regulation of innate immune response	201	0.456806	2.62573	1e-10	1.96570310860822e-09	5.80281360474752e-10	5677	tags=41%	list=18%	signal=34%	115362/56833/8651/710/383/9447/2867/58484/3659/634/653361/3105/117854/3430/7301/2219/7305/3805/2358/3952/4332/3106/3135/3916/83666/5359/8807/6773/10062/5322/3133/6714/10906/59067/29108/6688/55122/64127/26007/64581/9636/5058/409/54625/11221/9111/3148/9437/146850/10859/3902/4940/2896/11213/3665/6737/3592/79671/6352/3965/3929/3263/3134/56339/3055/5819/114609/103/7376/3593/11027/3428/4067/115004/5750…
GO:0050777	GO:0050777	negative regulation of immune response	182	0.381592	2.19091	1e-10	1.96570310860822e-09	5.80281360474752e-10	6103	tags=41%	list=20%	signal=33%	56833/8993/710/383/634/722/11006/2876/3105/84695/7301/3805/729230/3106/3135/4277/6773/51043/10062/3142/53833/5045/3133/6714/10875/10906/6688/64127/26007/11314/9636/3718/409/54625/11221/9111/301/3077/8764/10859/4940/2896/1432/11213/6737/22933/79651/79671/3965/54542/7353/3558/3134/56339/3055/103/7376/80762/3593/3428/604/4067/127943/84166/25939/6397/6375/5272/79102/8995/114770/1379/79594/4938/64092
GO:0050792	GO:0050792	regulation of viral process	161	0.424863	2.39486	1e-10	1.96570310860822e-09	5.80281360474752e-10	6626	tags=42%	list=21%	signal=33%	10410/9582/4057/8091/6772/6590/8468/7113/117854/6993/10581/7301/200315/2219/11074/5359/7153/27074/222537/2934/4153/5371/5034/63901/858/8519/9636/84875/56649/5629/8638/4061/339976/8724/3838/4940/6732/2040/4939/6737/10346/6352/3965/10206/64135/23367/11267/5819/103/7706/972/3428/90120/325/57506/128637/57379/24138/4938/9830/406919/27243/7879/55128/10475/27350/23087
GO:0065004	GO:0065004	protein-DNA complex assembly	181	0.434696	2.46969	1e-10	1.96570310860822e-09	5.80281360474752e-10	5164	tags=37%	list=17%	signal=31%	8352/8358/3009/1058/8968/55723/8355/8342/5888/11339/8356/55355/8340/81620/387103/440689/3014/8348/8363/3018/8318/8365/55506/8346/8349/2099/8970/51053/55839/8354/8364/11144/8294/8360/8370/8357/8368/9787/554313/4673/6883/4171/653604/8344/3148/8350/85236/8362/79172/6928/8341/54069/138474/23569/55290/8361/9555/8208/9735/6878/8345/8366/8339/1062/3020/2958/646817
GO:0071222	GO:0071222	cellular response to lipopolysaccharide	200	0.423507	2.42122	1e-10	1.96570310860822e-09	5.80281360474752e-10	5677	tags=38%	list=18%	signal=31%	1669/1668/440068/1511/1053/671/80380/29126/820/4057/383/3627/6770/4283/3606/10891/5197/2672/706/114769/3569/6915/1244/26525/22904/84639/834/10062/23643/6714/199713/7040/29108/3553/6688/64127/2950/11093/27177/3148/929/3934/824/2921/4615/10859/2920/353376/1432/8767/5724/4843/6352/57817/5196/388325/3929/140885/259230/10417/3055/389643/5054/19/3593/11027/4067/7099/1051/5578/387/9516/7494/7097/3146
GO:0071346	GO:0071346	cellular response to interferon-gamma	114	0.511521	2.75911	1e-10	1.96570310860822e-09	5.80281360474752e-10	6539	tags=47%	list=21%	signal=38%	115362/163351/2633/8651/383/2634/6772/6770/115361/361/55647/3659/6362/7791/83666/2597/6364/834/10062/3717/199/2635/11093/54625/9111/10435/339122/3113/3594/6355/4843/6352/3965/3263/6846/140885/3055/7376/338382/3593/6368/112936/84166/65010/7099/6375/7097/3460/1612/71/6810/6351/6354/345611
GO:0071824	GO:0071824	protein-DNA complex subunit organization	220	0.423487	2.55879	1e-10	1.96570310860822e-09	5.80281360474752e-10	5164	tags=34%	list=17%	signal=28%	8352/8358/6604/676/3009/1058/8968/55723/8355/8342/5888/11339/8356/9271/55355/8340/81620/387103/440689/3014/8348/8363/3018/8318/8365/55506/8346/8349/2099/8970/51053/55839/8354/8364/11144/8294/8360/8370/50511/8357/8368/9787/554313/4673/6883/4171/653604/8344/3148/8350/85236/8362/56979/79172/4778/6928/8341/54069/138474/23569/55290/8361/9555/8208/9735/3159/6878/8345/8366/8339/1062/3020/2958/646817
GO:0072330	GO:0072330	monocarboxylic acid biosynthetic process	207	0.355029	2.06698	1e-10	1.96570310860822e-09	5.80281360474752e-10	5034	tags=34%	list=16%	signal=29%	1558/8647/10170/6770/11332/9971/242/130013/634/9388/85414/1559/116285/33/6718/2948/134429/2879/84696/11001/5742/114880/2944/10062/112817/51302/149998/123876/570/341392/2593/9415/348158/6785/3553/247/26063/239/10858/2946/11315/142827/37/2950/80270/79966/10613/5629/301/51085/5565/83401/5563/1582/9524/6319/54988/240/79152/51144/9926/3990/3992/1544/55902/5564/4282/6296/7376/873/972
GO:0072593	GO:0072593	reactive oxygen species metabolic process	220	0.372693	2.25188	1e-10	1.96570310860822e-09	5.80281360474752e-10	6205	tags=40%	list=20%	signal=32%	4317/1401/4353/2305/57126/29949/137902/4025/1719/4689/706/654816/2876/653361/655/6505/654817/7305/50506/6648/2358/3952/6441/440503/3240/120892/4835/2643/683/7040/55532/55765/183/54/5446/239/11315/4688/2176/2950/6774/64581/3049/25824/140823/1535/9759/79400/5580/3934/5159/3684/22925/90527/7020/1432/1026/4843/240/22933/84334/11035/4358/5880/1544/3042/3047/2537/5071/873/10935/6526/4137/5873/1497/2902…
GO:0097529	GO:0097529	myeloid leukocyte migration	208	0.36518	2.13779	1e-10	1.96570310860822e-09	5.80281360474752e-10	5041	tags=32%	list=16%	signal=27%	6288/5657/566/56833/6279/6280/57402/3627/57126/4283/6278/719/6283/5197/2207/6362/1113/3569/59341/2358/729230/83700/3577/6441/6364/3579/683/6688/199/64127/4192/9948/727/11314/11117/301/5800/23396/84675/9353/2921/196527/7060/4615/7424/2920/6355/5641/1230/391/6352/100130520/5880/5196/3554/3929/6846/140885/4323/4282/5054/7422/1843/114609/7042/972/7857
GO:0098739	GO:0098739	import across plasma membrane	165	0.431191	2.41158	1e-10	1.96570310860822e-09	5.80281360474752e-10	5170	tags=38%	list=17%	signal=32%	6518/3766/6557/799/3772/284525/9152/3758/3759/3763/6524/57468/480/54716/2350/64116/261729/6505/6542/3773/59341/3769/6507/65266/10060/6582/6583/7442/6511/23657/183/3767/6547/6536/6529/25769/478/2180/6541/6565/23516/6523/221074/3934/6546/4036/3077/389015/3688/6506/6548/54795/55244/1317/3762/477/84561/5023/6569/55630/6526/23479
GO:0099504	GO:0099504	synaptic vesicle cycle	169	0.392871	2.25816	1e-10	1.96570310860822e-09	5.80281360474752e-10	6368	tags=40%	list=20%	signal=32%	154664/2259/116443/6456/440279/1056/143425/1000/5575/8499/6861/5582/2901/8618/9699/120892/339302/5865/60/27445/148/5413/8447/8775/8927/148281/23621/808/1759/8676/150/5337/783/27253/90019/23396/57706/8541/246213/1173/8773/10497/9342/6854/85439/284697/8674/5023/6809/23413/63908/57555/112755/84062/8224/3356/23557/6804/23208/1020/71/1644/80331/6810/79953/23191/22871/57030
GO:0140013	GO:0140013	meiotic nuclear division	184	0.381624	2.18816	1e-10	1.96570310860822e-09	5.80281360474752e-10	5022	tags=32%	list=16%	signal=27%	146956/676/54514/8438/643376/1761/9133/701/5888/9232/84944/9700/83540/5347/11105/1164/54456/91646/93426/4438/5890/56154/10635/317761/284071/7153/339834/54361/699/2175/7272/6847/11144/50511/150280/256126/642636/346673/285498/151648/122402/10734/56979/286151/84057/158401/6790/138474/55124/22933/9134/991/63946/26271/151246/80010/3306/143471
GO:1902850	GO:1902850	microtubule cytoskeleton organization involved in mitosis	139	0.422749	2.28973	1e-10	1.96570310860822e-09	5.80281360474752e-10	6426	tags=40%	list=21%	signal=32%	1058/22974/285643/9700/83540/6993/5347/3304/4751/3832/9055/57405/29899/3925/9212/7272/29127/5314/4605/9639/9787/3833/5524/3303/9493/162282/3688/10540/89958/284403/6790/991/4085/9793/126731/10403/7283/79998/165186/1062/5119/84722/114327/387/10460/128866/6491/3837/23636/10579/11200/3064/27243/51510/79866
GO:1903046	GO:1903046	meiotic cell cycle process	200	0.386154	2.20767	1e-10	1.96570310860822e-09	5.80281360474752e-10	5022	tags=32%	list=16%	signal=27%	993/146956/676/54514/8438/643376/1761/9133/701/5888/9232/84944/9700/83540/5347/11105/1164/54456/91646/93426/4438/375337/5890/56154/10635/317761/284071/7153/339834/54361/699/2175/7272/6847/11144/995/50511/150280/256126/642636/346673/285498/151648/122402/10734/56979/286151/84057/158401/6790/138474/55124/22933/9134/991/63946/4627/26271/151246/7283/80010/3306/143471
GO:1903828	GO:1903828	negative regulation of cellular protein localization	113	0.474912	2.50465	1e-10	1.96570310860822e-09	5.80281360474752e-10	6171	tags=39%	list=20%	signal=31%	2633/283514/4130/81620/55612/11006/51208/91461/120892/84445/160140/30851/88/51465/7040/6688/2039/7295/11315/258010/112609/23245/1173/9370/3753/26022/89958/5569/150684/9555/58489/10434/51715/5905/580/64114/9270/4137/3301/81926/1020/51225/11261/3998
GO:1903900	GO:1903900	regulation of viral life cycle	145	0.415547	2.30695	1e-10	1.96570310860822e-09	5.80281360474752e-10	6626	tags=41%	list=21%	signal=32%	10410/9582/4057/8091/6590/8468/7113/117854/10581/7301/200315/2219/11074/5359/7153/27074/222537/2934/5371/5034/63901/858/8519/9636/84875/56649/5629/8638/4061/339976/8724/3838/4940/6732/4939/6737/10346/6352/3965/10206/64135/23367/5819/103/7706/972/3428/325/57506/57379/24138/4938/9830/406919/27243/55128/10475/27350/23087
GO:0051260	GO:0051260	protein homooligomerization	177	0.379058	2.12059	1.01549238083082e-10	1.96570310860822e-09	5.80281360474752e-10	6697	tags=42%	list=22%	signal=33%	115362/361/7083/735/3759/359/93107/58484/57528/226/9033/255022/3747/6648/27012/92610/89872/3135/3746/7442/8989/114/4814/3743/6847/29108/3737/79792/83862/55856/8001/241/493829/197259/6470/41/92799/9312/3834/79689/51133/30845/6506/10367/3745/387804/1994/54795/3736/4282/7408/57674/57673/84282/31/25939/57679/567/84869/10721/7226/138151/64375/9885/171425/51733/27243/1491/115207/6999/7126/5961/10938/64…
GO:0003341	GO:0003341	cilium movement	170	0.384218	2.18928	1.15471006236064e-10	2.16155169410742e-09	6.3809644106492e-10	3888	tags=31%	list=12%	signal=27%	79740/284076/339829/361/54514/56171/57119/83659/55811/6869/126820/89876/348807/1767/122664/83853/480/401024/53340/152110/5360/92749/116369/80217/118491/200162/54768/255101/6407/8701/1770/51314/90522/79925/85413/25790/83894/6870/117155/26256/144406/26074/54777/117144/8632/55130/159686/123872/221421/5414/144535/27031
GO:0007051	GO:0007051	spindle organization	172	0.375159	2.10634	1.16984347528569e-10	2.16155169410742e-09	6.3809644106492e-10	6426	tags=38%	list=21%	signal=30%	79000/9133/22974/285643/3985/9700/83540/5347/3304/4751/3832/9055/57405/29899/3925/9212/84445/10615/7272/54930/29127/4605/9639/55835/9787/3833/5524/3303/9493/10540/284403/6790/10982/991/55521/9793/4627/126731/10403/26271/55592/7283/79998/28989/203068/165186/1062/5119/84722/114327/90417/387/10460/128866/6491/3837/22919/23636/9611/259266/10579/11200/27243/51510/79866
GO:0046916	GO:0046916	cellular transition metal ion homeostasis	104	0.468703	2.45722	1.37948302193807e-10	2.49226599296812e-09	7.35724278366971e-10	5170	tags=42%	list=17%	signal=35%	6279/6280/341208/4501/151176/540/1356/1318/64116/51310/261729/6505/4502/10058/169026/2495/351/55532/122416/30061/6536/23516/4891/9997/2512/79901/79400/221074/3934/391059/79689/3077/64924/375/57817/1317/3263/4682/7781/9114/4494/80762/55630/23479
GO:0009582	GO:0009582	detection of abiotic stimulus	130	0.428348	2.25101	1.55687364070663e-10	2.75160493455324e-09	8.12281899499111e-10	3798	tags=34%	list=12%	signal=30%	494513/2898/161497/6869/7222/5995/1000/51761/9033/221391/2792/23349/79054/10002/56925/24/7287/10343/6323/7442/1040/7439/8989/84059/4804/27039/131890/346007/6785/6101/54437/25769/83862/23621/8914/63982/3249/55107/5270/3000/409/8048/2868/10692
GO:0045089	GO:0045089	positive regulation of innate immune response	119	0.439134	2.40104	1.59198000595662e-10	2.75378669115475e-09	8.12925960488488e-10	5677	tags=41%	list=18%	signal=34%	115362/9447/2867/58484/117854/3430/2219/7305/3805/2358/4332/3135/3916/83666/5359/8807/5322/3133/6714/59067/29108/6688/55122/64127/64581/5058/9111/3148/3902/3665/3592/6352/3929/3263/3134/3055/5819/114609/3593/11027/3428/4067/115004/57506/84166/7099/3320/81030/3146
GO:0061982	GO:0061982	meiosis I cell cycle process	134	0.42406	2.28826	1.65997639491315e-10	2.81158501888415e-09	8.29988197456577e-10	5022	tags=35%	list=16%	signal=30%	993/146956/676/54514/8438/643376/1761/9133/5888/9232/84944/9700/5347/11105/1164/54456/93426/4438/5890/56154/10635/317761/284071/7153/339834/6847/11144/995/50511/256126/642636/285498/151648/122402/10734/56979/84057/158401/6790/55124/9134/63946/26271/151246/80010/3306/143471
GO:0007127	GO:0007127	meiosis I	128	0.415597	2.19032	2.06097376126355e-10	3.41953401613727e-09	1.00945653612908e-09	5022	tags=35%	list=16%	signal=30%	146956/676/54514/8438/643376/1761/9133/5888/9232/84944/9700/5347/11105/1164/54456/93426/4438/5890/56154/10635/317761/284071/7153/339834/6847/11144/50511/256126/642636/285498/151648/122402/10734/56979/84057/158401/6790/55124/9134/63946/26271/151246/80010/3306/143471
GO:0006836	GO:0006836	neurotransmitter transport	197	0.361484	2.06383	2.29858810422148e-10	3.69893740849678e-09	1.09193724236067e-09	5681	tags=41%	list=18%	signal=34%	3766/116443/6539/9152/440279/143425/2914/8825/6505/8499/388662/6861/6507/25953/5582/6512/2901/8618/6582/9699/120892/22987/815/339302/5865/6511/27445/148/5413/8447/8775/6536/6529/148281/23621/808/1812/11315/8676/150/55117/783/9378/41/10211/90019/23396/3690/2555/8541/246213/3688/8773/222962/6506/10497/9342/6854/1103/79772/5538/6530/477/55784/5023/6809/9379/5071/23413/3382/63908/2030/112755/84062/82…
GO:0002526	GO:0002526	acute inflammatory response	109	0.456825	2.35303	2.32036664001643e-10	3.69893740849678e-09	1.09193724236067e-09	4600	tags=37%	list=15%	signal=31%	6288/6289/1401/1991/5004/6279/4988/2867/23780/3569/3250/8876/5265/5359/3240/7442/53833/3133/3579/4153/26279/3553/133396/27102/11315/2950/241/6774/3934/5005/196527/3077/7784/5068/4968/57817/9180/3572/3929/90
GO:0007156	GO:0007156	homophilic cell adhesion via plasma membrane adhesion molecules	161	0.390746	2.20254	2.38073614916736e-10	3.7221894024482e-09	1.09880129961571e-09	4848	tags=33%	list=16%	signal=28%	92211/1015/54798/1828/147409/4680/1005/1010/56139/1829/634/1000/2196/27255/56122/152404/5818/54825/6092/28316/56109/57549/1826/64403/56136/65217/54660/57863/84966/83872/6900/90952/56129/1824/57575/27253/6091/152330/1007/3688/56103/56125/1016/53841/56131/56144/27020/120114/1048/1001/133418/5100/5819
GO:0051092	GO:0051092	positive regulation of NF-kappaB transcription factor activity	142	0.40066	2.16724	3.48054996002464e-10	5.33903229716988e-09	1.5760980951055e-09	6759	tags=43%	list=22%	signal=34%	6279/49860/6280/4057/9447/3606/6283/58484/1191/117854/114769/3304/9175/8807/815/8877/351/29108/183/3553/64127/6774/64581/3303/10211/339976/4615/10616/79092/8767/11213/6737/10346/11035/3965/10206/2319/54386/5587/114609/7706/825/338382/10935/121268/136319/7099/8600/7097/8995/5687/10333/9830/1491/148022/238/55128/10475/64170/1147/8809
GO:0043123	GO:0043123	positive regulation of I-kappaB kinase/NF-kappaB signaling	174	0.369228	2.07825	3.91823867754061e-10	5.89912600896392e-09	1.74143941224027e-09	6704	tags=38%	list=22%	signal=30%	10537/4057/6398/8743/6283/1893/117854/114769/92610/2597/834/4055/55765/80216/64127/389/64581/843/80833/57153/339976/497661/4615/9370/55504/10616/353376/2280/3357/8767/6285/6737/10346/81858/7052/3965/10206/54386/7132/5587/5071/114609/51246/80762/7706/972/339123/57506/57161/7099/8600/387/9516/24138/286343/23636/10333/79594/9830/124583/1491/148022/55128/10475/64170/1147
GO:0007229	GO:0007229	integrin-mediated signaling pathway	103	0.455941	2.37606	4.30982667794868e-10	6.37070743485869e-09	1.8806516412867e-09	5224	tags=38%	list=17%	signal=32%	199920/1015/57126/634/2530/55612/5764/3694/3674/84695/7791/80739/84106/8515/6714/683/2039/3679/11093/83706/3693/9636/2533/3690/7094/3688/3684/3696/8516/967/3611/10077/4627/55920/3055/5341/5587/3909/9270
GO:0055076	GO:0055076	transition metal ion homeostasis	126	0.425294	2.25731	6.25494227706229e-10	9.08083584152079e-09	2.68068954731241e-09	5170	tags=39%	list=17%	signal=33%	6279/6280/4057/341208/4501/151176/540/1356/1318/64116/51310/261729/6505/4502/10058/169026/2495/351/55532/122416/30061/6536/27102/23516/81894/4891/9997/2512/79901/79400/221074/3934/391059/79689/3077/64924/150684/375/57817/1317/3263/4682/7781/9114/4494/5071/80762/55630/23479
GO:0017157	GO:0017157	regulation of exocytosis	189	0.355037	2.04377	8.96352935509606e-10	1.27848234485844e-08	3.77411762319834e-09	6356	tags=40%	list=20%	signal=32%	116443/57126/2243/2244/634/143425/9001/8499/6861/729230/84106/5582/8618/3916/9699/120892/8673/4878/5865/2242/8372/27445/148/5413/8447/2266/6688/148281/23621/808/25837/150/783/11314/90019/301/3684/7784/5414/201294/5724/3745/375/341359/3965/4218/5880/11267/3134/5023/5071/9545/23413/112755/84062/3356/4067/5873/23557/6804/55503/23208/83452/6813/4905/1020/2771/23400/6386/6810/4735/2268/27243/7879/22871
GO:0009581	GO:0009581	detection of external stimulus	127	0.413369	2.20352	1.01291157535028e-09	1.41982260475823e-08	4.19135824282874e-09	3798	tags=33%	list=12%	signal=29%	494513/2898/161497/7222/5995/1000/51761/9033/221391/2792/23349/79054/10002/56925/24/7287/10343/6323/7442/1040/7439/8989/84059/4804/27039/131890/346007/6785/6101/54437/25769/83862/23621/63982/3249/55107/5270/3000/409/8048/2868/10692
GO:0032609	GO:0032609	interferon-gamma production	105	0.43904	2.28715	1.0577503528085e-09	1.43325172805552e-08	4.23100141123401e-09	5790	tags=42%	list=19%	signal=34%	8993/80380/29126/9971/246778/3606/11006/3105/80381/26525/729230/149233/3670/602/3624/53833/59067/29108/3553/64127/64581/11118/9636/929/7784/10859/3113/3594/10148/8767/2621/3592/11035/3965/3554/3595/3558/140885/3593/4049/7099/6375/3146/114770
GO:0032649	GO:0032649	regulation of interferon-gamma production	105	0.43904	2.28715	1.0577503528085e-09	1.43325172805552e-08	4.23100141123401e-09	5790	tags=42%	list=19%	signal=34%	8993/80380/29126/9971/246778/3606/11006/3105/80381/26525/729230/149233/3670/602/3624/53833/59067/29108/3553/64127/64581/11118/9636/929/7784/10859/3113/3594/10148/8767/2621/3592/11035/3965/3554/3595/3558/140885/3593/4049/7099/6375/3146/114770
GO:0032612	GO:0032612	interleukin-1 production	121	0.415695	2.27653	1.61286536319475e-09	2.11493474238279e-08	6.24334979301192e-09	4099	tags=36%	list=13%	signal=32%	6288/115362/566/5004/440068/9447/3315/338322/58484/634/11006/114769/353514/3569/7305/1903/3670/4332/55655/834/8877/199713/351/55765/5371/29108/3717/54/3098/79792/64127/945/2950/6774/64581/409/301/5005/338557/1992/4615/5027/8767/2621
GO:0032652	GO:0032652	regulation of interleukin-1 production	121	0.415695	2.27653	1.61286536319475e-09	2.11493474238279e-08	6.24334979301192e-09	4099	tags=36%	list=13%	signal=32%	6288/115362/566/5004/440068/9447/3315/338322/58484/634/11006/114769/353514/3569/7305/1903/3670/4332/55655/834/8877/199713/351/55765/5371/29108/3717/54/3098/79792/64127/945/2950/6774/64581/409/301/5005/338557/1992/4615/5027/8767/2621
GO:0099003	GO:0099003	vesicle-mediated transport in synapse	188	0.356572	2.06388	1.80155850624001e-09	2.32486835805259e-08	6.86308002377147e-09	6368	tags=38%	list=20%	signal=30%	154664/2259/116443/6456/440279/1056/143425/1000/5575/8499/6861/5582/2901/8618/9699/120892/339302/5865/60/27445/146395/148/5413/8447/8775/8927/148281/23621/808/1759/8676/150/5337/783/27253/90019/23396/3690/57706/8541/246213/1173/8773/10497/9342/6854/4218/85439/284697/8674/5023/6809/23413/63908/57555/112755/84062/8224/3356/23557/6804/23208/1020/71/1644/80331/6810/79953/23191/22871/57030
GO:0009060	GO:0009060	aerobic respiration	166	0.366474	2.0661	1.89541216902494e-09	2.40776577096449e-08	7.10779563384351e-09	7427	tags=49%	list=24%	signal=37%	983/3417/59341/402/10975/4709/1337/1351/1329/440567/29796/11315/113115/4728/2647/56181/388753/4708/51085/9551/1347/4712/55967/6392/7388/7384/4707/3418/55526/84300/9167/205/57017/9377/1340/4191/54949/4696/50/400916/27089/51103/23479/80025/4700/4714/6389/6834/4716/10873/4695/387/1537/51142/246269/10105/4726/4710/4702/509/664/513/6390/522/4706/6391/8802/10476/27069/637/3091/4715/4713/84277/30968/472…
GO:1901605	GO:1901605	alpha-amino acid metabolic process	181	0.349749	1.98707	1.95221312675173e-09	2.44176811084486e-08	7.20817154492947e-09	6591	tags=40%	list=21%	signal=32%	383/29968/2572/9971/130013/441024/1719/122945/64116/5831/389434/113675/2184/1428/1373/3620/85300/468/3034/112817/23498/169355/570/284716/4482/23657/55256/51268/92292/6898/1312/11315/9056/2571/4357/6470/8659/80150/440/191/64902/5092/4522/9945/38/275/23464/4843/56954/2731/8528/26227/125061/57494/3172/2805/7263/51380/5832/2673/2752/4594/10157/259307/8985/1491/6999/4524/63826/384/2806/10249/2618
GO:0002573	GO:0002573	myeloid leukocyte differentiation	201	0.335309	1.92736	3.11856594713224e-09	3.84150623487654e-08	1.13402398077536e-08	5850	tags=33%	list=19%	signal=27%	116071/5657/1053/10537/4057/714/10202/10234/29887/634/6422/11006/3694/159296/7305/56834/149233/22904/51208/3624/6988/4286/10100/2242/4318/6714/351/4055/7040/6688/4830/133396/27102/8840/10370/9935/11025/3696/9370/10859/1432/79705/3665/10272/1230/126014/5196/4627/3600/7422/80762/3593/972/3428/10538/3726/4067/325/7099/1051/5578/8600/7097/284266/10456/4831
GO:0097530	GO:0097530	granulocyte migration	141	0.394712	2.12906	3.25932450166947e-09	3.95497137292131e-08	1.16751922447861e-08	5041	tags=32%	list=16%	signal=27%	6288/5657/56833/6279/6280/57402/3627/57126/4283/6278/719/6283/5197/2207/6362/59341/83700/3577/6364/3579/683/64127/4192/9948/11314/301/23396/9353/2921/7060/4615/2920/6355/391/6352/100130520/5880/5196/3554/3929/6846/114609/7042/972/7857
GO:0030595	GO:0030595	leukocyte chemotaxis	219	0.333606	1.99548	3.33247311781064e-09	3.9842656540883e-08	1.17616698275669e-08	5267	tags=32%	list=17%	signal=27%	6288/566/56833/6279/6280/57402/3627/4283/6278/719/6283/11240/2867/5197/2207/5764/6362/1113/3569/59341/2358/729230/83700/3577/6441/6364/3579/4814/683/6688/199/64127/4192/80270/727/58191/301/5800/23396/9353/2921/196527/7060/7424/2920/63940/6355/5641/2621/240/1230/54795/3592/6352/3965/100130520/5880/5196/3929/6846/4282/5054/7422/1843/114609/7042/972/7857/51157/6368/4067
GO:0022900	GO:0022900	electron transport chain	156	0.37649	2.09948	3.43578944196092e-09	4.04825625552787e-08	1.1950571972038e-08	6097	tags=46%	list=20%	signal=37%	983/10202/10891/653361/8574/29958/10975/3620/4835/23498/4709/217/1337/1351/1329/56964/440567/29796/11315/4688/4199/4728/9997/8659/1535/388753/4708/79689/1347/4712/55967/6392/7388/51022/8974/7384/4707/9167/57017/9377/7264/10327/1340/2731/1544/1353/54949/4696/2936/2108/7386/26227/27089/51103/23479/8630/4700/4714/6389/4200/6834/4716/4695/1537/51142/246269/4726/4710/51079/444/4702/79751
GO:0060078	GO:0060078	regulation of postsynaptic membrane potential	131	0.395878	2.09131	4.02412945790312e-09	4.62132825171785e-08	1.36422974220453e-08	5494	tags=39%	list=18%	signal=32%	2554/2259/116443/2898/9294/23542/4988/2903/2566/2569/1139/1742/152404/2897/401190/1146/2901/9699/120892/1135/2890/7442/2895/351/2561/6547/2906/2899/2559/8001/8898/2560/409/9378/2900/2555/10497/5027/2570/5649/3736/51738/5023/2915/2030/57555/112755/54434/1134/2902/6804
GO:2000377	GO:2000377	regulation of reactive oxygen species metabolic process	144	0.383213	2.12233	4.03584632068841e-09	4.62132825171785e-08	1.36422974220453e-08	6205	tags=40%	list=20%	signal=32%	4317/1401/2305/57126/1719/706/655/7305/6648/2358/3952/440503/3240/4835/2643/683/7040/55532/183/54/5446/11315/2950/6774/64581/140823/1535/9759/5580/3934/5159/3684/90527/7020/1432/1026/240/22933/84334/11035/4358/5880/5071/873/6526/4137/5873/1497/2902/7099/387/2885/7755/3099/10333/2771/664/7498
GO:2001236	GO:2001236	regulation of extrinsic apoptotic signaling pathway	143	0.382964	2.109	4.65817253566902e-09	5.25985315485961e-08	1.55272417855634e-08	5041	tags=29%	list=16%	signal=24%	658/2243/29949/3082/2244/23017/8743/2070/6422/2876/3304/2139/3624/6714/4055/467/6591/5371/29108/183/653/2266/3553/11315/2950/3303/27429/3148/79370/10616/2138/57144/2017/1280/5196/90/2537/64114/5054/6478/7857
GO:0010950	GO:0010950	positive regulation of endopeptidase activity	169	0.35783	2.05675	4.79018988745837e-09	5.33482791575843e-08	1.57485694930138e-08	6291	tags=41%	list=20%	signal=33%	6279/6280/9447/1611/8743/9705/5721/2903/58484/55851/6505/1509/489/6582/340485/55655/834/6407/4804/2934/27141/5371/355/29108/3717/578/55122/10016/239/9966/27166/6774/64581/843/255082/27429/6091/8767/5641/400410/130399/341676/572/4210/3965/5720/408/5023/3428/885/4137/4067/51107/2902/317/387/842/3146/4838/6317/835/23385/79594/1612/51079/444/7498/64115/581
GO:1990266	GO:1990266	neutrophil migration	115	0.420306	2.29479	5.77228545102873e-09	6.34171361038697e-08	1.87209257871202e-08	5034	tags=34%	list=16%	signal=29%	6288/5657/56833/6279/6280/3627/57126/4283/719/6283/5197/2207/6362/83700/3577/6364/3579/683/64127/4192/9948/23396/9353/2921/7060/4615/2920/6355/391/6352/100130520/5880/5196/3554/3929/6846/114609/7042/972
GO:0006672	GO:0006672	ceramide metabolic process	100	0.440174	2.27849	7.17113539473798e-09	7.77351076789597e-08	2.29476332631615e-08	6861	tags=46%	list=22%	signal=36%	51046/242/6609/1056/8708/2583/285848/9334/2525/57733/26154/4758/54982/340485/8877/6487/55304/8612/166929/27429/5580/8703/3696/8128/4668/81849/79152/427/29956/94103/6610/83723/259230/5023/129807/171546/8705/59344/2529/56624/165679/10825/9517/55331/123099/7357
GO:2001234	GO:2001234	negative regulation of apoptotic signaling pathway	211	0.320948	1.89946	8.6495272920001e-09	9.24567616935283e-08	2.72935089870194e-08	6388	tags=32%	list=21%	signal=25%	2243/29949/220042/3082/2244/23017/3315/23542/56917/2070/1191/2876/3304/2139/4582/8876/6648/120892/4318/54361/6714/6615/6591/653/2266/3553/27166/11315/2950/2023/3303/25946/27429/409/3148/2138/57144/2017/1280/5196/90/7009/2537/4282/64114/5054/5071/6478/54978/972/7857/2626/7417/3301/4150/8682/7494/1032/10105/8531/51079/56624/2771/2907/581/3064/1491
GO:0098659	GO:0098659	inorganic cation import across plasma membrane	101	0.441344	2.2952	8.87039042078131e-09	9.24567616935283e-08	2.72935089870194e-08	5170	tags=42%	list=17%	signal=35%	3766/6557/799/3772/284525/3758/3759/3763/6524/57468/480/64116/261729/3773/59341/3769/65266/10060/7442/3767/6547/6536/6529/25769/478/23516/6523/221074/3934/6546/3077/389015/6548/54795/1317/3762/477/84561/5023/6569/55630/23479
GO:0099587	GO:0099587	inorganic ion import across plasma membrane	101	0.441344	2.2952	8.87039042078131e-09	9.24567616935283e-08	2.72935089870194e-08	5170	tags=42%	list=17%	signal=35%	3766/6557/799/3772/284525/3758/3759/3763/6524/57468/480/64116/261729/3773/59341/3769/65266/10060/7442/3767/6547/6536/6529/25769/478/23516/6523/221074/3934/6546/3077/389015/6548/54795/1317/3762/477/84561/5023/6569/55630/23479
GO:1903557	GO:1903557	positive regulation of tumor necrosis factor superfamily cytokine production	103	0.427173	2.22614	1.0534040714095e-08	1.08407279753915e-07	3.20021490048457e-08	5677	tags=43%	list=18%	signal=35%	4317/566/5004/3315/1191/353514/3569/7291/7305/729230/3952/3670/120892/23643/3133/351/29108/3717/64127/6774/64581/1535/929/9261/5005/4615/4940/8767/5724/4939/3965/64135/5196/3929/10417/4282/7096/114609/3593/11027/57506/7099/7097/3146
GO:0007584	GO:0007584	response to nutrient	167	0.355361	1.98405	1.12512396784424e-08	1.1434072323217e-07	3.37537190353271e-08	5231	tags=34%	list=17%	signal=28%	6696/383/3627/6772/6770/9971/7298/6678/717/9388/590/2350/6422/706/846/655/5764/249/6915/8074/6648/9227/3952/218/79602/2242/6591/340024/2281/64127/2180/2950/3939/7421/3155/191/6546/9370/5164/10999/2621/3485/4982/4968/64241/57817/6427/3600/5179/19/6569/7706/4049/2626/8805/6781
GO:0001909	GO:0001909	leukocyte mediated cytotoxicity	116	0.407627	2.20772	1.3430469955614e-08	1.34802124369311e-07	3.9793985053671e-08	5770	tags=40%	list=19%	signal=32%	1991/566/1511/383/3606/634/3105/7305/3805/57823/149233/3952/3106/3135/3916/10383/8807/3133/59067/6688/80329/3140/409/909/9437/146850/3684/4615/10859/3902/201294/3594/4843/3592/11035/3965/3134/5819/203068/3593/5873/6375/5272/567/6813/1075
GO:0010952	GO:0010952	positive regulation of peptidase activity	187	0.330816	1.89234	1.42898820352665e-08	1.40084307768805e-07	4.13533011863631e-08	6291	tags=39%	list=20%	signal=31%	6279/6280/9447/26577/1611/8743/9705/5721/2903/58484/55851/6505/1509/489/6582/340485/55655/834/6407/4804/351/2934/27141/5371/355/29108/3717/578/55122/10016/239/9966/27166/6774/64581/843/255082/27429/6091/2896/8767/5641/400410/130399/341676/572/4210/3965/5720/408/5023/1364/3428/885/4137/4067/51107/2902/317/387/842/3146/4838/6317/835/23385/79594/1612/51079/444/7498/64115/581
GO:0046474	GO:0046474	glycerophospholipid biosynthetic process	200	0.325226	1.85934	1.43013499936172e-08	1.40084307768805e-07	4.13533011863631e-08	5367	tags=28%	list=17%	signal=23%	8651/1607/9971/10554/80339/9021/54344/84174/5359/63874/27124/54947/1040/5154/149998/8733/126969/57605/3613/160851/23446/8605/56894/5337/84879/145567/80736/43/8898/114971/23396/57153/824/150763/146850/51205/55326/84803/93492/22979/3357/93183/5833/10423/3628/79575/1103/5288/9896/9489/5291/3356/3636/80055/23556
GO:0000075	GO:0000075	cell cycle checkpoint signaling	162	0.356286	2.0011	1.45727842627122e-08	1.41043733399821e-07	4.16365264648919e-08	4976	tags=25%	list=16%	signal=21%	146956/1869/8091/983/26270/90381/701/1111/81620/51512/3014/5347/4998/4582/8318/990/9212/699/11130/7272/5371/51514/8914/29980/8555/5629/51776/25988/1432/63967/1026/9577/4683/4085/9735/10459/10403/79858/83695/1843/5883
GO:0002819	GO:0002819	regulation of adaptive immune response	176	0.3401	1.91794	1.73963105894213e-08	1.66390594225876e-07	4.91189946054247e-08	5746	tags=34%	list=18%	signal=28%	29126/383/246778/3606/338322/3659/634/722/11006/3105/10673/3569/84695/729230/149233/3106/3135/8741/51043/3142/53833/3133/7040/29108/3553/64127/64581/3140/3718/11221/301/909/3077/7784/8764/51010/10859/3594/8767/3665/54795/3592/11035/54542/3572/3554/3263/10459/3558/3134/5819/80762/3593/4049/604/7468/6375/567/3146/8995
GO:0002695	GO:0002695	negative regulation of leukocyte activation	180	0.336852	1.91018	1.98076063842449e-08	1.87250976632455e-07	5.52770410723113e-08	5821	tags=34%	list=19%	signal=28%	8993/2267/671/8651/80380/29126/383/441864/8530/3659/634/6422/11006/84695/7301/7305/1845/729230/4332/3135/6441/3624/51043/10062/3142/53833/10875/26279/6688/133396/4192/145581/11314/2737/3718/301/3077/8764/10859/3902/2896/7940/10077/79626/3965/54542/3558/3134/80762/972/604/3949/4067/146722/1051/23208/6375/3146/8995/114770/5573/284021
GO:0002832	GO:0002832	negative regulation of response to biotic stimulus	101	0.431219	2.24255	2.26748032330119e-08	2.11892126763663e-07	6.25511813324467e-08	5725	tags=43%	list=18%	signal=35%	56833/710/4057/383/634/3105/114769/7301/3805/3106/3135/4277/6773/10062/3133/10875/10906/26007/9636/409/54625/11221/9111/10859/4940/2896/11213/6737/22933/79671/3965/7353/3134/56339/103/7376/11027/3428/84166/25939/6397/5272/79102
GO:0050866	GO:0050866	negative regulation of cell activation	203	0.325128	1.87604	2.53199537854795e-08	2.33921845768123e-07	6.90544194149442e-08	5821	tags=34%	list=19%	signal=28%	8993/2267/671/8651/80380/29126/383/441864/8530/3659/634/6422/11006/84695/7301/7305/1845/729230/4332/3135/6441/3624/51043/10062/3142/5154/53833/10875/26279/2266/6688/239/133396/4192/5270/145581/11314/2737/3718/11117/301/5580/3077/8764/10859/3902/2896/7940/10077/79626/3965/54542/3558/3134/5156/80762/972/604/3949/4067/146722/1051/23208/6375/3146/8995/114770/5573/284021
GO:0016052	GO:0016052	carbohydrate catabolic process	147	0.371597	2.04428	2.72733485008466e-08	2.49137441923464e-07	7.35461083168897e-08	6017	tags=41%	list=19%	signal=34%	1118/10690/27159/2821/10891/2530/5315/226/57733/402/2026/2526/4758/5226/2597/11181/351/3098/2203/26007/3939/9942/2023/6774/2720/9759/51085/5213/5563/5027/51071/4668/5836/572/55526/7167/130589/2645/79660/2027/2538/387712/55556/3101/6120/5223/129807/950/2523/6652/5834/230/3356/339123/64080/3146/8972/3099/54541/9611/2529
GO:2001056	GO:2001056	positive regulation of cysteine-type endopeptidase activity	142	0.367383	1.98724	2.78955235713667e-08	2.51989562928013e-07	7.43880628569779e-08	6034	tags=39%	list=19%	signal=31%	6279/6280/9447/1611/8743/9705/2903/58484/6505/1509/489/6582/340485/55655/834/4804/2934/27141/5371/355/29108/3717/578/10016/239/9966/64581/843/255082/27429/6091/8767/5641/400410/130399/341676/572/4210/3965/408/5023/3428/885/4137/2902/317/387/842/3146/4838/835/79594/1612/51079/444
GO:0034767	GO:0034767	positive regulation of ion transmembrane transport	155	0.359906	2.01685	2.86811985191002e-08	2.56239718637676e-07	7.56427213690555e-08	4979	tags=36%	list=16%	signal=31%	2259/799/3627/4283/3759/5031/387129/3779/2745/9001/219527/6271/3747/729230/65266/10345/4878/6769/10008/3746/88/183/3767/6536/9446/5348/808/1812/2946/246329/1520/783/57158/388591/3934/7220/196527/3688/3753/6786/30845/6548/5027/375346/5724/375/5649/487/84334/287/3736/5023/6569/3306/825/126755
GO:0061008	GO:0061008	hepaticobiliary system development	142	0.366902	1.98464	2.95461275425838e-08	2.61097844479572e-07	7.70768544589143e-08	4451	tags=30%	list=14%	signal=25%	2267/383/339829/3082/7298/79733/634/1361/5764/3569/1373/23242/3142/54361/570/2246/6927/5774/3249/4192/4357/10370/10419/2737/5629/3155/440/301/5111/123872/3077/2735/38/7351/27031/6928/6790/144455/54903/6881/205/57817
GO:0006665	GO:0006665	sphingolipid metabolic process	153	0.363417	2.04147	3.40781441918394e-08	2.97908937935112e-07	8.79435979144243e-08	6291	tags=38%	list=20%	signal=30%	6439/51046/242/6609/1056/8708/2583/285848/9334/2525/57733/26154/4758/54982/340485/5660/8877/6785/6487/55304/222/8612/2720/166929/27429/5580/8703/83401/55852/3696/29906/8128/9524/4668/81849/79152/427/221/29956/94103/6610/83723/5538/259230/5023/5587/6489/129807/171546/8705/8706/59344/124976/2529/56624/165679/10825/581
GO:0002698	GO:0002698	negative regulation of immune effector process	106	0.422169	2.20089	3.82569267924513e-08	3.30881717896414e-07	9.76772598956203e-08	6338	tags=43%	list=20%	signal=35%	56833/8993/710/383/634/722/11006/3105/84695/3805/729230/3106/3135/51043/3142/53833/3133/10875/7040/6688/64127/11314/3718/409/11221/301/3077/10859/2896/11213/3965/54542/7009/3558/3134/80762/7042/604/6375/5272/8995/114770/1379/79004/259307/336
GO:0001889	GO:0001889	liver development	139	0.370783	2.00827	3.98107006627922e-08	3.40695785672105e-07	1.00574401674422e-07	4827	tags=31%	list=16%	signal=26%	2267/383/339829/3082/7298/79733/634/1361/5764/3569/1373/23242/3142/54361/570/2246/6927/5774/3249/4192/4357/10370/10419/2737/5629/3155/440/301/5111/123872/3077/2735/38/7351/27031/6928/6790/144455/6881/205/57817/4124/50
GO:0000302	GO:0000302	response to reactive oxygen species	205	0.324462	1.8806	4.4566960290451e-08	3.77426444959757e-07	1.11417400726128e-07	5033	tags=29%	list=16%	signal=25%	4353/4602/383/494513/6772/983/6770/6278/3082/84557/10891/1719/2876/653361/5831/655/3569/6648/3240/8807/120892/8877/2643/4318/8989/6714/51314/578/5798/2281/7295/11315/2176/2950/3939/25824/140823/301/5111/5580/3934/6546/824/5159/5164/51022/7351/10645/572/84334/7168/11035/4358/2021/5156/140885/2168/1843/10935/2775
GO:2001020	GO:2001020	regulation of response to DNA damage stimulus	207	0.315553	1.83715	5.44705645829701e-08	4.56541948514997e-07	1.34772530926936e-07	7855	tags=38%	list=25%	signal=29%	79000/2305/8091/220042/5888/1111/2070/1191/3014/7291/2139/4582/5582/83666/56154/10635/8870/83933/6615/6591/5371/151636/8914/116028/25946/5111/5580/51776/22925/6787/2138/4862/9577/4968/10459/54386/26271/197370/4282/972/4137/5531/78990/115004/7468/51750/842/8444/3146/1032/55611/10721/138151/27063/2072/9400/11200/51548/56897/92797/9025/126549/637/754/7913/63979/2255/5514/51588/56776/55719/10039/5695…
GO:0043279	GO:0043279	response to alkaloid	114	0.391665	2.11261	5.70360065516178e-08	4.71346552067053e-07	1.3914289359913e-07	6807	tags=44%	list=22%	signal=34%	6770/890/2821/6609/57190/84557/5888/4988/10891/590/6505/6507/5582/7442/3176/114/9455/1723/199/6529/6870/2946/6546/845/10533/55151/6506/7384/840/8683/7052/2690/5179/6569/2775/3356/8682/1392/1020/1644/1374/9400/3309/3359/63826/2912/2806/836/779/79041
GO:0007052	GO:0007052	mitotic spindle organization	112	0.40811	2.14908	5.76947103961406e-08	4.71346552067053e-07	1.3914289359913e-07	6426	tags=41%	list=21%	signal=33%	22974/285643/83540/5347/3304/4751/3832/9055/57405/29899/3925/9212/7272/29127/4605/9639/9787/3833/5524/3303/9493/10540/284403/6790/991/9793/126731/10403/7283/79998/165186/1062/5119/84722/114327/387/10460/128866/6491/3837/23636/10579/11200/27243/51510/79866
GO:0018210	GO:0018210	peptidyl-threonine modification	121	0.388033	2.12504	5.82328684717449e-08	4.71346552067053e-07	1.3914289359913e-07	6660	tags=35%	list=21%	signal=27%	566/983/11113/9294/1111/1116/655/117854/5347/120892/815/8877/351/7040/7272/2590/2039/808/83903/442117/5580/56288/8767/2591/22933/1950/51701/90/5587/5578/1460/114805/7443/8444/1020/54541/28996/7225/8798/345611/2011/57452
GO:0031532	GO:0031532	actin cytoskeleton reorganization	104	0.411084	2.15515	5.85559677229672e-08	4.71346552067053e-07	1.3914289359913e-07	6087	tags=42%	list=20%	signal=34%	9294/10278/79778/59341/2242/7827/2934/50488/2039/4192/90952/6464/29780/29085/5058/9723/301/3645/397/8477/2252/4916/2017/116985/4908/221981/4627/5156/3055/5341/84062/5754/387/2885/10788/10456/7226/23043/1020/80115/51225/1436/9535/85360
GO:0022408	GO:0022408	negative regulation of cell-cell adhesion	187	0.320625	1.83405	5.93178468448057e-08	4.72798132204186e-07	1.39571404340719e-07	5140	tags=28%	list=17%	signal=23%	2267/8651/80380/29126/383/124872/441864/3659/634/11006/84695/394263/59341/1845/26154/3135/6441/51043/3142/53833/10875/7040/26279/3717/2266/6688/239/4192/5270/11314/2737/3718/53827/301/5580/10653/3077/8764/9370/10859/3902/3557/79626/3965/54542/10459/3558/56339/7422/80762/972/604
GO:0032411	GO:0032411	positive regulation of transporter activity	115	0.397561	2.17061	6.43924751873721e-08	5.0826293521683e-07	1.50040718883197e-07	4500	tags=36%	list=14%	signal=31%	2259/10110/5031/2745/9001/219527/6271/3747/729230/65266/10345/4878/10062/6769/10008/3746/88/3767/6536/9446/808/2946/246329/11315/1520/783/57158/388591/5580/9370/6786/30845/6548/375346/5724/5649/487/5444/84334/287/3736
GO:0018107	GO:0018107	peptidyl-threonine phosphorylation	112	0.406515	2.14068	6.69594012532659e-08	5.23442242489473e-07	1.54521695199844e-07	6542	tags=33%	list=21%	signal=26%	566/983/11113/9294/1111/1116/655/117854/5347/120892/815/8877/351/7040/7272/2039/808/83903/5580/56288/8767/22933/1950/51701/90/5587/5578/1460/7443/8444/1020/54541/28996/7225/8798/345611/2011
GO:1904064	GO:1904064	positive regulation of cation transmembrane transport	139	0.365055	1.97724	6.81608064038376e-08	5.27759386726857e-07	1.55796128923057e-07	4979	tags=37%	list=16%	signal=31%	2259/799/3627/4283/3759/5031/387129/3779/2745/9001/219527/6271/3747/729230/65266/10345/4878/6769/10008/3746/88/183/3767/6536/9446/5348/808/1812/2946/246329/1520/783/57158/388591/3934/7220/196527/3753/6786/30845/6548/375346/375/5649/487/287/3736/5023/3306/825/126755
GO:0035637	GO:0035637	multicellular organismal signaling	154	0.348539	1.97895	6.95514093377525e-08	5.3344618671314e-07	1.5747488906661e-07	4935	tags=36%	list=16%	signal=31%	10699/6336/3759/6332/1829/27091/23704/59284/3270/1890/5318/489/51086/3670/83700/10060/10345/6326/3781/6323/10008/1133/6335/6334/183/3737/6547/2281/808/1812/478/783/1824/388591/6546/6330/845/7220/55800/10242/491/3753/30845/6548/6324/487/54795/11280/287/3736/3762/477/51738/5023/23114/775
GO:0007416	GO:0007416	synapse assembly	165	0.344675	1.92771	7.10532610978999e-08	5.39871974510211e-07	1.5937180059342e-07	4325	tags=29%	list=14%	signal=25%	2554/23768/347731/6585/1056/4593/64101/53942/2045/26045/84189/1000/577/2566/56122/84628/10082/114798/5818/6092/55203/4038/84885/158038/5789/10507/27445/2895/351/1826/2561/147381/8927/1812/145581/43/27253/9378/26050/1007/2555/56125/56131/266977/4916/387804/27020/2066
GO:0043281	GO:0043281	regulation of cysteine-type endopeptidase activity involved in apoptotic process	197	0.323436	1.84661	7.41473085560071e-08	5.58164461629942e-07	1.64771796791127e-07	6033	tags=36%	list=19%	signal=29%	6279/6280/332/3082/2821/1611/8743/9705/58484/2045/2876/6505/114769/1509/489/6582/340485/55655/834/27074/4318/6714/4804/2934/5371/355/8626/29108/3717/578/10016/239/9966/11315/64581/843/25824/255082/27429/409/6091/4671/2621/400410/130399/572/3965/408/2537/5023/2168/7422/6478/5896/10935/885/4137/10049/317/387/842/7429/5272/3146/1032/4838/835/79594/1612/51079
GO:1901136	GO:1901136	carbohydrate derivative catabolic process	162	0.34515	1.93856	7.48708308922435e-08	5.58440234086183e-07	1.64853205634298e-07	6695	tags=38%	list=22%	signal=30%	8993/9582/1118/26270/27159/1471/11332/10855/216/978/1116/1890/57089/84618/200315/57733/4758/1854/56953/8372/7040/60495/2799/126433/283927/2720/4860/272/55741/191/5580/7378/38/9615/390916/51071/10007/4668/55577/55276/4968/79873/129807/22978/10846/115290/25939/80896/56999/57379/114770/129530/2519/80267/7498/51733/10825/4245/27350/4521/1514/1806
GO:0051783	GO:0051783	regulation of nuclear division	138	0.369732	2.02108	7.78072249626854e-08	5.7506612631512e-07	1.69761218100404e-07	5915	tags=38%	list=19%	signal=31%	1761/255324/701/1111/81620/9700/655/5347/11105/4751/4288/9212/10635/8877/54361/699/11130/157313/54461/7272/9088/3553/995/51529/9787/858/10419/346673/5159/56979/286151/6790/3209/55124/22933/1950/991/4085/146691/9735/10459/54998/10403/26271/1843/143471/23363/388553/5573/9587/23636/56984
GO:0045333	GO:0045333	cellular respiration	206	0.313889	1.81103	8.03455842942696e-08	5.8847711739857e-07	1.7372018225788e-07	7427	tags=44%	list=24%	signal=34%	983/10891/3417/59341/402/10975/4709/1337/1351/1329/440567/29796/27166/11315/113115/4728/9997/2647/56181/388753/55847/4708/51085/9551/1347/4712/55967/6392/7388/7384/4843/4707/3418/55526/84300/9167/205/57017/9377/1340/1544/4191/54949/4696/50/400916/7386/27089/51103/23479/80025/4700/63976/4714/6389/6834/4716/10873/4695/387/1537/51142/246269/10105/4726/4710/4702/79751/509/664/513/3454/6390/522/4706/6…
GO:0042116	GO:0042116	macrophage activation	103	0.408376	2.12818	8.55269468649577e-08	6.20833998225094e-07	1.83272028996338e-07	5920	tags=41%	list=19%	signal=33%	4317/566/671/712/8291/8530/1191/3430/3569/7305/2358/56670/22904/120892/10062/8877/7442/351/90342/3717/199/133396/145581/9111/3684/2896/57817/3929/10135/4282/7096/972/3735/3949/4137/7099/23208/7097/3146/3460/1075/10333
GO:1903305	GO:1903305	regulation of regulated secretory pathway	128	0.36989	1.94943	9.54456645111494e-08	6.86701993341279e-07	2.02716455598901e-07	6356	tags=41%	list=20%	signal=33%	116443/57126/634/143425/8499/6861/729230/84106/5582/3916/120892/8673/4878/2242/8372/148/5413/8447/6688/148281/23621/808/150/783/11314/90019/3684/7784/201294/5724/3745/375/341359/3965/5880/3134/5023/9545/23413/84062/3356/4067/5873/23557/6804/55503/23208/6813/1020/2771/6810/2268/22871
GO:0007033	GO:0007033	vacuole organization	170	0.337197	1.92135	9.67796583364699e-08	6.90191773925877e-07	2.0374664912941e-07	6676	tags=32%	list=21%	signal=25%	134829/157807/84557/55647/54734/55004/11337/1200/54982/23120/120892/8131/5322/55062/81876/10533/5899/55353/23241/57535/64422/339122/2896/83460/9927/375/4647/83871/285180/51715/5538/55858/79065/4124/9896/19/55/338382/950/90410/23557/51100/56270/128866/83452/79142/23400/203228/7879/51510/3257/345611/84067/29911
GO:0002224	GO:0002224	toll-like receptor signaling pathway	109	0.400846	2.06469	9.91724057690626e-08	7.00987232533038e-07	2.06933500378757e-07	6408	tags=44%	list=21%	signal=35%	4057/57402/9971/3659/2672/3430/7301/10062/2099/23643/4814/57590/64127/285852/1520/11314/1535/7867/409/9111/10211/929/9261/55366/4615/353376/8767/11213/3665/56927/118788/388325/3929/7096/114609/338382/11027/7100/4067/146722/7099/7097/3146/81035/10333/4938/130120/148022
GO:0000725	GO:0000725	recombinational repair	133	0.368502	1.9709	1.00017858516399e-07	7.00987232533038e-07	2.06933500378757e-07	6965	tags=37%	list=22%	signal=29%	51659/79000/8438/5888/1111/3014/8318/5890/56154/10635/7516/4173/11144/2237/8914/116028/4171/642636/375757/55317/4683/78995/5932/126074/10459/729475/54386/9401/197370/83695/80010/4796/6119/84464/5531/115004/4175/25939/51750/10721/2072/9400/51548/4174/92797/10933/79728/4176/63979
GO:0009266	GO:0009266	response to temperature stimulus	168	0.343828	1.9404	1.01351456068431e-07	7.04262681911406e-07	2.07900422704474e-07	5837	tags=33%	list=19%	signal=27%	49860/3627/2898/3310/57468/10891/1361/7041/3304/9481/1244/26027/59341/6648/79054/7200/2766/4277/133/56925/6769/7442/158297/8989/51316/2246/4804/10016/63982/55107/37/3303/27429/409/929/9261/51022/6548/7351/3357/1026/81570/6489/3306/4137/3301/3356/4067/10049/3320/8891/8892/113278/644168/7226
GO:0050868	GO:0050868	negative regulation of T cell activation	117	0.38243	2.08825	1.0276758547019e-07	7.08051245654786e-07	2.09018817905472e-07	5800	tags=33%	list=19%	signal=27%	2267/8651/80380/29126/383/441864/3659/634/11006/84695/1845/3135/6441/51043/3142/53833/10875/26279/4192/11314/2737/3718/301/3077/8764/10859/3902/79626/3965/54542/3558/80762/972/604/1051/6375/3146/8995/5573
GO:0044839	GO:0044839	cell cycle G2/M phase transition	139	0.359766	1.9486	1.0964914508991e-07	7.49115587883166e-07	2.2114113295444e-07	4713	tags=25%	list=15%	signal=21%	993/6604/2305/8091/983/890/90381/9133/1111/5347/152110/4998/5890/990/9212/60672/22809/351/27133/9088/995/51514/808/29980/8555/5569/63967/1026/6790/9577/4683/9555/26233/55920/26271
GO:0032611	GO:0032611	interleukin-1 beta production	104	0.404061	2.11833	1.14766307444952e-07	7.71115768204514e-07	2.27635651130484e-07	3995	tags=38%	list=13%	signal=33%	115362/566/5004/440068/9447/3315/58484/11006/114769/353514/3569/7305/1903/3670/4332/55655/834/8877/199713/351/55765/5371/29108/3717/54/3098/79792/64127/945/2950/6774/64581/409/5005/338557/1992/4615/5027/8767
GO:0032651	GO:0032651	regulation of interleukin-1 beta production	104	0.404061	2.11833	1.14766307444952e-07	7.71115768204514e-07	2.27635651130484e-07	3995	tags=38%	list=13%	signal=33%	115362/566/5004/440068/9447/3315/58484/11006/114769/353514/3569/7305/1903/3670/4332/55655/834/8877/199713/351/55765/5371/29108/3717/54/3098/79792/64127/945/2950/6774/64581/409/5005/338557/1992/4615/5027/8767
GO:0071241	GO:0071241	cellular response to inorganic substance	217	0.306046	1.83467	1.26669942197925e-07	8.44120188581257e-07	2.49186771536902e-07	6178	tags=34%	list=20%	signal=28%	6770/890/55811/6609/4501/84557/5888/121278/359/3756/10891/143425/10156/706/653361/6505/1742/6861/3747/4502/10058/8895/120892/284111/4318/84059/114/351/55532/221184/2203/148281/23621/8914/2039/100271927/241/90019/1584/3077/7518/2822/5563/7020/5641/572/10272/8904/4968/341359/2021/3736/10235/1544/4494/6569/5071/2983/825/3726/23208/1017/51507/567/10105/7226/23385/8820/131034/23400/4761/664/8826/3309
GO:0030258	GO:0030258	lipid modification	203	0.31536	1.81968	1.31717026496887e-07	8.70617419040399e-07	2.57008832189048e-07	4128	tags=22%	list=13%	signal=19%	1558/8647/1607/124872/242/8708/2583/10891/54886/116285/6484/33/7291/55004/134429/3952/9162/11001/440503/27124/1384/8877/79602/1133/1577/196051/183/160851/8309/247/26063/239/37/127/84879/8612/8898/9370/30/1632/38/1432/93492/240/79152
GO:1902106	GO:1902106	negative regulation of leukocyte differentiation	100	0.409809	2.12131	1.41670690536544e-07	9.2254920187515e-07	2.72339247786022e-07	5850	tags=42%	list=19%	signal=34%	8993/8651/4057/714/28959/55365/10234/3659/634/6422/11006/84695/56834/51208/3135/3624/51043/6988/3142/10875/4830/4192/2737/3718/9935/301/11025/9370/10859/3902/10272/54542/3558/972/604/4067/325/7099/3146/8995/114770/4831
GO:0001659	GO:0001659	temperature homeostasis	171	0.325932	1.86568	1.41843358221887e-07	9.2254920187515e-07	2.72339247786022e-07	5554	tags=35%	list=18%	signal=29%	3606/10912/10891/4857/216/51087/33/2876/26027/79054/729230/3952/64641/2778/468/58488/51043/10062/79602/7442/51316/4883/3717/26580/3553/2180/55856/7253/37/6774/43/3934/85440/283455/338557/5565/83401/55366/9370/7351/6319/9927/3600/5564/51738/4849/2104/5733/7422/7376/4898/2887/3480/3356/56034/63976/7099/1051/8600/1734
GO:0002822	GO:0002822	regulation of adaptive immune response based on somatic recombination of immune receptors built from immunoglobulin superfamily domains	161	0.341342	1.92407	1.57108382277964e-07	1.00511315963778e-06	2.9671237184879e-07	5746	tags=34%	list=18%	signal=27%	29126/383/246778/3606/338322/634/722/11006/3105/10673/3569/84695/729230/149233/3106/3135/8741/51043/3142/53833/3133/7040/3553/64127/64581/3140/3718/301/909/3077/7784/51010/10859/3594/8767/54795/3592/11035/54542/3554/3263/10459/3558/3134/5819/80762/3593/4049/604/7468/6375/567/3146/8995
GO:2001257	GO:2001257	regulation of cation channel activity	170	0.332738	1.89594	1.57757221454919e-07	1.00511315963778e-06	2.9671237184879e-07	4164	tags=32%	list=13%	signal=28%	2259/57190/23542/4988/388336/10891/27091/5031/23704/59284/80863/3270/9001/219527/1742/6271/3747/729230/81831/10345/4878/6769/10008/3746/4318/88/351/146395/50488/3767/126306/6536/2281/9446/808/2946/246329/84502/4987/1520/783/57158/823/388591/845/3688/3753/6786/30845/10681/375346/2280/2040/6324/5649
GO:0032200	GO:0032200	telomere organization	152	0.343724	1.92043	1.58246598319355e-07	1.00511315963778e-06	2.9671237184879e-07	6288	tags=30%	list=20%	signal=24%	8352/8358/8968/8355/5888/8356/9156/8363/4751/8365/9212/80119/6714/8354/8364/5371/2237/8294/8360/8370/8357/8368/554313/8350/5111/55505/8362/4683/9134/8361/201516/54386/9401/8366/6119/3020/84464/23381/3320/51750/51002/55651/2072/79991/26277/51548
GO:0001959	GO:0001959	regulation of cytokine-mediated signaling pathway	138	0.36388	1.98909	1.63037378129155e-07	1.027514638907e-06	3.03325354658893e-07	5531	tags=38%	list=18%	signal=31%	8651/383/100133941/11240/10554/1893/2672/117854/114769/3304/3569/837/26525/83666/6773/834/10062/8877/8970/29108/2950/85480/3303/9636/54625/6091/9353/9370/4940/353376/342979/8767/3557/11213/2621/3665/8904/81858/6352/3554/3263/56339/9825/5071/103/7376/972/146722/57506/84166/81030/25939
GO:0008016	GO:0008016	regulation of heart contraction	193	0.307513	1.75121	1.75294015840037e-07	1.09626180675346e-06	3.23619721550837e-07	5289	tags=35%	list=17%	signal=29%	10699/6336/3759/27302/1829/23704/10371/3270/6505/1113/5318/489/6271/57413/51086/3670/4624/10060/10345/133/4878/3781/10008/7442/2643/148/183/3717/6547/2281/6870/9446/5348/808/2946/478/783/1824/9759/388591/8048/6546/6330/845/7220/55800/491/55151/3753/30845/6548/121643/80763/6324/487/54795/7168/287/3762/477/3558/775/7042/2775/2626/6781/29119
GO:0050729	GO:0050729	positive regulation of inflammatory response	132	0.367241	1.96918	1.77419515176413e-07	1.10108447204904e-06	3.25043386582741e-07	5770	tags=42%	list=19%	signal=34%	4317/6279/6280/5320/3606/6283/338322/2867/353514/3430/3569/59341/729230/56670/120892/8673/4878/3133/4814/59067/351/183/3717/3553/4192/11315/241/8840/85480/9111/7784/2896/63940/7052/9180/3572/3929/3600/3558/5733/7132/5054/3593/4049/3735/3949/145741/23765/7099/1051/81030/8600/7097/8995/1075
GO:0097237	GO:0097237	cellular response to toxic substance	117	0.37595	2.05287	1.9393663708583e-07	1.194473378415e-06	3.52612067428781e-07	5028	tags=38%	list=16%	signal=32%	4353/6280/137902/4025/1719/216/2876/2745/655/3747/50506/6648/2879/10058/4257/5742/3240/2944/2643/9446/2946/7295/55937/11315/2176/2950/127/241/3049/25824/84203/4985/373156/4259/10327/2882/493869/3042/3047/84817/2168/2936/5071/2947/10935
GO:1903707	GO:1903707	negative regulation of hemopoiesis	102	0.399755	2.06827	1.98553977339593e-07	1.21371716975255e-06	3.58292891439867e-07	5850	tags=41%	list=19%	signal=34%	8993/8651/4057/714/28959/55365/10234/3659/634/6422/11006/84695/56834/51208/3135/3624/51043/6988/3142/10875/4830/4192/2737/3718/9935/301/11025/9370/10859/3902/10272/54542/3558/972/604/4067/325/7099/3146/8995/114770/4831
GO:0071706	GO:0071706	tumor necrosis factor superfamily cytokine production	174	0.324196	1.82478	2.07134841323541e-07	1.23955928439639e-06	3.65921559969413e-07	5042	tags=34%	list=16%	signal=29%	4317/566/5004/671/29126/4057/9971/5443/3315/1191/706/1139/353514/3569/7291/7305/729230/3952/3670/602/120892/23643/3133/51465/351/29108/3717/54/64127/945/2950/6774/64581/1535/409/929/9261/5005/4615/9370/10859/4940/8767/5724/11213/2621/4939/3965/64135/5196/3929/51738/140885/10417/4282/7096/114609/3593/11027
GO:1903555	GO:1903555	regulation of tumor necrosis factor superfamily cytokine production	174	0.324196	1.82478	2.07134841323541e-07	1.23955928439639e-06	3.65921559969413e-07	5042	tags=34%	list=16%	signal=29%	4317/566/5004/671/29126/4057/9971/5443/3315/1191/706/1139/353514/3569/7291/7305/729230/3952/3670/602/120892/23643/3133/51465/351/29108/3717/54/64127/945/2950/6774/64581/1535/409/929/9261/5005/4615/9370/10859/4940/8767/5724/11213/2621/4939/3965/64135/5196/3929/51738/140885/10417/4282/7096/114609/3593/11027
GO:0002791	GO:0002791	regulation of peptide secretion	194	0.30755	1.74147	2.0821920831494e-07	1.23955928439639e-06	3.65921559969413e-07	6222	tags=35%	list=20%	signal=28%	6279/2243/9971/2244/4760/2867/7021/143425/6422/846/1113/3569/5950/7200/3952/26154/3670/169026/1946/114/952/3717/8447/2266/3553/3767/2281/55107/2044/150/29085/25874/338557/3077/5213/2822/7351/100381270/4843/3745/240/286676/130399/65220/572/54795/84300/91608/6352/2645/51738/5071/2692/3382/57555/972/3172/6804/8600/56943/27230/1392/7226/5991/1374/2752/6810/51714
GO:0106106	GO:0106106	cold-induced thermogenesis	142	0.351276	1.90012	2.10404896982413e-07	1.23955928439639e-06	3.65921559969413e-07	5554	tags=37%	list=18%	signal=30%	3606/10912/10891/4857/216/51087/33/26027/79054/729230/3952/64641/2778/468/58488/51043/10062/79602/51316/4883/3717/26580/2180/55856/7253/43/3934/85440/283455/338557/5565/83401/55366/9370/7351/6319/9927/3600/5564/51738/4849/2104/7422/7376/4898/2887/3480/56034/63976/7099/1051/1734
GO:0120161	GO:0120161	regulation of cold-induced thermogenesis	142	0.351276	1.90012	2.10404896982413e-07	1.23955928439639e-06	3.65921559969413e-07	5554	tags=37%	list=18%	signal=30%	3606/10912/10891/4857/216/51087/33/26027/79054/729230/3952/64641/2778/468/58488/51043/10062/79602/51316/4883/3717/26580/2180/55856/7253/43/3934/85440/283455/338557/5565/83401/55366/9370/7351/6319/9927/3600/5564/51738/4849/2104/7422/7376/4898/2887/3480/56034/63976/7099/1051/1734
GO:0002703	GO:0002703	regulation of leukocyte mediated immunity	215	0.305113	1.85044	2.34223870891869e-07	1.36995688514453e-06	4.04415316647831e-07	5681	tags=33%	list=18%	signal=28%	383/57126/3606/634/722/11006/3105/3569/7305/3805/729230/149233/3952/84106/3106/3135/3916/8807/8741/8673/4878/2242/53833/3133/59067/7040/3553/6688/64127/64581/11314/3140/3718/409/909/9437/3077/146850/3684/7784/51010/10859/3902/201294/3594/5724/4843/54795/3592/11035/3965/5880/3554/388325/3263/10459/3558/3134/5819/80762/3593/4049/604/4067/7468/57506/7099/6375/5272/567/3146/6813
GO:0051701	GO:0051701	biological process involved in interaction with host	199	0.316953	1.80558	2.49377691982767e-07	1.4481718827285e-06	4.27504614827601e-07	6680	tags=36%	list=21%	signal=28%	23601/8993/10410/983/4340/6609/7113/553/3694/117854/6993/3304/10581/7301/2219/11074/5818/3916/5359/8673/222537/6714/2934/5371/5034/858/8519/3693/3303/56649/4061/3690/339976/196527/10533/8724/3688/8764/2621/6737/10346/3965/10206/10189/5819/7706/950/972/55065/3949/3356/80145/325/128866/5272/1605/6317/114770/6614/2519/9830/27243/7879/1525/55128/10475/345611/53373/23087/1514/222256
GO:0000724	GO:0000724	double-strand break repair via homologous recombination	131	0.361431	1.90934	2.51895225361829e-07	1.45241715049055e-06	4.28757830403114e-07	6965	tags=36%	list=22%	signal=28%	51659/79000/8438/5888/1111/3014/8318/5890/56154/10635/7516/4173/11144/2237/8914/116028/4171/642636/375757/55317/4683/5932/126074/10459/729475/54386/9401/197370/80010/4796/6119/84464/5531/115004/4175/25939/51750/10721/2072/9400/51548/4174/92797/10933/79728/4176/63979
GO:0051651	GO:0051651	maintenance of location in cell	203	0.309753	1.78733	2.64734927617767e-07	1.51570067713553e-06	4.4743931428355e-07	5267	tags=28%	list=17%	signal=23%	6279/6280/3627/4283/57190/540/5031/387129/706/3270/9001/402/5552/2901/169026/2495/29899/10345/7442/8989/8733/2934/5371/3098/126306/2281/9446/808/1812/2946/7295/84502/11315/2512/57158/1535/3934/6546/845/7220/55151/2280/3357/22821/487/287/7781/477/5905/580/5587/400916/775/825/57584/3356/4067
GO:0034764	GO:0034764	positive regulation of transmembrane transport	205	0.310676	1.8007	2.76075137546109e-07	1.56957403374116e-06	4.63342888189273e-07	4979	tags=31%	list=16%	signal=26%	2259/799/8218/3627/4283/151176/3759/5031/387129/3779/2745/9001/219527/6271/3747/729230/65266/10345/4878/6769/10008/3746/79602/88/183/3767/6536/9446/5348/808/1812/2946/246329/2180/1520/783/57158/388591/3934/7220/196527/3688/9370/3753/6786/30845/6506/6548/1432/5027/375346/5724/375/5649/487/84334/287/3736/5023/6569/3306/825/126755
GO:0016051	GO:0016051	carbohydrate biosynthetic process	192	0.31048	1.76926	2.79317083143306e-07	1.57428834853703e-06	4.64734567833809e-07	5891	tags=34%	list=19%	signal=28%	10690/83539/124872/117/2821/151176/4837/8708/10891/5031/2530/553/64579/6484/64377/9334/2525/5950/2992/3952/5167/2526/5226/84752/3037/468/7040/467/3613/10317/6487/2203/5506/23516/2132/9370/2632/5164/2997/51477/5724/81849/54187/55501/57001/7167/1950/10327/2645/79660/2538/5341/2542/2523/6652/9486/9526/2805/51363/8705/8706/7360/3340/57486/55454
GO:0008037	GO:0008037	cell recognition	211	0.297514	1.76077	2.80777134732926e-07	1.57428834853703e-06	4.64734567833809e-07	4983	tags=28%	list=16%	signal=24%	653509/1401/7455/144321/4978/84466/9037/10371/722/2350/226/27255/2525/53340/2219/2352/63923/6092/3543/7783/167/28468/50863/57549/7287/3500/5322/351/4153/1462/1826/1047/6900/8749/28395/28385/28423/64581/49/3494/6091/152330/7784/375033/28424/284359/27020/148229/54742/4685/8440/3929/55118/133418/10417/28394/28420/102723169/57453
GO:0090087	GO:0090087	regulation of peptide transport	196	0.307617	1.75912	3.03546084597941e-07	1.69029429300086e-06	4.98979865092506e-07	5841	tags=33%	list=19%	signal=27%	6279/2243/9971/2244/4760/2867/7021/143425/6422/846/1113/3569/5950/7200/3952/26154/3670/169026/1946/114/952/3717/8447/2266/3553/3767/2281/55107/2044/150/29085/25874/338557/3077/5213/2822/7351/100381270/4843/3745/240/286676/130399/65220/572/54795/84300/91608/6352/2645/51738/5071/2692/3382/57555/972/3172/65010/6804/8600/56943/27230/1392/7226/5991
GO:0071621	GO:0071621	granulocyte chemotaxis	120	0.379229	2.04652	3.12742848624495e-07	1.7296594281069e-06	5.10600569182848e-07	5041	tags=31%	list=16%	signal=26%	6288/6279/6280/57402/3627/4283/6278/719/6283/5197/2207/6362/59341/83700/3577/6364/3579/683/64127/4192/301/23396/9353/2921/7060/2920/6355/6352/100130520/5880/5196/3929/6846/114609/7042/972/7857
GO:0052126	GO:0052126	movement in host environment	172	0.32331	1.81523	3.20290259073864e-07	1.75943230153413e-06	5.19389609308969e-07	6680	tags=37%	list=21%	signal=29%	23601/10410/983/4340/6609/7113/553/3694/117854/6993/3304/10581/7301/2219/11074/5818/3916/5359/8673/222537/6714/2934/5371/5034/858/8519/3693/3303/56649/4061/3690/339976/8724/3688/8764/2621/6737/10346/3965/10206/5819/7706/950/972/55065/3949/3356/325/128866/1605/6317/6614/2519/9830/27243/7879/1525/55128/10475/53373/23087/1514/222256
GO:0070555	GO:0070555	response to interleukin-1	132	0.361392	1.93782	3.44079446317964e-07	1.87742677756043e-06	5.54221926955109e-07	5721	tags=37%	list=18%	signal=30%	2633/820/2634/84676/2244/6609/9705/1116/6422/6362/3569/1244/169026/3037/6364/3176/6714/8372/199713/351/8808/29108/952/2266/3553/2635/1535/9759/301/3934/4615/8767/3557/6355/11213/2690/6352/3965/3554/6846/140885/6401/6368/1051/5578/81030/6375/11173/55611
GO:0060759	GO:0060759	regulation of response to cytokine stimulus	150	0.338792	1.88265	3.55549482395306e-07	1.92707819458256e-06	5.68879171832489e-07	5531	tags=36%	list=18%	signal=30%	8651/383/100133941/11240/10554/1893/2672/117854/114769/3304/3569/837/26525/83666/6773/834/10062/8877/8970/29108/2950/85480/3303/9636/54625/6091/9353/9370/4940/353376/342979/8767/3557/11213/2621/3665/8904/81858/6352/64135/3554/3263/56339/9825/5071/103/7376/972/146722/57506/84166/7099/81030/25939
GO:0048167	GO:0048167	regulation of synaptic plasticity	188	0.320543	1.85534	3.7766703084455e-07	2.03339931176569e-06	6.00265479488026e-07	4514	tags=29%	list=14%	signal=25%	3766/793/2259/6770/2898/22986/440279/388336/2903/4130/26045/80863/5764/6505/1139/1742/152404/7305/7533/4900/7101/5582/9699/2890/815/468/114/2895/351/57282/952/183/57537/6547/25769/2906/10858/6900/84502/5270/152330/8541/1959/57616/3745/5641/375/6285/5649/27020/8878/4218/991/79772
GO:0051928	GO:0051928	positive regulation of calcium ion transport	117	0.369677	2.01862	3.8978864727533e-07	2.08485638312397e-06	6.15455758855784e-07	6396	tags=46%	list=21%	signal=37%	2259/799/3627/4283/117/7222/5031/387129/706/846/9001/353514/6271/9914/10345/815/6769/10008/578/9446/808/1812/2946/246329/783/57158/409/5159/7220/84876/6786/30845/6548/5027/375346/1230/487/6352/287/4638/5023/3306/825/11027/6781/2902/6375/1392/1020/581/3064/7225/6351/5026
GO:0051250	GO:0051250	negative regulation of lymphocyte activation	151	0.341209	1.91437	4.16315404950333e-07	2.21218577924589e-06	6.5304377247111e-07	5800	tags=32%	list=19%	signal=27%	8993/2267/8651/80380/29126/383/441864/3659/634/6422/11006/84695/7301/7305/1845/4332/3135/6441/3624/51043/3142/53833/10875/26279/4192/11314/2737/3718/301/3077/8764/10859/3902/7940/79626/3965/54542/3558/3134/80762/972/604/4067/1051/6375/3146/8995/114770/5573
GO:0046660	GO:0046660	female sex differentiation	110	0.384973	1.98349	4.22271523852022e-07	2.22926460319282e-06	6.58085491717436e-07	5000	tags=32%	list=16%	signal=27%	56729/658/117/6422/10468/7301/3417/5950/132625/6092/4438/3952/3624/2099/54361/6714/8372/2175/8626/11144/578/5798/409/10184/174/9353/4036/7784/7026/23414/408/5156/4323/7422/2189
GO:0032640	GO:0032640	tumor necrosis factor production	169	0.322938	1.8562	4.64947749724138e-07	2.41376806675267e-06	7.12551458819976e-07	5042	tags=34%	list=16%	signal=29%	4317/566/5004/671/4057/9971/5443/3315/1191/706/1139/353514/3569/7291/7305/729230/3952/3670/602/120892/23643/3133/51465/351/29108/3717/54/64127/945/2950/6774/64581/1535/409/929/9261/5005/4615/9370/10859/4940/8767/5724/11213/2621/4939/3965/64135/5196/3929/51738/140885/10417/4282/7096/114609/3593/11027
GO:0032680	GO:0032680	regulation of tumor necrosis factor production	169	0.322938	1.8562	4.64947749724138e-07	2.41376806675267e-06	7.12551458819976e-07	5042	tags=34%	list=16%	signal=29%	4317/566/5004/671/4057/9971/5443/3315/1191/706/1139/353514/3569/7291/7305/729230/3952/3670/602/120892/23643/3133/51465/351/29108/3717/54/64127/945/2950/6774/64581/1535/409/929/9261/5005/4615/9370/10859/4940/8767/5724/11213/2621/4939/3965/64135/5196/3929/51738/140885/10417/4282/7096/114609/3593/11027
GO:0042098	GO:0042098	T cell proliferation	188	0.318551	1.84381	4.66127412644734e-07	2.41376806675267e-06	7.12551458819976e-07	4671	tags=28%	list=15%	signal=24%	80380/29126/383/100133941/977/246778/3606/11148/3659/11006/3105/80381/10673/3569/729230/149233/3952/3135/6441/5699/51043/53833/54361/3133/59067/29108/26279/3553/199/2281/896/6541/4860/3718/301/7784/8764/10859/3113/3594/10148/8767/3485/6352/11035/3965/54542/5880/3572/8440/3600/3558
GO:0097485	GO:0097485	neuron projection guidance	220	0.29712	1.79526	5.76424823313514e-07	2.96603405920182e-06	8.75582010096477e-07	5169	tags=31%	list=17%	signal=26%	1630/23768/658/6585/137970/2041/10716/285220/9037/8633/2045/10371/91653/655/27255/10752/3798/5818/6092/57715/3670/3908/284656/2115/1946/57549/9211/10507/4804/284217/351/1826/54437/123016/6900/7473/59352/2044/57408/2737/11023/9378/9723/5800/6091/3918/152330/2736/9353/494470/1959/9369/6324/5649/27020/474/391/4009/5880/133418/2046/7422/23114/57453/7408/3909/2636/11313
GO:0006119	GO:0006119	oxidative phosphorylation	121	0.364177	1.9944	6.17162077196945e-07	3.15567779095042e-06	9.31565399542558e-07	7535	tags=53%	list=24%	signal=40%	983/10975/4709/1337/1351/1329/440567/29796/11315/4728/388753/4708/51085/9551/1347/4712/55967/6392/7388/7384/4707/84300/9167/205/57017/9377/1340/54949/4696/400916/27089/51103/23479/4700/4714/6389/4716/4695/387/1537/51142/246269/10105/4726/4710/4702/509/513/522/4706/6391/10476/27069/637/4715/4713/84277/30968/4725/521/89/4697/2631/107075310
GO:0002685	GO:0002685	regulation of leukocyte migration	198	0.306765	1.73876	6.30294800878001e-07	3.19106194890565e-06	9.42010907426022e-07	5034	tags=31%	list=16%	signal=26%	1991/56833/10690/57402/3627/6278/719/11240/1893/6484/5764/3569/3674/59341/2358/729230/83700/2526/6364/3579/683/351/29108/653/6688/199/64127/4192/727/11314/11117/301/9353/196527/7060/7784/8764/4615/7424/5724/63940/6355/5641/2621/1230/3592/391/6352/11035/3965/5880/3554/3929/6846/4323/4282/5054/7422/1843/114609/6401/972
GO:1905952	GO:1905952	regulation of lipid localization	171	0.313793	1.79619	6.31932317064956e-07	3.19106194890565e-06	9.42010907426022e-07	3778	tags=25%	list=12%	signal=22%	1401/56729/154664/6696/4602/1071/222008/4481/374887/151176/5443/9388/553/706/57540/51761/3569/55004/5360/9227/3952/26154/2587/440503/6721/10226/114880/10062/5045/183/3553/27166/2180/57104/6754/26119/5580/3690/8529/22925/9370/1582
GO:0006937	GO:0006937	regulation of muscle contraction	161	0.327849	1.84801	6.54644181947065e-07	3.28534395014175e-06	9.69843232514171e-07	5289	tags=36%	list=17%	signal=30%	93649/10398/6336/6869/6752/3759/27302/3778/1829/126393/3270/1113/5318/6915/51086/59341/1264/7135/4878/8877/148/6547/2281/6870/9446/808/2946/150/2023/1824/9759/388591/9312/7138/6546/845/55151/30845/6548/80763/5724/2017/487/54795/7168/287/94103/3736/9732/477/60675/51738/5023/775/2982/2626/6781/29119
GO:0007411	GO:0007411	axon guidance	219	0.298786	1.7872	6.99347793655681e-07	3.48815801375502e-06	1.02971454280591e-06	5169	tags=31%	list=17%	signal=26%	1630/23768/658/6585/137970/2041/10716/285220/9037/8633/2045/10371/91653/655/27255/10752/3798/5818/6092/57715/3670/3908/284656/2115/1946/57549/9211/10507/4804/284217/351/1826/54437/123016/6900/7473/59352/2044/57408/2737/11023/9378/9723/5800/6091/3918/152330/2736/9353/494470/1959/9369/6324/5649/27020/474/391/4009/5880/133418/2046/7422/23114/57453/7408/3909/2636/11313
GO:0034446	GO:0034446	substrate adhesion-dependent cell spreading	107	0.381307	1.99814	7.45211871885483e-07	3.68112347875489e-06	1.08667851771362e-06	7171	tags=44%	list=23%	signal=34%	2633/10562/2243/2244/2041/79778/7301/84628/22854/23671/3037/1946/10630/6714/2266/2039/4192/56672/5034/29780/22798/83706/1955/3690/3915/8516/201294/3611/7399/81848/55920/11078/9270/387/55698/10109/6239/5881/10631/23380/7016/5879/5747/80005/64098/3987/9341
GO:0042770	GO:0042770	signal transduction in response to DNA damage	162	0.329494	1.85062	7.47091480928115e-07	3.68112347875489e-06	1.08667851771362e-06	5980	tags=30%	list=19%	signal=24%	146956/1869/2305/8091/983/26270/90381/1111/51512/3014/5347/7291/4582/602/340485/6615/6591/5371/51514/29980/8555/25946/51776/25988/22925/1432/63967/1026/144455/9577/4683/10459/79858/83695/4282/5883/972/10538/2177/8493/842/1017/2885/8444/835/51147/11073/27063
GO:0035821	GO:0035821	modulation of process of other organism	101	0.393519	2.04649	7.77748289079755e-07	3.80909252422796e-06	1.12445535770567e-06	4598	tags=25%	list=15%	signal=21%	1669/1401/1668/6280/4057/383/8091/6590/6441/79792/3249/858/64581/1072/196527/10533/5968/5027/6355/4843/2040/5068/6352/8819/25833
GO:0009132	GO:0009132	nucleoside diphosphate metabolic process	116	0.36825	1.99445	7.83426957524741e-07	3.81392884112344e-06	1.12588305273017e-06	6009	tags=40%	list=19%	signal=32%	2821/10891/5315/4833/226/57089/402/2026/122481/2597/351/3098/2203/4830/3939/283927/2023/6774/136332/9759/158067/51085/5213/5563/5027/572/55526/203/7167/205/2645/2027/387712/204/9414/79873/3101/956/5223/230/3356/339123/4831/3099/54541/9611
GO:0030148	GO:0030148	sphingolipid biosynthetic process	102	0.383494	1.98413	7.89644092499168e-07	3.82131337620133e-06	1.12806298928453e-06	6861	tags=42%	list=22%	signal=33%	51046/242/6609/8708/2583/285848/9334/340485/8877/6785/6487/55304/222/8612/166929/5580/8703/83401/29906/8128/81849/79152/427/221/29956/94103/6610/83723/259230/5023/5587/6489/171546/8705/59344/124976/56624/165679/9517/79071/55331/123099/7357
GO:1990845	GO:1990845	adaptive thermogenesis	154	0.32824	1.8637	8.44537693923556e-07	4.06277600686302e-06	1.19934347066067e-06	5554	tags=35%	list=18%	signal=29%	3606/10912/10891/4857/216/51087/33/26027/59341/79054/729230/3952/64641/2778/468/58488/51043/10062/79602/7442/51316/4883/3717/26580/2180/55856/7253/43/3934/85440/283455/338557/5565/83401/55366/9370/7351/6319/9927/3600/5564/51738/4849/2104/7422/7376/4898/2887/3480/56034/63976/7099/1051/1734
GO:0046718	GO:0046718	viral entry into host cell	141	0.348808	1.88146	8.887133911636e-07	4.25014110009416e-06	1.25465419928979e-06	5361	tags=32%	list=17%	signal=27%	23601/10410/983/4340/6609/7113/553/3694/117854/6993/3304/10581/7301/2219/11074/5818/3916/5359/8673/222537/2934/5034/858/8519/3693/3303/56649/4061/3690/339976/8724/3688/8764/2621/6737/10346/3965/5819/7706/950/972/55065/3949/3356/325
GO:0050806	GO:0050806	positive regulation of synaptic transmission	156	0.332025	1.85152	9.25743115795417e-07	4.4013400768519e-06	1.29928858357252e-06	5058	tags=32%	list=16%	signal=27%	56729/793/2898/27091/2903/26045/59284/80863/5764/6505/1139/9001/1742/152404/7305/6507/729230/4900/84885/7101/5582/3908/9699/9211/114/351/148/6547/25769/2906/10858/1812/5270/783/409/9378/10211/57616/5641/6285/5649/27020/766/8878/6809/4311/51304/57555/112755/84062
GO:0006022	GO:0006022	aminoglycan metabolic process	122	0.360301	1.99418	9.47572910999001e-07	4.4789347479197e-06	1.32219475953349e-06	3514	tags=24%	list=11%	signal=21%	8993/1118/83539/27159/3082/64579/1116/6484/9334/3699/64132/54982/84752/3037/9957/222537/8372/7040/60495/6487/8534/3553/2799/92370/2720/4166/11041/5159/2132
GO:0001676	GO:0001676	long-chain fatty acid metabolic process	106	0.386709	2.01602	9.61764488794428e-07	4.50782452348134e-06	1.33072310656276e-06	4962	tags=30%	list=16%	signal=25%	1558/11332/242/80339/1559/116285/33/2876/2948/1562/2879/11001/1549/5742/2944/9415/247/8605/239/2946/2180/51390/2950/8529/83401/30/10999/240/3992/1544/4051/873
GO:0007088	GO:0007088	regulation of mitotic nuclear division	109	0.380197	1.95833	9.64774252258e-07	4.50782452348134e-06	1.33072310656276e-06	4906	tags=34%	list=16%	signal=29%	1761/255324/701/1111/81620/9700/655/5347/4751/4288/9212/8877/699/11130/157313/54461/7272/9088/3553/995/51529/9787/858/10419/5159/286151/6790/3209/1950/4085/146691/9735/10459/54998/10403/26271/1843
GO:0006865	GO:0006865	amino acid transport	132	0.353789	1.89705	9.85602798300155e-07	4.57882900010301e-06	1.35168383766878e-06	4296	tags=28%	list=14%	signal=24%	3766/383/6539/9152/2917/54716/6505/388662/6542/6507/7200/3952/6512/153328/6582/6583/7442/11136/6511/340024/4948/23657/183/152078/6536/6529/9056/6541/55117/7223/246213/3688/55238/6506/119559/55144/55244
GO:0006643	GO:0006643	membrane lipid metabolic process	198	0.30239	1.71397	1.0504831498174e-06	4.85251591364516e-06	1.43247702247828e-06	4997	tags=27%	list=16%	signal=23%	6439/51046/242/6609/1056/8708/2583/285848/6484/9334/2525/54344/57733/26154/4758/54982/340485/5660/8877/8733/6785/6487/55304/222/84002/8612/2720/166929/27429/5580/8703/83401/55852/3696/29906/8128/2822/93183/9524/4668/81849/79152/427/221/29956/94103/6610/83723/5538/259230/5023/5587/6489/129807
GO:0044409	GO:0044409	entry into host	148	0.335434	1.84809	1.13858394022991e-06	5.2297669119035e-06	1.54384263082022e-06	5361	tags=31%	list=17%	signal=26%	23601/10410/983/4340/6609/7113/553/3694/117854/6993/3304/10581/7301/2219/11074/5818/3916/5359/8673/222537/6714/2934/5034/858/8519/3693/3303/56649/4061/3690/339976/8724/3688/8764/2621/6737/10346/3965/5819/7706/950/972/55065/3949/3356/325
GO:0000086	GO:0000086	G2/M transition of mitotic cell cycle	128	0.347137	1.82951	1.18446613874875e-06	5.40994927417267e-06	1.59703299606573e-06	4713	tags=24%	list=15%	signal=21%	993/6604/2305/8091/983/890/90381/1111/5347/4998/5890/990/9212/60672/351/27133/9088/995/51514/808/29980/8555/5569/63967/1026/6790/9577/4683/26233/55920/26271
GO:0006275	GO:0006275	regulation of DNA replication	105	0.373751	1.94703	1.33715763083098e-06	6.07323549645581e-06	1.79283704692422e-06	7241	tags=40%	list=23%	signal=31%	983/890/90381/79733/647309/81620/79075/990/5985/51053/8914/29980/6282/5111/2736/157570/10533/2735/84083/144455/4683/1950/26271/389643/604/5982/5984/57379/10926/79991/91607/466/80174/56897/7126/5879/4142/8317/30968/27101/57418/8412
GO:0030308	GO:0030308	negative regulation of cell growth	179	0.311567	1.74698	1.35112866874394e-06	6.10259782049344e-06	1.80150489165858e-06	6284	tags=32%	list=20%	signal=26%	6696/1630/27302/9037/2045/978/10371/6422/85004/3304/54825/57715/5167/3624/4878/1031/79602/10507/7040/56963/5371/57446/183/2203/54437/7473/5270/2023/3303/5058/9723/9353/1026/23111/400410/3273/2786/9686/5538/7042/604/84722/3172/203245/58189/10505/10500/1032/2487/1020/79594/51079/55840/6586/131566/4133/10668/51094
GO:0071478	GO:0071478	cellular response to radiation	172	0.311432	1.74854	1.36506428776823e-06	6.13147660748936e-06	1.81002999483081e-06	5701	tags=27%	list=18%	signal=22%	993/8091/6609/5995/5888/1111/6422/5764/3014/3694/114769/221391/9212/10635/468/4318/8372/131890/6101/578/25769/3000/1535/375757/5111/5580/51776/4312/2868/10692/10681/1432/1026/1643/400410/57817/10135/56339/83695/4311/5883/3428/55872/6011/842/2885/54112
GO:0051592	GO:0051592	response to calcium ion	145	0.333822	1.85325	1.42695068421726e-06	6.37423574872876e-06	1.88169320995683e-06	6356	tags=38%	list=20%	signal=30%	2243/2244/6609/7222/121278/4547/3778/6678/3756/143425/10156/846/3779/6861/56670/8895/84059/114/221184/2266/6529/10016/148281/2039/808/100271927/241/90019/845/7220/10242/6786/2822/5563/5641/572/8904/341359/2021/10235/5179/1843/825/3726/55503/23208/10105/7226/23385/131034/4761/8826/3309/310/22871
GO:1903825	GO:1903825	organic acid transmembrane transport	138	0.343894	1.87984	1.44978346772671e-06	6.43481176654208e-06	1.89957542923751e-06	6656	tags=38%	list=21%	signal=30%	3766/6539/9152/366/54716/2350/6505/6542/6507/6512/64849/6582/6583/284111/11136/160728/6511/340024/23657/183/152078/6536/9056/2180/6541/55117/25874/4036/246213/3688/222962/55238/6506/55144/55244/788/477/133418/2670/6545/117247/51660/153201/206358/79751/1374/2348/6576/57030/120103/285641/51703
GO:0001539	GO:0001539	cilium or flagellum-dependent cell motility	133	0.344983	1.84511	1.46425606003725e-06	6.43481176654208e-06	1.89957542923751e-06	3812	tags=27%	list=12%	signal=24%	339829/54514/56171/57119/83659/6869/126820/1767/122664/83853/480/55567/401024/5360/92749/116369/80217/255101/6407/1769/8701/51314/90522/79925/85413/25790/6870/117155/144406/54777/117144/8632/159686/221421/5414/144535
GO:0060285	GO:0060285	cilium-dependent cell motility	133	0.344983	1.84511	1.46425606003725e-06	6.43481176654208e-06	1.89957542923751e-06	3812	tags=27%	list=12%	signal=24%	339829/54514/56171/57119/83659/6869/126820/1767/122664/83853/480/55567/401024/5360/92749/116369/80217/255101/6407/1769/8701/51314/90522/79925/85413/25790/6870/117155/144406/54777/117144/8632/159686/221421/5414/144535
GO:0019079	GO:0019079	viral genome replication	125	0.3499	1.87897	2.33473643010065e-06	1.01636605919045e-05	3.0003426101563e-06	7673	tags=42%	list=25%	signal=32%	10410/9582/4057/8091/6590/8468/117854/10581/200315/5359/7153/63901/5093/8519/9636/84875/5629/8638/4940/6732/6355/2621/2040/4939/6352/64135/5288/23367/5071/103/3428/57506/10663/128637/57379/24138/4938/27350/10318/7913/1488/9869/440275/5886/8815/5297/5245/5094/51763/1487/3669/140564/10542
GO:0030073	GO:0030073	insulin secretion	189	0.30002	1.72707	2.35026837795577e-06	1.01636605919045e-05	3.0003426101563e-06	6222	tags=35%	list=20%	signal=28%	9971/4760/7021/143425/6422/846/1113/3569/5950/7200/3952/26154/3670/169026/9699/1946/27445/114/6927/952/3717/8447/3553/3767/5798/2281/9230/11315/55107/2044/150/29085/301/25874/5213/2822/7351/6928/100381270/3557/4843/3745/240/130399/65220/572/54795/84300/6352/2645/26056/51738/5071/3382/57555/3172/6804/56943/27230/1392/7226/5991/1374/2752/6810/51714
GO:0090276	GO:0090276	regulation of peptide hormone secretion	190	0.296431	1.6734	2.35026837795577e-06	1.01636605919045e-05	3.0003426101563e-06	6222	tags=35%	list=20%	signal=28%	2243/9971/2244/4760/2867/7021/143425/6422/846/1113/3569/5950/7200/3952/26154/3670/169026/1946/114/952/3717/8447/2266/3553/3767/2281/55107/2044/150/29085/25874/338557/3077/5213/2822/7351/100381270/4843/3745/240/286676/130399/65220/572/54795/84300/91608/6352/2645/51738/5071/2692/3382/57555/3172/6804/8600/56943/27230/1392/7226/5991/1374/2752/6810/51714
GO:0045137	GO:0045137	development of primary sexual characteristics	207	0.288933	1.68216	2.37204987547899e-06	1.02035796230921e-05	3.01212682600506e-06	6800	tags=37%	list=22%	signal=29%	56729/6770/658/117/1761/8743/10371/6422/10468/3417/3205/132625/3640/6092/4438/4257/3952/10409/3624/2099/54361/6714/8372/4201/22836/6299/2175/11144/5798/2254/8747/10370/409/10184/3148/174/5159/317719/9353/130497/4036/7784/7026/10272/23414/408/5156/6943/122042/4323/7422/9825/2189/7042/2626/8894/1051/128637/8892/7482/344758/835/8531/8820/6586/3309/259266/1515/581/4808/1588/2627/4521/836/7022/9289/41…
GO:0072329	GO:0072329	monocarboxylic acid catabolic process	120	0.357351	1.92846	2.39733823964559e-06	1.02580841517467e-05	3.02821672376286e-06	5153	tags=31%	list=17%	signal=26%	8647/1056/33/6718/7291/2184/6822/84696/3952/11001/440503/5226/1384/112817/8309/5446/26063/51390/37/283927/84879/9942/197257/64902/8529/9370/30/1632/38/390916/10999/10327/1891/4051/2168/2108/10478
GO:0007093	GO:0007093	mitotic cell cycle checkpoint signaling	124	0.352813	1.86494	2.42992393637094e-06	1.03430793731391e-05	3.05330756402631e-06	5915	tags=31%	list=19%	signal=25%	146956/8091/983/90381/701/1111/81620/51512/5347/4998/4582/990/9212/699/11130/7272/5371/51514/29980/8555/51776/63967/1026/9577/4683/4085/9735/10459/10403/79858/1843/5883/2177/1017/835/9587/11073/56984
GO:1990748	GO:1990748	cellular detoxification	109	0.370974	1.91082	2.46393096852464e-06	1.03909926897868e-05	3.06745171654222e-06	5028	tags=39%	list=16%	signal=32%	4353/6280/137902/4025/1719/216/2876/2745/655/50506/6648/2879/10058/4257/5742/3240/2944/2643/9446/2946/7295/55937/11315/2176/2950/127/241/3049/25824/84203/373156/4259/10327/2882/493869/3042/3047/84817/2168/2936/2947/10935
GO:0031214	GO:0031214	biomineral tissue development	160	0.310483	1.73994	2.47123853852168e-06	1.03909926897868e-05	3.06745171654222e-06	4239	tags=29%	list=14%	signal=25%	6696/256764/54757/4057/658/10117/1893/29887/56955/655/5764/3694/249/7291/8074/5818/433/3952/22904/5552/5167/91461/1834/468/54361/84059/7040/340419/1758/9636/166929/5744/2201/6546/130497/196527/55366/55151/6786/6899/7020/5027/2621/240/1230/54795
GO:0042542	GO:0042542	response to hydrogen peroxide	134	0.343753	1.85492	2.47952347087162e-06	1.03909926897868e-05	3.06745171654222e-06	5162	tags=29%	list=17%	signal=24%	4602/383/6772/983/6770/3082/84557/2876/5831/3569/6648/3240/8807/120892/8877/8989/6714/578/2281/7295/11315/3939/301/5111/5580/3934/6546/824/5159/51022/572/11035/2021/140885/2168/1843/10935/2775/51157
GO:0007269	GO:0007269	neurotransmitter secretion	137	0.343682	1.8466	2.53058836320728e-06	1.04967772412629e-05	3.09867962841708e-06	5681	tags=38%	list=18%	signal=31%	116443/440279/143425/2914/8825/8499/6861/25953/5582/2901/8618/9699/120892/815/339302/27445/148/5413/8447/8775/148281/23621/808/8676/150/783/9378/41/90019/23396/8541/8773/10497/9342/6854/79772/5538/55784/5023/6809/9379/5071/23413/63908/112755/84062/8224/3356/23557/6804/23208/6813
GO:0099643	GO:0099643	signal release from synapse	137	0.343682	1.8466	2.53058836320728e-06	1.04967772412629e-05	3.09867962841708e-06	5681	tags=38%	list=18%	signal=31%	116443/440279/143425/2914/8825/8499/6861/25953/5582/2901/8618/9699/120892/815/339302/27445/148/5413/8447/8775/148281/23621/808/8676/150/783/9378/41/90019/23396/8541/8773/10497/9342/6854/79772/5538/55784/5023/6809/9379/5071/23413/63908/112755/84062/8224/3356/23557/6804/23208/6813
GO:0031570	GO:0031570	DNA integrity checkpoint signaling	116	0.35602	1.92822	2.54749209753918e-06	1.05132541893368e-05	3.10354367212895e-06	4257	tags=23%	list=14%	signal=20%	146956/1869/8091/983/26270/90381/1111/81620/51512/3014/5347/4998/4582/8318/990/5371/51514/8914/29980/8555/51776/25988/1432/63967/1026/9577/4683
GO:0048284	GO:0048284	organelle fusion	136	0.339082	1.82419	2.76909798070441e-06	1.13700841328924e-05	3.35648240085383e-06	7567	tags=43%	list=24%	signal=32%	983/55647/8291/143425/54734/2901/8673/8877/5322/90342/8447/578/8676/858/301/8773/8677/9342/10493/9927/83871/23355/4218/8674/84895/6809/5071/338382/112755/10490/23557/6804/285525/23208/9842/51479/79594/374986/11261/23400/664/6810/581/7879/10814/23339/115209/662/80124/56947/84079/25978/9341/30968/57586/81554/9482/208
GO:0042129	GO:0042129	regulation of T cell proliferation	163	0.313486	1.77015	2.94297352724555e-06	1.19710316708927e-05	3.53388388808641e-06	4671	tags=28%	list=15%	signal=24%	80380/29126/383/100133941/246778/3606/11148/3659/11006/3105/80381/10673/3569/729230/149233/3952/3135/6441/51043/53833/3133/59067/29108/26279/3553/199/6541/4860/3718/301/7784/8764/10859/3113/3594/10148/8767/3485/6352/11035/3965/5880/3572/8440/3600/3558
GO:0071902	GO:0071902	positive regulation of protein serine/threonine kinase activity	190	0.295164	1.66625	2.9558221313106e-06	1.19710316708927e-05	3.53388388808641e-06	6299	tags=31%	list=20%	signal=25%	1991/54757/4057/8091/100133941/658/255324/6283/1164/152110/9175/990/120892/5154/6714/2246/7040/1163/3553/64127/10595/808/896/2180/150/5058/5629/6091/5159/5899/146850/9370/3357/3611/4916/2322/1950/4908/2690/5871/221472/7422/84722/3356/56034/7099/8600/57679/387/10333/10926/1436/219771/9802/8826/80310/1857/81617
GO:0001578	GO:0001578	microtubule bundle formation	110	0.365605	1.8837	2.95962775627237e-06	1.19710316708927e-05	3.53388388808641e-06	3626	tags=27%	list=12%	signal=24%	284076/339829/56171/126820/348807/1767/401024/5347/9055/92749/10634/80217/200162/54768/255101/2242/1769/6674/90522/6101/79925/10112/136332/54777/8632/55130/159686/146562/123872/221421
GO:0061025	GO:0061025	membrane fusion	158	0.315265	1.75688	3.12635568066422e-06	1.25784888169315e-05	3.71320703082849e-06	6784	tags=35%	list=22%	signal=27%	26509/55647/8291/143425/2350/54734/2352/167/2901/8673/8877/5322/25801/90342/8447/8775/8676/858/301/79400/8773/8677/9342/2621/284359/83871/23355/4218/8674/8774/6809/5819/5877/338382/112755/10490/23557/6804/285525/23208/9842/4905/51479/11261/23400/6810/310/2348/7879/10814/23339/147650/1514/662/80124
GO:0032414	GO:0032414	positive regulation of ion transmembrane transporter activity	104	0.372758	1.95422	3.14075428024243e-06	1.25784888169315e-05	3.71320703082849e-06	4500	tags=34%	list=14%	signal=29%	2259/5031/2745/9001/219527/6271/3747/729230/65266/10345/4878/6769/10008/3746/88/3767/6536/9446/808/2946/246329/1520/783/57158/388591/6786/30845/6548/375346/5724/5649/487/84334/287/3736
GO:0120254	GO:0120254	olefinic compound metabolic process	147	0.326672	1.79713	3.57309058651558e-06	1.42398168962606e-05	4.20363598413597e-06	3704	tags=27%	list=12%	signal=23%	1558/10170/6770/242/10891/216/1559/2876/151056/5950/441282/339761/1562/9227/2879/1549/5742/133/24/54361/1577/9415/653/247/8605/239/10858/2946/2950/127/1586/1181/57104/174/147015/1584/8529/83401/30
GO:0051101	GO:0051101	regulation of DNA binding	114	0.351396	1.89541	3.59751198282919e-06	1.42672060587324e-05	4.21172134575125e-06	5677	tags=29%	list=18%	signal=24%	4317/1869/93649/8091/4760/55355/81620/117854/7291/4751/3670/602/4318/7040/3717/4830/808/7295/11315/51042/3148/22933/8904/6881/1950/10459/4188/5071/3428/6612/1460/9464/3146
GO:0060048	GO:0060048	cardiac muscle contraction	128	0.337832	1.78047	3.61778720829219e-06	1.42779660210755e-05	4.21489771839866e-06	5289	tags=35%	list=17%	signal=29%	6336/3759/27302/1829/23704/3270/1113/5318/51086/4624/7135/4878/3781/6323/10008/2934/148/2281/9446/808/2946/783/1824/9759/388591/8048/6546/6330/845/55800/55151/3753/30845/6548/6324/487/54795/7168/287/3762/477/775/2626/6781/29119
GO:0006575	GO:0006575	cellular modified amino acid metabolic process	179	0.30305	1.69922	3.85658760290813e-06	1.51468875418566e-05	4.47140591641522e-06	3867	tags=30%	list=12%	signal=26%	2949/53919/7298/441024/1719/33/2876/389434/6505/3417/10404/6822/2948/8876/50506/2879/1428/79094/29958/5359/6583/2944/10797/1384/23474/112817/2643/2593/23657/78991/51268/145447/9446/3249/2946/11315/51365/10840/2950/84879/6470/8424/8659/8836/1733/191/55350/160428/4522/373156/90527/6506/51022
GO:1905039	GO:1905039	carboxylic acid transmembrane transport	137	0.340248	1.82815	3.95593326007433e-06	1.54623737521174e-05	4.56453837700884e-06	6656	tags=37%	list=21%	signal=29%	3766/6539/9152/366/54716/2350/6505/6542/6507/6512/64849/6582/6583/284111/11136/160728/6511/340024/23657/183/152078/6536/9056/2180/6541/55117/25874/4036/246213/3688/55238/6506/55144/55244/788/477/133418/2670/6545/117247/51660/153201/206358/79751/1374/2348/6576/57030/120103/285641/51703
GO:0071248	GO:0071248	cellular response to metal ion	192	0.288532	1.64419	4.39226145783684e-06	1.70856869149347e-05	5.04374521474087e-06	6178	tags=34%	list=20%	signal=27%	6770/6609/4501/84557/121278/359/3756/10891/143425/10156/706/653361/6505/1742/6861/4502/10058/8895/120892/284111/4318/84059/114/351/55532/221184/2203/148281/23621/2039/100271927/241/90019/1584/3077/7518/2822/5563/7020/5641/10272/8904/4968/341359/2021/3736/10235/1544/4494/6569/5071/825/3726/23208/567/10105/7226/23385/8820/131034/23400/4761/664/8826/3309
GO:0060402	GO:0060402	calcium ion transport into cytosol	154	0.314777	1.78726	4.7471059480056e-06	1.83780815987074e-05	5.42526394057783e-06	5640	tags=32%	list=18%	signal=27%	799/3627/4283/117/7222/57190/2903/5031/387129/3270/9001/59341/10345/7442/8989/148/5371/578/126306/6547/25769/2281/2906/9446/808/1812/2946/84502/57158/1535/6546/845/7220/55151/5027/2280/3357/22821/287/477/7009/5023/5587/775/825/3356/4067/2902/55503/6375
GO:0031109	GO:0031109	microtubule polymerization or depolymerization	115	0.351193	1.91745	4.84753647115545e-06	1.86779485831724e-05	5.5137855596081e-06	6330	tags=35%	list=20%	signal=28%	220134/22974/122664/4130/11004/3304/59341/402/10634/3925/27124/58497/11075/2242/55835/3303/5058/221074/146909/347240/10982/2288/9793/10300/126731/26271/7283/79998/24139/55201/84722/4137/81551/6249/22919/348235/122060/26586/4133/403
GO:1905954	GO:1905954	positive regulation of lipid localization	108	0.365407	1.88814	4.91363738668677e-06	1.88433358272469e-05	5.56260836228691e-06	3778	tags=27%	list=12%	signal=24%	56729/154664/6696/4602/1071/222008/4481/151176/9388/553/51761/5360/9227/26154/2587/440503/6721/10226/10062/3553/27166/2180/6754/26119/5580/8529/22925/9370/1582
GO:1903034	GO:1903034	regulation of response to wounding	157	0.319282	1.78843	5.1426981103394e-06	1.96291716605912e-05	5.79458942010073e-06	4884	tags=29%	list=16%	signal=25%	83999/6696/710/2243/10855/2244/2191/634/146760/1361/6484/55612/5764/6915/50506/3640/8578/5154/5055/54361/56963/58529/2266/2281/239/2039/4192/150/5270/8840/64581/301/5580/55966/196527/3688/2896/240/5068/3273/29956/2160/5156/4638/1364/5054
GO:0010212	GO:0010212	response to ionizing radiation	143	0.319379	1.75884	5.31221746618878e-06	2.01814616822966e-05	5.95762706488462e-06	5379	tags=23%	list=17%	signal=19%	8091/3627/6770/90381/8438/6609/5888/6422/2876/3014/3694/10635/5371/7516/578/1535/375757/301/51776/7518/2138/1432/1026/9577/10206/57817/10135/83695/5883/3428/3735/5423/2177
GO:0006941	GO:0006941	striated muscle contraction	169	0.30076	1.72872	5.39626797424379e-06	2.04054226188847e-05	6.0237409945047e-06	4618	tags=30%	list=15%	signal=26%	6336/3759/27302/1829/4626/23704/3270/226/1113/51761/5318/51086/59341/4624/7135/4878/3781/6323/6769/10008/2934/148/126306/6547/2281/9446/808/2946/246329/783/1824/9759/388591/7138/8048/6546/6330/845/55800/55151/3753/30845/6548/9826/6324/487/54795/7168/287/3762/477
GO:0034754	GO:0034754	cellular hormone metabolic process	133	0.332615	1.77896	5.76431379791032e-06	2.16962366560236e-05	6.40479310878925e-06	3602	tags=27%	list=12%	signal=24%	1558/6696/10170/6770/10202/10891/216/1559/706/151056/6718/5950/441282/51478/339761/1562/9227/3294/133/2099/79644/54361/1577/653/1312/10858/127/3284/1586/1181/57104/174/1382/147015/1584/1589
GO:0019722	GO:0019722	calcium-mediated signaling	193	0.281001	1.60024	6.27672642877971e-06	2.35160303529857e-05	6.94200158021719e-06	6396	tags=35%	list=21%	signal=28%	566/2633/168620/5443/201191/2903/3270/84174/51778/2358/79054/729230/3577/120892/6364/8877/3579/683/9455/58529/2281/2906/9446/2039/808/2946/64581/2274/9759/6546/845/283455/55151/118461/5164/6548/5027/375346/3357/10645/1230/54795/287/79772/477/55784/2915/5341/775/7462/6401/4137/5032/2902/10663/8600/29850/51643/7226/51196/1827/11261/151651/4761/3064/6351/6403/5026
GO:0007098	GO:0007098	centrosome cycle	125	0.338959	1.82022	6.80231598196364e-06	2.53682701529195e-05	7.48878823702419e-06	7671	tags=40%	list=25%	signal=30%	983/1111/9768/5347/4751/3832/118611/402/2242/10733/22809/91147/54461/54930/7516/5314/9639/55835/159989/899/151648/3834/284403/6790/9793/4682/10403/5902/22995/85459/5119/84084/1017/128866/6491/23636/27243/51510/57787/10806/29901/93323/55125/25978/348654/55755/7514/80817/50855/55968
GO:0006694	GO:0006694	steroid biosynthetic process	167	0.30622	1.70969	6.90084814274611e-06	2.56182170778657e-05	7.56257330711902e-06	3778	tags=26%	list=12%	signal=23%	8647/23541/6770/9971/10891/1727/2672/706/6718/441282/51478/134429/3952/3294/100288072/11001/51706/133/114880/1717/51302/79644/54361/570/2246/6615/6591/653/10858/80270/3284/1586/10654/1181/10613/5629/93517/10826/1584/1589/6713/29881/5563/1582
GO:0032944	GO:0032944	regulation of mononuclear cell proliferation	217	0.278388	1.66887	7.01406517662825e-06	2.59201590390853e-05	7.65170746541263e-06	5034	tags=29%	list=16%	signal=25%	1401/80380/29126/383/100133941/246778/3606/11148/3659/11006/3105/80381/10673/3569/7305/729230/149233/3952/4332/3135/6441/51043/53833/3133/59067/683/29108/952/26279/3553/199/6541/11314/4860/3718/301/7784/8764/4615/10859/3113/3594/10148/1026/8767/3485/7940/3592/6352/11035/3965/51237/5880/3572/4352/8440/3600/3558/4282/114609/80762/3593/972
GO:0006633	GO:0006633	fatty acid biosynthetic process	157	0.316246	1.77143	7.07666358186961e-06	2.60331560726696e-05	7.68506452329731e-06	5034	tags=34%	list=16%	signal=28%	1558/11332/242/634/9388/85414/1559/116285/33/2948/2879/84696/5742/2944/10062/149998/123876/341392/9415/348158/6785/3553/247/26063/239/2946/142827/37/2950/79966/10613/301/51085/5565/83401/5563/9524/6319/54988/240/79152/51144/9926/3990/3992/1544/55902/5564/4282/6296/7376/873/972
GO:0046631	GO:0046631	alpha-beta T cell activation	146	0.31756	1.76182	7.66834433492158e-06	2.80827204697804e-05	8.29010198369901e-06	5140	tags=30%	list=17%	signal=25%	8651/4602/29126/246778/3606/441864/3659/11006/3105/159296/57089/3569/84695/729230/149233/602/51043/3142/3133/59067/26279/6774/11314/4860/2737/3718/301/3077/8764/10859/26022/3594/10148/8767/3592/3965/54542/639/3600/3558/10808/3593/10538/604
GO:0050954	GO:0050954	sensory perception of mechanical stimulus	171	0.290196	1.66112	9.06258875945278e-06	3.30398415310991e-05	9.75345875456801e-06	5820	tags=34%	list=19%	signal=28%	5077/494513/332/161497/53942/2917/84189/2070/2876/23349/1428/6507/3198/6323/7442/8989/84059/375611/9455/6591/2561/65217/83862/23621/3249/5270/9948/5269/26521/283310/4036/491/246213/3753/6899/2138/7020/26517/51168/4647/7399/3736/1280/7401/643226/64699/1301/950/24139/11078/3356/80055/140469/93035/63895/1032/113278/644168
GO:0034614	GO:0034614	cellular response to reactive oxygen species	140	0.32671	1.74723	9.21894314136937e-06	3.34598248836308e-05	9.8774390800386e-06	5246	tags=30%	list=17%	signal=25%	4353/4602/383/494513/983/3082/84557/1719/653361/5831/655/3569/6648/8807/120892/8877/2643/4318/6714/51314/7295/11315/2176/25824/140823/301/5111/5580/3934/5164/51022/10645/7168/11035/4358/2021/5156/140885/2168/10935/51157/4137
GO:0050921	GO:0050921	positive regulation of chemotaxis	137	0.330222	1.77428	1.02225715157554e-05	3.69375584102627e-05	1.09040762834724e-05	5162	tags=33%	list=17%	signal=28%	566/57402/3627/6278/719/3315/9037/846/5764/3569/59341/2358/729230/56670/3579/7040/1826/6688/199/4192/5159/9353/196527/7060/7424/4916/63940/5641/2621/1230/3592/4908/6352/3965/5880/3929/6846/6809/5054/7422/5587/114609/972/7857/51157
GO:0031396	GO:0031396	regulation of protein ubiquitination	187	0.282357	1.61514	1.02853160812697e-05	3.69998317436827e-05	1.09224595553307e-05	6408	tags=30%	list=21%	signal=24%	706/5347/3304/166979/5582/11337/120892/11065/8877/3984/55765/151636/131377/64127/10016/23142/27338/11315/8555/3303/9636/84875/409/9111/55215/7321/5414/2280/150684/8767/7332/8878/7965/991/4085/408/23551/10459/26271/5071/6478/80762/78990/3301/10196/3320/51256/201254/55611/1020/11261/79142/5300/3309/51160/148022
GO:0045637	GO:0045637	regulation of myeloid cell differentiation	203	0.281942	1.62685	1.11171174690072e-05	3.98159317282063e-05	1.17537805839723e-05	5850	tags=31%	list=19%	signal=25%	4057/714/6772/10234/634/6422/11006/3304/8363/3205/7305/56834/149233/51208/8365/3624/6988/4286/2242/7040/8364/6688/8294/8360/8370/4830/8368/554313/6774/3303/9636/3148/9935/10826/8362/11025/9370/10859/1432/3665/10272/1230/8361/5196/4352/222166/8366/80762/338382/3593/972/4067/325/23186/7099/1051/5578/8600/567/3146/10456/4831
GO:0050796	GO:0050796	regulation of insulin secretion	161	0.299057	1.68571	1.1824384561628e-05	4.21632660026473e-05	1.24467205911874e-05	6190	tags=34%	list=20%	signal=28%	9971/4760/7021/143425/6422/846/1113/3569/5950/7200/3952/26154/3670/169026/1946/114/952/3717/8447/3553/3767/2281/55107/2044/150/29085/25874/5213/2822/7351/100381270/4843/3745/240/130399/65220/572/54795/84300/6352/2645/51738/5071/3382/57555/3172/6804/56943/27230/1392/7226/5991/1374/2752/6810
GO:0060401	GO:0060401	cytosolic calcium ion transport	175	0.294062	1.65408	1.31454407220958e-05	4.66691847470039e-05	1.37768811061266e-05	5640	tags=31%	list=18%	signal=25%	799/3627/4283/117/7222/57190/2903/5031/387129/3270/9001/489/59341/10345/7442/8989/148/5371/578/126306/6547/25769/2281/2906/9446/808/1812/2946/84502/5664/57158/1535/6546/845/7220/55151/5027/2280/3357/22821/10367/287/477/7009/5023/5587/775/825/3356/4067/2902/63933/55503/6375
GO:0031960	GO:0031960	response to corticosteroid	160	0.293889	1.64695	1.3339800323908e-05	4.71532941884227e-05	1.39197916423388e-05	4189	tags=28%	list=13%	signal=24%	10076/383/799/6770/84676/7298/6752/306/121278/6678/10888/590/249/3569/1244/1373/7200/3670/218/133/3176/6714/6898/199/808/4192/2950/3284/2720/1535/6754/5069/301/5111/9353/9370/1026/4916/5724/3557/3485/6285/7332/2322/572
GO:0022612	GO:0022612	gland morphogenesis	114	0.338284	1.82468	1.36583995367752e-05	4.80704710969621e-05	1.4190544973273e-05	4368	tags=30%	list=14%	signal=26%	2267/383/3082/10718/634/10371/1361/6422/655/5764/159296/3569/2099/5154/54361/6714/2246/5268/284217/7040/5371/8626/3249/4192/2737/823/7421/5629/2736/2735/2252/10481/3209/7052
GO:0032635	GO:0032635	interleukin-6 production	149	0.313097	1.72698	1.41076807254126e-05	4.9207827872861e-05	1.45262960510291e-05	5677	tags=40%	list=18%	signal=33%	4317/5004/671/3082/338322/11006/353514/3569/7291/7305/59341/26525/3952/3670/400709/3106/351/8808/55765/29108/3553/199/55122/64127/6774/85480/64581/1535/409/9261/824/4615/8767/5724/4843/11213/2621/79671/3965/64135/408/388325/3929/51738/140885/10417/7096/114609/338382/972/11027/84632/57506/23765/7099/1051/7494/23208/7097/3146
GO:0032675	GO:0032675	regulation of interleukin-6 production	149	0.313097	1.72698	1.41076807254126e-05	4.9207827872861e-05	1.45262960510291e-05	5677	tags=40%	list=18%	signal=33%	4317/5004/671/3082/338322/11006/353514/3569/7291/7305/59341/26525/3952/3670/400709/3106/351/8808/55765/29108/3553/199/55122/64127/6774/85480/64581/1535/409/9261/824/4615/8767/5724/4843/11213/2621/79671/3965/64135/408/388325/3929/51738/140885/10417/7096/114609/338382/972/11027/84632/57506/23765/7099/1051/7494/23208/7097/3146
GO:1905475	GO:1905475	regulation of protein localization to membrane	165	0.299402	1.67451	1.41631386497533e-05	4.9207827872861e-05	1.45262960510291e-05	6790	tags=36%	list=22%	signal=29%	2633/388336/1000/5764/6505/10082/57628/5357/4038/91461/8673/6769/60/2934/7040/23657/3767/2039/246329/2262/112609/5058/26119/8048/1173/3688/3684/3753/3745/2040/8878/391/10434/4323/6809/64114/125170/10551/54550/5071/6526/9270/54434/10490/25921/7429/729956/1605/84455/1020/51225/11261/23613/6810/11079/378884/4035/9495/784/56947
GO:0043393	GO:0043393	regulation of protein binding	192	0.278396	1.58643	1.48416634981998e-05	5.11796909313539e-05	1.51083958468941e-05	6933	tags=37%	list=22%	signal=29%	6604/81494/6590/25805/3433/114769/5347/489/5986/267/120892/9212/4318/6714/60/351/56963/151636/3078/11315/64388/409/10211/9759/26119/5580/10014/5092/3077/22873/5899/4242/9370/2280/1026/6790/8767/10267/6737/7009/7262/165904/5071/51339/84062/9270/6368/23557/8600/567/22919/1020/27185/1522/151651/5516/5300/4133/28996/581/5499/148022/2011/5595/4035/56998/22943/4043/80011/6788/7474
GO:0070374	GO:0070374	positive regulation of ERK1 and ERK2 cascade	205	0.28226	1.636	1.48565892494459e-05	5.11796909313539e-05	1.51083958468941e-05	5707	tags=32%	list=18%	signal=26%	8685/799/5320/2243/6278/2244/4988/5031/1116/846/1139/6362/8074/59341/2358/151306/152007/6364/4835/5322/5154/6714/2246/351/7040/64762/55532/148/29108/2266/64127/6464/6754/409/5159/338557/3357/8767/6355/2621/27020/1230/2066/6352/3965/408/388325/23779/222166/5156/6846/4282/54550/114609/972/2626/6368/3356/56034/7099/5578/8600/9464/6375/3146/4838
GO:0008406	GO:0008406	gonad development	202	0.279787	1.61393	1.50324048338438e-05	5.14743546297712e-05	1.51953814405229e-05	6800	tags=37%	list=22%	signal=29%	56729/6770/658/1761/8743/10371/6422/10468/3417/3205/132625/3640/6092/4438/4257/3952/10409/3624/2099/54361/6714/8372/4201/22836/6299/2175/11144/5798/2254/8747/10370/409/3148/174/5159/317719/9353/130497/4036/7784/7026/10272/23414/408/5156/6943/122042/4323/7422/9825/2189/7042/2626/8894/1051/128637/8892/7482/344758/835/8531/8820/6586/3309/259266/1515/581/4808/1588/2627/4521/836/7022/9289/4142
GO:0110148	GO:0110148	biomineralization	162	0.302459	1.69878	1.50687532618518e-05	5.14743546297712e-05	1.51953814405229e-05	4239	tags=28%	list=14%	signal=25%	6696/256764/54757/4057/658/10117/1893/29887/56955/655/5764/3694/249/7291/8074/5818/433/3952/22904/5552/5167/91461/1834/468/54361/84059/7040/340419/1758/9636/166929/5744/2201/6546/130497/196527/55366/55151/6786/6899/7020/5027/2621/240/1230/54795
GO:0006399	GO:0006399	tRNA metabolic process	172	0.2923	1.64113	1.5516238140729e-05	5.27811782778773e-05	1.55811596392258e-05	17961	tags=97%	list=58%	signal=41%	7453/79587/79897/81605/51010/124454/118672/55621/5188/26024/16/10557/51367/79042/54517/283459/3735/55039/8565/54522/126789/4234/93587/51002/10978/23587/10775/123283/55152/55157/6897/51728/80745/5917/833/11340/11157/51067/51091/23395/23536/339487/4141/80222/2193/55140/23405/129450/51654/90353/57470/60528/158234/10799/3376/285605/57038/344405/2617/283/10556/51504/4677/60487/150962/285381/55520/1128…
GO:0043280	GO:0043280	positive regulation of cysteine-type endopeptidase activity involved in apoptotic process	123	0.338001	1.7883	1.57232339302308e-05	5.32624549386569e-05	1.57232339302308e-05	6291	tags=38%	list=20%	signal=31%	6279/6280/1611/8743/9705/58484/6505/1509/489/6582/340485/55655/834/4804/2934/5371/355/29108/3717/578/10016/239/9966/64581/843/255082/27429/6091/400410/130399/572/3965/408/5023/885/4137/317/387/842/3146/4838/835/79594/1612/51079/7498/581
GO:2000241	GO:2000241	regulation of reproductive process	161	0.296816	1.67308	1.5901702195742e-05	5.36435015980839e-05	1.58357200289547e-05	5022	tags=31%	list=16%	signal=26%	56729/993/57119/1761/6869/122664/10371/6422/655/151056/11105/375337/7783/3624/10635/2099/284071/339834/646/54361/6714/6407/8372/6615/7272/995/6870/10370/346673/10184/9759/79400/397/56979/286151/7784/6790/5724/130399/55124/22933/23414/991/4627/56339/7262/26271/7422/1843/143471
GO:0043112	GO:0043112	receptor metabolic process	159	0.307236	1.71877	1.63165444943076e-05	5.48154986523639e-05	1.6181697019148e-05	4959	tags=33%	list=16%	signal=28%	27091/634/26045/2530/59284/11006/2207/1742/55004/3577/2890/133/5045/150368/3579/146395/7040/151636/144717/9230/6900/11031/1759/54806/43/8898/6424/823/409/10211/26119/3690/1173/3688/10859/2868/30845/967/3357/5641/375/10267/1950/116985/4908/408/1889/55681/387849/7422/54550/6401
GO:0051384	GO:0051384	response to glucocorticoid	144	0.312764	1.73216	1.88486278429622e-05	6.30614585857131e-05	1.86159287337898e-05	4189	tags=30%	list=13%	signal=26%	10076/383/799/6770/84676/7298/6752/306/121278/6678/10888/590/249/3569/1244/1373/7200/3670/218/133/3176/6898/199/808/4192/2950/3284/2720/6754/5069/301/5111/9353/9370/1026/4916/5724/3557/3485/6285/7332/2322/572
GO:0006282	GO:0006282	regulation of DNA repair	122	0.330393	1.82865	1.91154408699344e-05	6.36920222428552e-05	1.88020729868207e-05	6604	tags=31%	list=21%	signal=25%	79000/2305/8091/5888/1111/2070/3014/7291/2139/5582/83666/56154/10635/83933/5371/151636/8914/116028/5111/2138/4862/9577/4968/10459/54386/5531/78990/115004/7468/51750/3146/55611/10721/9400/51548/56897/92797/9025
GO:0099111	GO:0099111	microtubule-based transport	181	0.281953	1.6019	1.97091269012308e-05	6.54021231457168e-05	1.93068998216138e-05	6468	tags=28%	list=21%	signal=22%	339829/361/55811/3315/8936/1767/4130/83853/146439/9001/53340/152110/3798/166379/150082/22920/80217/3916/3797/200162/8701/351/79925/25790/26256/2647/123872/51668/23095/27031/84871/2319/1780/1176/84062/55201/57584/4137/90410/23557/27019/5991/11020/127829/4133/3064/112752/403/56912/79809
GO:0051225	GO:0051225	spindle assembly	109	0.348901	1.79713	2.11886146930475e-05	6.9838130546537e-05	2.06164223015607e-05	6406	tags=34%	list=21%	signal=27%	9133/22974/285643/5347/3304/4751/3832/9055/29899/9212/84445/10615/54930/29127/4605/9639/3833/3303/9493/6790/10982/991/126731/26271/55592/203068/165186/5119/387/128866/3837/22919/9611/259266/11200/27243/51510
GO:0009063	GO:0009063	cellular amino acid catabolic process	104	0.350427	1.83715	2.12177346186896e-05	6.9838130546537e-05	2.06164223015607e-05	6572	tags=38%	list=21%	signal=30%	383/54511/2572/130013/113675/2184/1428/3620/3034/112817/23498/169355/3176/51268/6898/2571/6470/8659/80150/3155/191/64902/38/275/23464/4843/2731/8528/55556/125061/2805/9673/51380/2752/10157/259307/3067/6999/384/2806
GO:0050870	GO:0050870	positive regulation of T cell activation	204	0.270576	1.57312	2.17324704821381e-05	7.1243945572493e-05	2.10314230472304e-05	5731	tags=34%	list=18%	signal=28%	8651/80380/4602/29126/100133941/3606/11148/11006/3105/80381/10673/3569/8876/729230/149233/3952/3135/51043/3142/3133/6714/59067/8808/29108/3553/199/64127/4192/6541/10326/4860/27177/2737/3718/11221/301/2736/146850/7784/8764/10859/3113/3594/10148/8767/3485/572/3592/6352/3965/2319/3572/8440/3600/3558/140885/10808/5896/3593/972/604/4067/8600/387/7494/6375/567/3146/3120
GO:0050907	GO:0050907	detection of chemical stimulus involved in sensory perception	451	-0.351323	-1.41861	2.22004772863684e-05	7.24858957181426e-05	2.13980503964996e-05	11897	tags=60%	list=38%	signal=38%	81168/50837/390437/390648/119694/256892/390265/442194/403274/81469/390649/401663/8387/119679/79290/26219/390882/563/338755/284532/219968/219875/5304/79544/219959/119765/79473/441932/83597/403239/122748/10798/347169/119749/81797/81050/127077/282775/219873/392138/79317/150681/125963/390144/219479/79334/1470/441911/26735/390077/26696/122740/402317/283110/219464/346517/50836/134083/284383/340980/3923…
GO:0071466	GO:0071466	cellular response to xenobiotic stimulus	175	0.288782	1.62438	2.30116365251951e-05	7.48338419799346e-05	2.20911710641873e-05	4165	tags=26%	list=13%	signal=23%	1558/8647/56833/9447/1869/8091/6770/6283/4025/1559/116285/200315/6822/1244/2948/1562/1549/54498/218/27233/2944/3746/57491/1577/134147/348158/3553/2203/5446/4830/23491/10858/9446/79001/2946/2180/2950/5111/8529/9370/30/2822/5563/4843/2621/7172
GO:0043405	GO:0043405	regulation of MAP kinase activity	169	0.288045	1.65564	2.3765550090984e-05	7.69776582628287e-05	2.27240319595066e-05	6213	tags=33%	list=20%	signal=27%	1991/100133941/6609/255324/6283/6422/655/152110/9175/120892/4878/5154/6714/2246/7040/183/3553/64127/10595/2950/150/11314/5058/11221/6091/5580/5159/146850/9370/3357/3611/4916/11213/2322/1950/4908/2690/5871/81848/221472/7422/1843/84062/5291/3301/3356/4067/56034/7099/8600/6317/23636/10333/8826/80310/1857
GO:0019724	GO:0019724	B cell mediated immunity	188	0.28456	1.64706	2.39986202092997e-05	7.74241199609549e-05	2.28558287707616e-05	5921	tags=34%	list=19%	signal=28%	1401/713/712/710/714/731/735/717/9156/722/1191/2207/10747/84174/3543/3135/602/28468/8741/3500/3133/7040/4153/732/64127/28395/720/28385/28423/727/3494/5580/7784/4615/51010/51279/3113/3665/28424/4683/3263/10459/3558/729/5819/28394/28420/102723169/80762/972/4049/28408/10538/604/716/325/7468/28444/6375/567/3120/3539/3514/1379
GO:0060541	GO:0060541	respiratory system development	197	0.276018	1.57588	2.50451880385034e-05	8.048117737274e-05	2.37582811432443e-05	4913	tags=27%	list=16%	signal=23%	383/94235/93649/339829/57190/6678/1116/64399/5764/3694/84695/5950/26154/91461/6441/10409/54768/10630/5154/2246/284217/23657/79925/2254/340419/83931/83716/9496/2737/5629/2736/123872/5159/51668/2735/55151/2252/27031/1978/7472/10272/23414/54542/7965/1544/5156/6943/4124/10905/4323/4311/7422/59350/10551
GO:0070507	GO:0070507	regulation of microtubule cytoskeleton organization	142	0.307133	1.66134	2.53909008524843e-05	8.12708755632668e-05	2.39914023803002e-05	6779	tags=37%	list=22%	signal=29%	220134/22974/4130/5347/3304/59341/402/10634/29899/3925/27124/1946/4135/58497/11075/2242/10615/3303/5058/221074/5563/10982/2288/55521/9793/10300/126731/79998/24139/55201/5119/84722/4137/81551/387/10460/128866/6249/22919/348235/122060/23636/79969/26586/4133/27243/403/51510/79866/2011/221150/5879
GO:0046467	GO:0046467	membrane lipid biosynthetic process	138	0.316732	1.73137	2.63031078948176e-05	8.38604969352419e-05	2.4755866253946e-05	6861	tags=37%	list=22%	signal=29%	51046/242/6609/8708/2583/285848/6484/9334/54344/340485/8877/8733/6785/6487/55304/222/84002/8612/166929/5580/8703/83401/29906/8128/93183/81849/79152/427/221/29956/94103/6610/83723/259230/5023/5587/6489/80055/23556/171546/8705/59344/124976/56624/165679/9517/79071/55331/123099/94005/7357
GO:0002688	GO:0002688	regulation of leukocyte chemotaxis	116	0.327881	1.77582	2.65303788409647e-05	8.42546796785326e-05	2.48722301634044e-05	5746	tags=38%	list=18%	signal=31%	56833/57402/3627/6278/719/11240/5764/3569/59341/2358/729230/83700/3579/683/6688/199/64127/4192/727/9353/196527/7060/7424/63940/5641/2621/1230/3592/6352/3965/5880/3929/6846/4282/5054/7422/1843/114609/972/51157/4067/6375/3146/8995
GO:0043406	GO:0043406	positive regulation of MAP kinase activity	106	0.348422	1.81642	2.73659643200801e-05	8.65701517207202e-05	2.55557643456e-05	7096	tags=41%	list=23%	signal=31%	1991/100133941/255324/6283/152110/9175/120892/5154/6714/2246/7040/3553/64127/10595/150/5058/6091/5159/146850/3357/3611/4916/2322/1950/4908/2690/5871/221472/7422/3356/56034/7099/8600/10333/8826/80310/1857/6850/4296/22943/7474/8792/4217
GO:0034440	GO:0034440	lipid oxidation	106	0.347036	1.80919	3.07083107911671e-05	9.67668863303057e-05	2.85658705034113e-05	5153	tags=26%	list=17%	signal=22%	8647/242/10891/116285/33/7291/3952/11001/440503/1384/79602/8309/247/26063/239/37/127/84879/9370/30/1632/38/1432/240/1891/2168/2108/10478
GO:0030324	GO:0030324	lung development	172	0.285593	1.60347	3.31226960429061e-05	0.000103972	3.06928457540443e-05	4913	tags=29%	list=16%	signal=25%	383/93649/339829/57190/6678/1116/64399/5764/3694/84695/5950/26154/91461/6441/10630/5154/2246/284217/23657/2254/340419/83931/83716/9496/2737/5629/2736/123872/5159/51668/2735/55151/2252/27031/1978/7472/10272/23414/54542/7965/1544/5156/6943/4124/10905/4323/4311/7422/59350/10551
GO:0050731	GO:0050731	positive regulation of peptidyl-tyrosine phosphorylation	188	0.280188	1.62176	3.88011587018999e-05	0.000121328	3.58164541863691e-05	5370	tags=34%	list=17%	signal=28%	2209/100133941/3082/3606/255324/5753/653361/353514/1742/3569/149233/3952/3670/4038/83666/1946/10507/6714/59067/7040/148/183/3717/51378/64127/133396/150/85480/64581/409/54625/3690/7060/8764/9370/2252/2065/8767/79705/2621/5649/2322/3592/2066/1950/4908/2690/6352/3572/3263/90/3600/3558/51738/4282/7132/2915/7422/3593/972/885/3356/4067/84632
GO:0007586	GO:0007586	digestion	133	0.313424	1.67631	3.94598225764826e-05	0.000122915	3.62848943232024e-05	5649	tags=41%	list=18%	signal=34%	6518/1118/27159/4760/1056/10753/5225/29887/10891/2169/56287/56667/1890/79924/643834/6718/5950/5357/3952/65266/4588/10062/51302/7442/1133/4883/55765/64127/150/4987/6523/57482/7421/6476/389015/29881/1582/388743/11171/115111/64241/57817/51738/5733/9414/2168/7376/3274/3949/885/64081/65010/7099/7429/5406
GO:0030323	GO:0030323	respiratory tube development	176	0.277408	1.5644	4.0590448835754e-05	0.000125954	3.71820905365685e-05	4913	tags=28%	list=16%	signal=24%	383/93649/339829/57190/6678/1116/64399/5764/3694/84695/5950/26154/91461/6441/10630/5154/2246/284217/23657/2254/340419/83931/83716/9496/2737/5629/2736/123872/5159/51668/2735/55151/2252/27031/1978/7472/10272/23414/54542/7965/1544/5156/6943/4124/10905/4323/4311/7422/59350/10551
GO:0022904	GO:0022904	respiratory electron transport chain	100	0.345987	1.79094	4.13880227429459e-05	0.000127941	3.77685378642852e-05	7080	tags=49%	list=23%	signal=38%	983/10891/10975/4709/1337/1351/1329/440567/29796/11315/4728/9997/388753/4708/1347/4712/55967/6392/7388/7384/4707/9167/57017/9377/54949/4696/7386/27089/51103/23479/4700/4714/6389/4716/4695/1537/51142/246269/4726/4710/4702/79751/6390/4706/6391/27069/637/4715/4713
GO:0006956	GO:0006956	complement activation	116	0.322198	1.74503	4.66050975855584e-05	0.000143151	4.22585161541927e-05	3176	tags=23%	list=10%	signal=21%	1401/713/712/710/714/81494/731/735/717/722/1191/2219/10747/3543/28468/3500/4153/732/3078/3553/629/28395/720/28385/28423/727/3494
GO:0071482	GO:0071482	cellular response to light stimulus	111	0.338727	1.78223	4.66604449202545e-05	0.000143151	4.22585161541927e-05	5701	tags=29%	list=18%	signal=24%	993/6609/5995/1111/5764/114769/221391/9212/468/4318/8372/131890/6101/578/25769/3000/5111/5580/4312/2868/10692/10681/1026/1643/400410/56339/83695/4311/55872/6011/842/54112
GO:0016125	GO:0016125	sterol metabolic process	148	0.29923	1.64862	4.762090422626e-05	0.000145548	4.29662293770767e-05	3778	tags=25%	list=12%	signal=22%	23541/1071/6770/9971/6609/1056/1727/1559/33/57540/23780/6718/6822/51478/3952/8578/10577/54982/51706/6721/1717/51302/2246/351/8029/10858/37/10654/10613/26119/10826/1584/1589/6713/29881/5563/1582
GO:0050670	GO:0050670	regulation of lymphocyte proliferation	215	0.262861	1.5942	4.84252347212939e-05	0.000147452	4.35283008730732e-05	5034	tags=29%	list=16%	signal=24%	80380/29126/383/100133941/246778/3606/11148/3659/11006/3105/80381/10673/3569/7305/729230/149233/3952/4332/3135/6441/51043/53833/3133/59067/683/29108/952/26279/3553/199/6541/11314/4860/3718/301/7784/8764/4615/10859/3113/3594/10148/1026/8767/3485/7940/3592/6352/11035/3965/51237/5880/3572/4352/8440/3600/3558/4282/114609/80762/3593/972
GO:0071347	GO:0071347	cellular response to interleukin-1	105	0.33384	1.73912	5.12334710409372e-05	0.000155421	4.58807203351677e-05	5721	tags=32%	list=18%	signal=27%	2633/820/2634/2244/9705/1116/6422/6362/3569/1244/3037/6364/8372/199713/8808/29108/2266/3553/2635/3934/4615/3557/6355/11213/6352/3554/6846/140885/6368/1051/81030/6375/11173/55611
GO:0008203	GO:0008203	cholesterol metabolic process	133	0.310418	1.66024	5.23069809461922e-05	0.000158088	4.66679383906548e-05	3776	tags=25%	list=12%	signal=22%	23541/1071/6770/9971/6609/1056/1727/1559/33/57540/23780/6718/6822/51478/3952/8578/10577/54982/6721/1717/51302/2246/351/8029/10858/37/10654/10613/26119/1584/6713/29881/5563
GO:1902652	GO:1902652	secondary alcohol metabolic process	142	0.30043	1.62508	5.31737619170364e-05	0.000160112	4.72655661484768e-05	4565	tags=27%	list=15%	signal=24%	23541/1071/6770/9971/6609/1056/1727/1559/33/57540/23780/3417/6718/6822/51478/3952/8578/10577/54982/6721/1717/51302/2246/351/8029/10858/37/10654/10613/26119/1584/6713/29881/5563/3069/3418/5444/3990/1544
GO:0009141	GO:0009141	nucleoside triphosphate metabolic process	103	0.338326	1.76313	5.59468096081973e-05	0.000166703	4.92110820269788e-05	7535	tags=41%	list=24%	signal=31%	7298/10891/4833/226/57089/9605/5167/122481/516/120892/1854/7040/527/4830/2023/6774/158067/9551/10924/203/205/51715/7371/956/25939/387/4831/3614/509/513/522/9567/10476/2987/517/83549/84277/30968/79077/521/518/107075310
GO:0010811	GO:0010811	positive regulation of cell-substrate adhesion	121	0.319721	1.75094	5.59470347679577e-05	0.000166703	4.92110820269788e-05	6628	tags=37%	list=21%	signal=29%	10562/4680/2243/2244/2041/4811/6422/55612/5764/402/3037/6237/375567/54361/3717/2266/2039/4192/1842/5034/1758/11117/201294/285613/3611/6251/51144/7264/3273/7422/10551/11078/2523/9270/136227/1605/27185/10109/1295/6239/8826/5881/255743/79625/7016
GO:0002705	GO:0002705	positive regulation of leukocyte mediated immunity	126	0.314157	1.66743	5.59776058056884e-05	0.000166703	4.92110820269788e-05	5661	tags=34%	list=18%	signal=28%	383/57126/3606/3105/3569/7305/3805/149233/3106/3135/3916/8807/8741/3133/59067/7040/3553/6688/64127/64581/3140/909/3684/7784/51010/3902/3594/5724/4843/3592/3554/388325/3263/10459/3558/3134/5819/3593/4049/7468/57506/6375/567
GO:0016064	GO:0016064	immunoglobulin mediated immune response	185	0.278995	1.59629	5.66237551329732e-05	0.000168011	4.95974497515093e-05	5921	tags=34%	list=19%	signal=27%	1401/713/712/710/714/731/735/717/9156/722/1191/2207/10747/3543/602/28468/8741/3500/3133/7040/4153/732/64127/28395/720/28385/28423/727/3494/5580/7784/4615/51010/51279/3113/3665/28424/4683/3263/10459/3558/729/5819/28394/28420/102723169/80762/972/4049/28408/10538/604/716/325/7468/28444/6375/567/3120/3539/3514/1379
GO:0010721	GO:0010721	negative regulation of cell development	170	0.282683	1.61073	5.7507244471776e-05	0.000170012	5.01881406299136e-05	4259	tags=24%	list=14%	signal=20%	2633/6696/4057/1630/283659/9037/2045/10371/79727/706/655/5764/6993/3569/7533/57715/1903/51208/4038/7101/1946/7442/10507/56963/3553/54437/2039/7473/430/11023/5744/11221/9723/10859/1620/26022/4916/23111/3418/22933
GO:0042157	GO:0042157	lipoprotein metabolic process	128	0.307834	1.62237	5.84246904099366e-05	0.000172099	5.08040786173362e-05	7167	tags=39%	list=23%	signal=30%	131540/80832/242/4547/80830/9388/4973/23780/1509/54344/3952/84885/8733/55062/55937/258010/29800/55146/80833/3690/10533/84243/29881/2822/84287/93183/58489/10434/5538/19/51304/11313/3949/80055/23556/25921/56270/81926/653082/2752/336/79683/345611/4035/1622/94005/7357/80157/9140/93210
GO:0042552	GO:0042552	myelination	132	0.311429	1.66991	6.05284177380742e-05	0.000177599	5.24276726048811e-05	6512	tags=36%	list=21%	signal=28%	3766/3082/55695/4359/8530/1191/9334/5764/1890/26011/83700/23136/6326/10100/6334/79628/6547/9639/6900/8898/745/56288/26022/3611/1959/3792/6285/79152/22933/287/94103/7038/9896/23114/4664/83742/7097/1605/8892/8443/1075/23385/2068/4915/23191/5803/114569
GO:0002455	GO:0002455	humoral immune response mediated by circulating immunoglobulin	109	0.33773	1.73959	6.07287207673207e-05	0.000177599	5.24276726048811e-05	5201	tags=33%	list=17%	signal=28%	1401/713/712/710/714/731/735/717/9156/722/1191/10747/3543/602/28468/3500/4153/732/64127/28395/720/28385/28423/727/3494/7784/51279/28424/3263/729/28394/28420/102723169/4049/28408/716
GO:0051495	GO:0051495	positive regulation of cytoskeleton organization	217	0.25997	1.55845	6.15966476322333e-05	0.000179491	5.29863635546093e-05	6337	tags=33%	list=20%	signal=27%	126820/27302/8936/2041/10095/9037/6422/3304/59341/402/29899/11075/3984/57175/2242/10733/54361/88/2934/10615/29108/9639/55835/10093/9948/389/57482/3303/5058/5629/29109/5216/10435/8477/5027/55845/4916/375/2017/7168/10152/4908/8440/9793/1496/10300/3055/5341/79998/7408/85459/10092/84722/9270/4137/387/7429/2885/10788/6249/22919/10456/1020/122060/23636/10109/80115/9535/10094/23191/403/4868
GO:0001824	GO:0001824	blastocyst development	101	0.341084	1.7738	6.39925150485217e-05	0.000185807	5.48507271844472e-05	5707	tags=33%	list=18%	signal=27%	64168/55723/57167/1111/6241/4751/5890/135398/5045/196051/154197/53918/123920/10370/824/7784/4242/100381270/9927/5460/130399/84871/54892/4683/5932/4849/3726/26469/9654/9837/4695/51639/4838
GO:0002262	GO:0002262	myeloid cell homeostasis	145	0.297627	1.65231	6.45544607789038e-05	0.000186771	5.51354825157898e-05	6291	tags=32%	list=20%	signal=26%	6772/2821/211/3304/3569/338442/80739/729230/83700/3624/3579/23657/3717/578/6688/2039/2176/4891/6774/10370/3303/9636/3718/3148/9935/301/51522/1432/51327/54892/57817/4352/7422/103/604/5291/55113/4067/23186/8444/567/3146/23385/2068/6722/28996/581
GO:0090174	GO:0090174	organelle membrane fusion	106	0.336566	1.75461	6.50787615001372e-05	0.000187621	5.53861800001168e-05	7567	tags=42%	list=24%	signal=32%	55647/8291/143425/54734/2901/8673/8877/5322/90342/8447/8676/858/301/8773/8677/9342/83871/23355/4218/8674/6809/338382/112755/10490/23557/6804/285525/23208/9842/51479/11261/23400/6810/7879/10814/23339/662/80124/84079/25978/9341/57586/81554/9482/208
GO:0060294	GO:0060294	cilium movement involved in cell motility	121	0.318621	1.74491	6.6466754150935e-05	0.000190945	5.63675653576834e-05	3812	tags=26%	list=12%	signal=23%	339829/54514/57119/83659/6869/126820/1767/122664/83853/480/401024/5360/116369/80217/255101/6407/8701/51314/90522/79925/85413/25790/6870/117155/144406/54777/117144/159686/221421/5414/144535
GO:0006906	GO:0006906	vesicle fusion	102	0.330835	1.71168	6.76278744369789e-05	0.000193597	5.7150316425616e-05	6519	tags=35%	list=21%	signal=28%	55647/8291/143425/54734/2901/8673/8877/5322/90342/8447/8676/858/301/8773/8677/9342/83871/23355/4218/8674/6809/338382/112755/10490/23557/6804/285525/23208/9842/51479/11261/23400/6810/7879/10814/23339
GO:1903038	GO:1903038	negative regulation of leukocyte cell-cell adhesion	133	0.307402	1.64411	7.31614773174113e-05	0.000208426	6.15280544751056e-05	5800	tags=29%	list=19%	signal=24%	2267/8651/80380/29126/383/441864/3659/634/11006/84695/1845/3135/6441/51043/3142/53833/10875/26279/4192/11314/2737/3718/301/3077/8764/10859/3902/79626/3965/54542/3558/80762/972/604/1051/6375/3146/8995/5573
GO:0051099	GO:0051099	positive regulation of binding	168	0.288991	1.63092	7.33209315828342e-05	0.000208426	6.15280544751056e-05	4350	tags=22%	list=14%	signal=19%	4317/93649/4760/25805/81620/117854/7291/5986/3670/64641/83666/267/3925/120892/4318/51053/351/7040/151636/3717/4830/808/7295/11315/10211/3148/3077/5899/4242/2280/26086/8767/10267/6737/5444/22933/1950
GO:1902905	GO:1902905	positive regulation of supramolecular fiber organization	201	0.264857	1.5224	7.70844710395216e-05	0.000218361	6.44608817055233e-05	6337	tags=32%	list=20%	signal=26%	126820/27302/8936/2041/10095/9037/6422/1191/2876/3304/59341/402/11075/3984/57175/2242/54361/88/351/2934/29108/9639/10093/9948/389/57482/3303/5058/5629/29109/5216/10435/8477/55845/375/2017/7168/10152/8440/9793/1496/10300/3055/5341/79998/7408/10092/84722/9270/4137/387/7429/2885/10788/6249/22919/122060/10109/80115/9535/10094/23191/403/4868
GO:0046887	GO:0046887	positive regulation of hormone secretion	130	0.311989	1.63953	7.77617347770587e-05	0.000219515	6.4801445647549e-05	5029	tags=28%	list=16%	signal=24%	56729/6696/4602/2243/2244/846/338442/5950/7200/3952/3670/169026/2587/3624/8673/4878/114/952/3717/8447/2266/55107/29085/25874/338557/3077/5213/2822/286676/65220/572/54795/91608/2645/51738/2692/57555
GO:2001242	GO:2001242	regulation of intrinsic apoptotic signaling pathway	152	0.286839	1.60261	7.91866061094609e-05	0.000222764	6.5760503343497e-05	6291	tags=29%	list=20%	signal=23%	6279/6280/29949/220042/3315/1191/2876/4582/8876/6648/120892/4318/6714/6615/6591/29108/11315/5034/2023/3303/25946/114971/27429/53832/5414/572/11035/8440/7009/259230/4282/5071/972/7417/3301/1984/7494/1032/10105/138151/8531/51079/2907/581
GO:0099173	GO:0099173	postsynapse organization	154	0.288194	1.63632	8.27617609122832e-05	0.000232018	6.84924917894758e-05	7531	tags=42%	list=24%	signal=32%	1056/4593/388336/64101/2045/26045/1000/5764/1139/8499/1742/84628/4038/84885/5552/120892/5789/60/2895/23657/8898/9378/1072/4916/5641/375/2017/5649/10152/58489/51738/87/9379/57555/3480/54434/729956/81926/1020/51225/71/23613/1140/28988/11079/91752/10611/22871/58504/4076/10163/1627/7474/2047/85358/2668/25978/9118/23184/50944/2904/1739/378/10288
GO:0098754	GO:0098754	detoxification	140	0.304725	1.62965	8.4575524735585e-05	0.000236288	6.97530100912041e-05	5028	tags=36%	list=16%	signal=30%	4353/6280/4501/137902/540/4025/1719/216/2876/2745/655/1244/50506/4502/6648/2879/10058/4257/5742/3240/2944/2643/55532/9446/2946/7295/55937/11315/2176/2950/127/6565/241/3049/25824/84203/373156/4259/55244/10327/2882/493869/3042/3047/4494/84817/2168/2936/2947/10935
GO:0097553	GO:0097553	calcium ion transmembrane import into cytosol	136	0.302491	1.62734	8.96335400401425e-05	0.000249562	7.36714027727198e-05	5640	tags=32%	list=18%	signal=26%	799/3627/4283/57190/2903/5031/387129/3270/9001/59341/10345/7442/8989/126306/6547/25769/2281/2906/9446/808/1812/2946/84502/57158/1535/6546/845/7220/55151/2280/3357/22821/287/477/5023/5587/775/825/3356/4067/2902/55503/6375
GO:1902600	GO:1902600	proton transmembrane transport	137	0.302889	1.62742	9.03755759822477e-05	0.000250769	7.40277755485988e-05	7736	tags=52%	list=25%	signal=39%	284525/480/7291/9605/516/1337/57282/1351/1329/527/29796/478/11315/6565/4891/9296/56606/79400/9551/389015/64924/529/7388/526/6548/7351/7384/84334/55244/9167/9377/8992/533/1340/477/9114/90423/7386/150159/1497/6834/1537/153201/10105/9550/11261/206358/79751/509/10063/513/55002/522/285641/83959/10476/113235/517/84277/81031/30968/51606/521/23530/4697/50617/518/107075310/1528/81/6564
GO:0045216	GO:0045216	cell-cell junction organization	190	0.265676	1.49978	0.000100569	0.000276935	8.17520321068345e-05	3837	tags=20%	list=12%	signal=18%	5657/1828/1005/1010/57126/1829/1000/79778/5318/59341/5818/402/28316/151306/51208/83700/23136/143162/6714/60/6615/7040/6591/55765/64403/183/5314/3553/7414/90952/9948/389/5800/23396/1007/7094/56288/1016
GO:0045766	GO:0045766	positive regulation of angiogenesis	170	0.275629	1.57054	0.000100828	0.000276935	8.17520321068345e-05	3828	tags=24%	list=12%	signal=21%	820/8091/116844/3082/719/3315/306/2041/1893/9037/126393/1116/5315/1139/79924/7291/6915/6271/3670/7101/133/6237/8877/2246/3579/4814/3553/51378/10016/4192/6774/727/221074/1215/146850/3688/3696/6786/7424/2896
GO:1904018	GO:1904018	positive regulation of vasculature development	170	0.275629	1.57054	0.000100828	0.000276935	8.17520321068345e-05	3828	tags=24%	list=12%	signal=21%	820/8091/116844/3082/719/3315/306/2041/1893/9037/126393/1116/5315/1139/79924/7291/6915/6271/3670/7101/133/6237/8877/2246/3579/4814/3553/51378/10016/4192/6774/727/221074/1215/146850/3688/3696/6786/7424/2896
GO:0014074	GO:0014074	response to purine-containing compound	143	0.290514	1.59988	0.000102671	0.00028105	8.29667833605266e-05	5449	tags=29%	list=17%	signal=24%	6772/6770/7222/57190/366/6678/10891/5031/50506/1373/218/10060/834/7442/351/1723/3767/5798/6547/6529/4830/2039/2946/3939/6546/845/9370/55151/3753/5027/5724/54795/1811/5023/5179/1843/1791/6781/54434/5032/65010
GO:0002824	GO:0002824	positive regulation of adaptive immune response based on somatic recombination of immune receptors built from immunoglobulin superfamily domains	101	0.334589	1.74002	0.000104549	0.000285228	8.42002620338348e-05	5661	tags=34%	list=18%	signal=28%	29126/3606/338322/3105/10673/3569/729230/149233/3106/3135/8741/3133/7040/3553/64127/64581/3140/909/7784/51010/3594/8767/3592/3554/3263/10459/3558/3134/5819/3593/4049/7468/6375/567
GO:0055067	GO:0055067	monovalent inorganic cation homeostasis	141	0.30137	1.62558	0.000106729	0.000289236	8.53833350881801e-05	5449	tags=30%	list=17%	signal=25%	56833/10699/3766/6557/284525/3759/55647/6332/3778/57468/7021/480/54734/6507/54982/120892/57282/183/1312/478/6546/2132/389015/8529/2896/5164/6548/80763/23312/766/1811/8992/5538/55858/477/9114/84561/9777/64699/150159/23557/1579/65010
GO:1903169	GO:1903169	regulation of calcium ion transmembrane transport	148	0.290353	1.59971	0.000106729	0.000289236	8.53833350881801e-05	4975	tags=32%	list=16%	signal=27%	2259/799/3627/4283/57190/5031/387129/3270/9001/6271/10345/4878/6769/10008/126306/2281/9446/808/1812/2946/246329/84502/5664/150/4987/783/57158/1535/27075/6546/845/7220/55151/6786/30845/10681/6548/375346/2280/487/287/477/785/5023/5587/775/3306/825
GO:0031032	GO:0031032	actomyosin structure organization	190	0.264464	1.49294	0.000113253	0.000305896	9.03013443071599e-05	5229	tags=26%	list=17%	signal=22%	11113/4892/27302/2041/11155/6422/7791/51778/1264/4624/23136/23671/55616/3925/84978/3984/54443/54361/6714/88/29127/58529/123016/9639/58/9948/389/3693/9124/85415/5058/5629/7138/8048/29109/5159/5216/3688/8477/6548/7168/116985/408/4627/5156/825/3856/9270/23363
GO:0002687	GO:0002687	positive regulation of leukocyte migration	131	0.301496	1.59272	0.000115752	0.000311609	9.19880136420704e-05	5746	tags=35%	list=18%	signal=29%	57402/3627/6278/719/5764/3569/3674/59341/2358/729230/83700/6364/3579/351/29108/6688/199/4192/196527/7060/7784/8764/7424/5724/63940/6355/5641/2621/1230/3592/6352/3965/5880/3554/3929/6846/4323/5054/7422/114609/972/51157/387/6375/3146/8995
GO:0007612	GO:0007612	learning	138	0.304491	1.66446	0.000116939	0.000313766	9.26247676915752e-05	7070	tags=44%	list=23%	signal=34%	22986/23542/10716/57468/2903/4130/577/590/5764/6505/1742/4900/351/23657/183/1312/6547/6529/25769/1812/6900/84502/4987/9378/338811/41/3688/9369/57144/5641/5649/27020/5538/477/2915/9379/5071/5896/885/4885/5577/90410/1497/2902/23208/7097/54112/1392/1020/4761/6722/4915/3064/109/81832/7416/7143/8867/3091/85358/2558
GO:0002821	GO:0002821	positive regulation of adaptive immune response	106	0.330343	1.72217	0.000118986	0.00031821	9.39364850052277e-05	5661	tags=34%	list=18%	signal=28%	29126/3606/338322/3105/10673/3569/729230/149233/3106/3135/8741/3133/7040/29108/3553/64127/64581/3140/909/7784/51010/3594/8767/3592/3572/3554/3263/10459/3558/3134/5819/3593/4049/7468/6375/567
GO:0009566	GO:0009566	fertilization	181	0.265542	1.50866	0.000124087	0.000330763	9.76420991342565e-05	4293	tags=24%	list=14%	signal=21%	983/7455/144321/7222/26476/84944/164684/480/2350/226/151056/53340/3205/2352/91646/7783/167/10343/340069/8372/6674/1047/85413/148281/117155/11315/8749/84519/8747/49/10184/79400/122402/317719/56979/27443/7784/10497/10007/85376/284359/7026/148229/54742
GO:0031644	GO:0031644	regulation of nervous system process	140	0.299922	1.60397	0.000130979	0.000347993	0.000102728	5914	tags=37%	list=19%	signal=30%	9294/3082/4988/388336/27091/8530/1890/1139/26011/1742/152404/9699/120892/6714/351/183/1312/6547/2906/4987/85446/58512/8898/9378/745/4985/56288/26022/10497/6548/80763/1959/5724/6285/5649/11280/51738/9896/55/57555/112755/885/4885/54434/9229/2902/6804/729956/1605/1075/9228/151647
GO:0061041	GO:0061041	regulation of wound healing	128	0.298551	1.57345	0.000132218	0.000349684	0.000103228	6262	tags=36%	list=20%	signal=29%	710/2243/10855/2244/2191/634/1361/6484/55612/6915/50506/3640/5154/5055/54361/58529/2266/239/2039/150/5270/8840/64581/301/5580/55966/196527/3688/240/5068/3273/2160/5156/4638/1364/5054/325/7494/7429/58189/3146/71/6431/6239/7391/130120
GO:0002706	GO:0002706	regulation of lymphocyte mediated immunity	159	0.285679	1.59817	0.000132476	0.000349684	0.000103228	5677	tags=33%	list=18%	signal=27%	383/3606/634/722/11006/3105/3569/3805/729230/149233/3952/3106/3135/3916/8807/8741/53833/3133/59067/7040/3553/64127/3140/409/909/9437/3077/146850/7784/51010/10859/3902/3594/54795/3592/11035/3965/3554/3263/10459/3558/3134/5819/80762/3593/4049/604/7468/6375/5272/567/3146
GO:0046390	GO:0046390	ribose phosphate biosynthetic process	172	0.275035	1.54419	0.000135367	0.000356161	0.00010514	7659	tags=41%	list=25%	signal=31%	11332/55811/108/10891/4833/226/9605/516/4878/7086/114/7040/6785/79877/1723/527/4830/2180/2023/6774/3000/272/80347/25874/9551/83401/7378/38/5164/196883/9524/5836/203/51144/205/55902/5538/7371/204/5635/2983/2982/80025/31/9061/4831/3614/509/513/6576/109/522/2618/79071/51703/10476/8833/5198/2987/517/83549/84277/8034/30968/521/51000/518/107075310/5166/79717
GO:0050953	GO:0050953	sensory perception of light stimulus	202	0.264289	1.52454	0.000136324	0.000357058	0.000105405	4602	tags=27%	list=15%	signal=23%	3766/11281/5995/6096/84189/3617/2070/54714/51761/221391/1406/5950/5145/9227/8419/7101/54982/10002/24/7287/339302/7439/84059/131890/57282/346007/6017/582/6101/54437/440435/65217/25769/83872/345193/388939/783/3000/50939/6425/10692/5875/4647/2570/7399/5949/93589/2918/130557/1001/338917/1280/5538/7401
GO:0008217	GO:0008217	regulation of blood pressure	175	0.275009	1.5469	0.000137026	0.000357058	0.000105405	4989	tags=30%	list=16%	signal=25%	6518/1511/10699/2740/5443/3817/553/57085/1113/79924/257313/6915/6648/3952/56670/4624/5742/133/4878/7442/2643/4883/148/183/6870/170690/4987/1535/5800/1215/2132/1584/8529/9370/7424/80763/1359/5724/4843/2621/7026/7168/59/91608/1889/10135/477/5023/4311/6296/354/2982
GO:0035966	GO:0035966	response to topologically incorrect protein	153	0.283869	1.59462	0.000137026	0.000357058	0.000105405	6388	tags=28%	list=21%	signal=22%	168620/26270/3315/3310/1191/3304/79094/22824/267/468/3338/467/26608/92305/578/10595/3303/55741/54788/7060/7873/9927/550/7353/8440/7009/10808/10551/5071/3306/3301/3320/7494/27230/202052/148327/64764/91445/3337/80267/3309/581/1491
GO:0007601	GO:0007601	visual perception	198	0.263746	1.49493	0.000143462	0.000372634	0.000110003	4602	tags=27%	list=15%	signal=23%	3766/11281/5995/6096/84189/3617/2070/54714/51761/221391/1406/5950/5145/9227/8419/7101/54982/10002/24/7287/339302/7439/84059/131890/57282/346007/6017/582/6101/54437/440435/25769/83872/345193/388939/783/3000/50939/6425/10692/5875/4647/2570/7399/5949/93589/2918/130557/1001/338917/1280/5538/7401
GO:0008643	GO:0008643	carbohydrate transport	145	0.286841	1.59243	0.000147046	0.000380726	0.000112391	3963	tags=23%	list=13%	signal=20%	6518/8218/151176/366/359/6524/85414/9481/5357/3952/89872/5167/79602/55314/375611/55974/66035/286753/6927/3553/6253/6272/84879/200010/6523/144195/56606/338557/9370/6506/115584/1432/10999
GO:0071326	GO:0071326	cellular response to monosaccharide stimulus	144	0.292984	1.62262	0.000147711	0.000380988	0.000112469	5850	tags=34%	list=19%	signal=28%	6518/6770/9971/4760/10891/79727/1361/846/3952/26154/2901/1946/114/3767/5798/2281/4830/9230/55107/2044/150/23516/29085/1535/1215/25874/51085/2822/5563/10497/7351/100381270/3745/2621/65220/572/54795/2021/26056/51738/2692/2030/2626/3480/65010/7494/56943/1392/4831
GO:0071322	GO:0071322	cellular response to carbohydrate stimulus	153	0.28272	1.58816	0.000148084	0.000380988	0.000112469	5856	tags=33%	list=19%	signal=27%	6518/6770/9971/4760/10891/79727/1361/846/3952/26154/2901/1946/114/3767/5798/2281/4830/9230/55107/2044/150/23516/29085/64581/1535/1215/25874/51085/2822/5563/10497/7351/100381270/3745/2621/65220/572/54795/2021/26056/51738/2692/2030/2626/3480/65010/7494/56943/1392/4831/81035
GO:0071331	GO:0071331	cellular response to hexose stimulus	143	0.286046	1.57527	0.000154459	0.000396137	0.000116941	5850	tags=34%	list=19%	signal=27%	6518/6770/9971/4760/10891/79727/1361/846/26154/2901/1946/114/3767/5798/2281/4830/9230/55107/2044/150/23516/29085/1535/1215/25874/51085/2822/5563/10497/7351/100381270/3745/2621/65220/572/54795/2021/26056/51738/2692/2030/2626/3480/65010/7494/56943/1392/4831
GO:0071356	GO:0071356	cellular response to tumor necrosis factor	217	0.252622	1.51441	0.000158061	0.000404099	0.000119291	4921	tags=25%	list=16%	signal=21%	2633/820/9447/2634/6772/9705/10891/1116/6422/10673/6362/114769/3304/837/1244/51208/3037/6364/834/8877/8970/7442/8372/355/29108/3717/3767/2950/2635/11093/3303/1535/9759/3934/8764/9370/55504/1432/79092/3611/6355/2621/29965/8904/81858/427/6352/57817/6846/84817/259230/7132/9825/5071
GO:0030048	GO:0030048	actin filament-based movement	121	0.307087	1.68174	0.000158578	0.000404149	0.000119306	5611	tags=33%	list=18%	signal=27%	3759/1829/4626/23704/5318/4624/57698/10630/3781/6323/10008/2934/783/1824/4637/388591/6330/55800/4622/3753/4620/6548/51168/7456/4647/6324/487/54795/4430/7168/287/3762/4627/477/775/2626/6781/29119/6327/7429
GO:0000910	GO:0000910	cytokinesis	165	0.273511	1.5297	0.000161923	0.000410578	0.000121204	7363	tags=35%	list=24%	signal=27%	11113/341019/1058/79733/285643/55165/9700/5347/9055/200942/990/3925/9212/84445/54443/10733/10899/29127/5413/10112/808/8555/389/346288/9493/79400/27443/5414/6790/375/144455/55521/4627/79998/5119/114327/90120/387/51100/128866/23636/26586/5300/4735/55752/27243/403/51510/55909/311/126520/80179/55964/11258/25978/168448/81626/56776
GO:0050911	GO:0050911	detection of chemical stimulus involved in sensory perception of smell	406	-0.34443	-1.38528	0.00016211	0.000410578	0.000121204	11897	tags=60%	list=38%	signal=37%	81168/390437/390648/119694/256892/390265/442194/403274/81469/390649/401663/8387/119679/79290/26219/390882/338755/284532/219968/219875/79544/219959/119765/79473/441932/403239/122748/10798/347169/119749/81797/81050/127077/282775/219873/392138/79317/150681/125963/390144/219479/79334/441911/26735/390077/26696/122740/402317/283110/219464/346517/134083/284383/340980/392391/26737/390271/162998/391211/79…
GO:0009408	GO:0009408	response to heat	103	0.323711	1.68696	0.000165947	0.000418991	0.000123687	5837	tags=30%	list=19%	signal=25%	49860/3627/3310/1361/7041/3304/1244/59341/4277/6769/7442/2246/10016/55107/3303/27429/929/9261/1026/81570/6489/3306/4137/3301/4067/10049/3320/8891/8892/113278/7226
GO:0032368	GO:0032368	regulation of lipid transport	140	0.297202	1.58942	0.000166978	0.000420288	0.00012407	3778	tags=25%	list=12%	signal=22%	56729/154664/6696/4602/1071/374887/151176/5443/9388/553/706/57540/51761/55004/5360/9227/3952/26154/2587/6721/114880/10062/5045/183/3553/27166/2180/6754/26119/5580/3690/8529/22925/9370/1582
GO:0007292	GO:0007292	female gamete generation	135	0.290217	1.55848	0.000170431	0.000427657	0.000126246	4901	tags=27%	list=16%	signal=23%	7130/658/1761/9133/163589/51087/5764/5347/3640/4438/3952/3624/135935/317761/284071/7153/339834/646/54361/6714/7272/11144/4192/346673/174/56979/7784/402381/6790/2120/55124/22933/78995/56339/26271/122042/79670
GO:0035296	GO:0035296	regulation of tube diameter	135	0.289281	1.55345	0.00017812	0.000444207	0.000131131	5265	tags=31%	list=17%	signal=26%	1401/2243/2244/3778/3350/553/846/2876/3779/3363/257313/6915/342527/6648/1373/3952/133/4878/2643/4883/148/952/183/2266/1812/150/6546/2132/10242/3357/3792/54795/59/1889/9732/477/5023/2982/3274/3352/9270/3356
GO:0097746	GO:0097746	blood vessel diameter maintenance	135	0.289281	1.55345	0.00017812	0.000444207	0.000131131	5265	tags=31%	list=17%	signal=26%	1401/2243/2244/3778/3350/553/846/2876/3779/3363/257313/6915/342527/6648/1373/3952/133/4878/2643/4883/148/952/183/2266/1812/150/6546/2132/10242/3357/3792/54795/59/1889/9732/477/5023/2982/3274/3352/9270/3356
GO:0009746	GO:0009746	response to hexose	208	0.253186	1.48217	0.000193662	0.00048149	0.000142137	6338	tags=35%	list=20%	signal=28%	6518/6770/9971/4760/10891/79727/1361/846/7200/26154/2901/169026/2646/1946/79602/114/3767/5798/2281/4830/9230/55937/3795/55107/2044/150/23516/3939/29085/1535/1215/6546/25874/51085/10533/9370/2822/5563/10497/7351/100381270/3745/2621/130399/65220/572/285/54795/2021/2645/10135/26056/51738/2692/2030/2626/3480/3172/65010/387/7494/8891/56943/8892/1392/4831/25828/2752/6810/51714/6722/1515/336
GO:0050803	GO:0050803	regulation of synapse structure or activity	202	0.260555	1.503	0.0001994	0.000494245	0.000145903	6527	tags=36%	list=21%	signal=28%	23768/347731/6585/4593/6678/2045/26045/84189/1000/577/5764/8499/84628/10082/114798/5818/6092/4038/5552/158038/120892/57549/5789/10507/2895/351/147381/23657/145581/9378/1072/5800/26050/246213/1432/4916/387804/5649/10152/58489/991/5538/1496/51738/5100/203068/57555/112755/387/7097/1605/57633/81926/1020/27185/7846/51225/23613/4761/28988/4915/55752/79953/91752/10611/23191/22871/57030/58504/6495/4076/2…
GO:0032147	GO:0032147	activation of protein kinase activity	129	0.304209	1.60154	0.000201414	0.00049772	0.000146928	5342	tags=29%	list=17%	signal=25%	8651/3606/22974/10718/1116/6505/149233/3952/55507/1946/6714/2246/114/183/3717/51378/9966/7295/11315/150/11314/5580/3690/79092/63967/4916/2621/1950/4908/2690/6352/11035/7422/114609/3593/7042/9270/56034
GO:0030041	GO:0030041	actin filament polymerization	178	0.263972	1.47683	0.000202875	0.000499811	0.000147546	7936	tags=44%	list=25%	signal=33%	22921/126820/51734/8936/10095/79778/23242/57175/9050/2934/375307/29108/3717/199/8522/2039/90952/10093/10677/57482/5580/81624/9353/5216/10435/55845/832/375/23406/2017/10152/8440/1496/3055/7408/11078/10092/93663/136319/54434/822/387/7429/2885/10788/10456/830/10109/80115/829/9535/10094/28988/79585/6710/23191/4868/2314/10163/120/1627/9168/5879/23580/10810/29765/29767/100287171/1729/1739/51571/5962/30…
GO:0050807	GO:0050807	regulation of synapse organization	195	0.254392	1.44408	0.0002137	0.000524889	0.000154949	6527	tags=35%	list=21%	signal=28%	23768/347731/6585/4593/6678/2045/26045/84189/1000/577/5764/8499/84628/10082/114798/5818/6092/4038/5552/158038/120892/57549/5789/10507/2895/351/147381/23657/145581/9378/1072/5800/26050/1432/4916/387804/5649/10152/58489/991/1496/51738/5100/203068/57555/387/7097/1605/57633/81926/1020/27185/7846/51225/23613/4761/28988/4915/55752/79953/91752/10611/23191/22871/58504/6495/4076/23767
GO:0030100	GO:0030100	regulation of endocytosis	202	0.259719	1.49818	0.000219483	0.00053747	0.000158663	7015	tags=38%	list=23%	signal=29%	154664/977/6456/57126/6609/26045/1191/1742/120892/10062/8877/6714/146395/808/11031/1759/54806/8898/11314/6424/409/10211/5869/26119/929/3690/196527/3077/1173/5878/9370/10859/967/1175/375/1950/4908/11252/408/79772/5867/5538/85439/80230/55681/8674/5054/7422/5587/54550/7376/6401/112755/5291/23208/9784/567/51479/124930/6386/10825/9863/9765/22871/57030/51160/6850/4035/1861/22943/5879/4043/8867/7474/555…
GO:0051648	GO:0051648	vesicle localization	170	0.268901	1.5322	0.000222421	0.000543028	0.000160304	7317	tags=35%	list=23%	signal=27%	3985/1000/8825/146439/9001/8499/3798/22920/120892/27445/5413/55062/10016/9230/1759/2647/27253/10540/8773/9342/83930/51168/375/4647/10053/6854/4430/5871/1001/1780/1176/5071/57234/57555/84062/8224/5873/23557/23208/10113/1020/11261/4133/283446/79953/79083/3064/22871/84984/7016/1861/80179/8867/10972/54874/8729/26286/583/388552/29058
GO:0019395	GO:0019395	fatty acid oxidation	101	0.324798	1.68911	0.00023734	0.000577718	0.000170544	3889	tags=21%	list=12%	signal=18%	8647/10891/116285/33/7291/3952/11001/440503/1384/79602/8309/26063/239/37/127/84879/9370/30/1632/38/1432
GO:0007009	GO:0007009	plasma membrane organization	136	0.291644	1.56898	0.000242191	0.000584276	0.00017248	6282	tags=37%	list=20%	signal=29%	6280/6456/26509/6609/8291/2350/1191/2352/80307/167/23136/23671/5359/93099/2934/90342/79628/63982/92154/493829/858/654463/10211/79400/5580/8048/745/196527/389668/5027/79152/284359/287/11252/4627/7042/55113/51411/114786/51100/23208/27230/4905/80115/389610/9885/121601/6810/23207/2348
GO:0007272	GO:0007272	ensheathment of neurons	134	0.294161	1.58732	0.000242191	0.000584276	0.00017248	6512	tags=35%	list=21%	signal=28%	3766/3082/55695/4359/8530/1191/9334/5764/1890/26011/83700/23136/6326/10100/6334/79628/6547/9639/6900/8898/745/56288/26022/3611/1959/3792/6285/79152/22933/287/94103/7038/9896/23114/4664/83742/7097/1605/8892/8443/1075/23385/2068/4915/23191/5803/114569
GO:0008366	GO:0008366	axon ensheathment	134	0.294161	1.58732	0.000242191	0.000584276	0.00017248	6512	tags=35%	list=21%	signal=28%	3766/3082/55695/4359/8530/1191/9334/5764/1890/26011/83700/23136/6326/10100/6334/79628/6547/9639/6900/8898/745/56288/26022/3611/1959/3792/6285/79152/22933/287/94103/7038/9896/23114/4664/83742/7097/1605/8892/8443/1075/23385/2068/4915/23191/5803/114569
GO:0015718	GO:0015718	monocarboxylic acid transport	106	0.319851	1.66747	0.000252716	0.000607864	0.000179443	4051	tags=26%	list=13%	signal=23%	8647/85320/6539/5320/53919/366/200931/634/151473/553/387700/846/1244/3952/5322/160728/201232/26279/3553/391013/6754/301/25874/10257/22925/6555/10999/4843
GO:1903320	GO:1903320	regulation of protein modification by small protein conjugation or removal	219	0.255513	1.52836	0.000267605	0.000641779	0.000189455	6962	tags=31%	list=22%	signal=24%	706/5347/3304/166979/5582/11337/120892/11065/8877/3984/55765/151636/131377/64127/10016/23142/27338/11315/8555/3303/9636/84875/409/9111/9759/55215/7321/10362/5414/2280/150684/8767/7332/6737/8878/7965/991/4085/408/23551/10459/26271/5071/6478/80762/825/78990/3301/10196/3320/51256/201254/55611/1020/79594/11261/79142/5300/3309/51160/148022/378884/150678/374969/10318/754/3091
GO:0099565	GO:0099565	chemical synaptic transmission	postsynaptic	102	0.313451	1.62174	0.000269878	0.000645327	0.000190502	6482	tags=40%	list=21%	signal=32%	2898/9294/23542/4988/2903/1139/1742/152404/1146/2901/9699/120892/1135/7442/2895/351/6547/2906/8001/8898/409/9378/10497/5027/5649/51738/5023/2030/57555/112755/54434/1134/2902/6804/1142/1020/23613/1140/22871/5026/81832
GO:1904950	GO:1904950	negative regulation of establishment of protein localization	122	0.299582	1.65811	0.000280144	0.00066791	0.000197169	5261	tags=34%	list=17%	signal=28%	283514/4988/6422/55612/1113/91461/120892/10062/160140/51465/3553/3767/2281/2039/7295/11315/150/258010/301/8724/9370/3753/5569/7351/3745/130399/3418/79651/3592/10434/51715/26056/5905/51738/580/5071/80762/3593/9270/4137/3301
GO:0007606	GO:0007606	sensory perception of chemical stimulus	500	-0.333673	-1.35193	0.000284809	0.000677047	0.000199866	11967	tags=57%	list=38%	signal=36%	254786/127534/81168/50837/390437/390648/119694/256892/390265/442194/403274/81469/390649/401663/8387/119679/79290/26219/6531/390882/6337/563/338755/284532/219968/219875/5304/79544/219959/119765/79473/441932/83597/403239/122748/10798/9288/347169/119749/81797/81050/127077/282775/219873/392138/79317/150681/125963/390144/219479/79334/1470/441911/26735/390077/26696/122740/402317/283110/219464/346517/50…
GO:0046434	GO:0046434	organophosphate catabolic process	148	0.28077	1.54691	0.000292067	0.000691634	0.000204172	5531	tags=30%	list=18%	signal=25%	11332/6609/283748/9388/1890/57089/84618/3417/79887/133121/5167/27124/1854/56953/5322/3613/145447/8605/283927/8898/4860/272/2272/5580/7378/38/9615/390916/51071/55276/3628/10924/5444/4968/7920/3990/6610/79873/956/3949/22978/10846/79153/25939
GO:0002700	GO:0002700	regulation of production of molecular mediator of immune response	157	0.281737	1.57813	0.000292647	0.000691634	0.000204172	5661	tags=32%	list=18%	signal=26%	383/2821/3606/5225/2867/11006/3105/117854/3569/5950/3805/729230/3135/8741/3133/59067/7040/55765/3553/3098/64127/64581/3718/3077/8764/51010/10859/11213/54795/51237/3554/388325/3263/10459/7009/3558/3134/10417/80762/354/7042/972/604/115004/7468/57506/7099/7494/6375/567
GO:0031023	GO:0031023	microtubule organizing center organization	138	0.293871	1.6064	0.000294944	0.000695041	0.000205178	7671	tags=37%	list=25%	signal=28%	983/1111/9768/5347/4751/3832/118611/402/2242/10733/22809/91147/54461/54930/7516/5314/9639/55835/159989/899/151648/3834/284403/6790/9793/4682/10403/5902/22995/85459/5119/84084/1017/128866/6491/23636/27243/51510/57787/10806/29901/93323/55125/25978/1874/348654/55755/7514/80817/50855/55968
GO:0008360	GO:0008360	regulation of cell shape	147	0.280985	1.5458	0.000296881	0.000697585	0.000205929	7727	tags=41%	list=25%	signal=31%	25805/5764/226/374872/23136/10630/10507/2242/375611/22836/2039/3249/3679/57619/29780/9948/389/58480/9723/301/9886/10435/51177/114793/6285/7940/7168/116985/391/5880/4627/221472/3055/7422/93663/57464/387/7429/1605/55171/1436/5881/23191/2268/6354/2011/5879/23580/396/5747/121512/64218/10810/91584/1729/1739/5962/445815/57381/2185
GO:0008637	GO:0008637	apoptotic mitochondrial changes	101	0.322089	1.67502	0.000297809	0.000697748	0.000205977	6291	tags=37%	list=20%	signal=29%	3082/8743/1191/2876/3433/2139/6648/815/10962/4318/79017/27141/29108/578/27166/3303/409/64422/572/487/90529/2066/2537/5071/400916/54978/885/7417/203245/10105/7755/3099/79594/92609/5516/664/581
GO:0030203	GO:0030203	glycosaminoglycan metabolic process	111	0.314182	1.65308	0.000301947	0.00070541	0.000208239	4350	tags=24%	list=14%	signal=21%	8993/83539/3082/64579/6484/3699/64132/54982/3037/9957/222537/8372/7040/60495/6487/8534/3553/2799/92370/2720/4166/11041/5159/2132/79586/55501/1950
GO:0033157	GO:0033157	regulation of intracellular protein transport	218	0.252948	1.51916	0.000314274	0.000732106	0.00021612	6790	tags=31%	list=22%	signal=25%	283514/983/55612/79778/6505/3952/4924/120892/6721/160140/51465/7040/79628/3717/4946/3553/10204/2039/7295/11315/258010/51686/2737/55741/58480/27429/5058/5580/59286/3684/9370/3753/5569/1432/3745/2621/2040/7332/7545/340146/5880/51715/5905/580/125170/9777/5587/5071/3936/9270/57506/51100/22902/22885/10456/84455/1020/23636/11261/23400/3998/9520/9495/79899/7531/784/51684/56947
GO:0048017	GO:0048017	inositol lipid-mediated signaling	177	0.263144	1.47213	0.000323511	0.00075147	0.000221836	5421	tags=27%	list=17%	signal=23%	23026/49860/3082/3606/10870/55165/3756/634/653361/7301/7291/3952/57624/10507/5154/6714/4883/57605/183/3717/5337/5270/23396/5159/55803/93492/2065/3357/4916/5724/375033/5649/2322/22933/2066/118788/1950/6352/5288/5156/23413/7042/5291/3480/3356/4150/56034/84812
GO:0007608	GO:0007608	sensory perception of smell	429	-0.337484	-1.35906	0.000325821	0.00075468	0.000222784	11967	tags=58%	list=38%	signal=36%	254786/127534/81168/390437/390648/119694/256892/390265/442194/403274/81469/390649/401663/8387/119679/79290/26219/6531/390882/338755/284532/219968/219875/79544/219959/119765/79473/441932/403239/122748/10798/347169/119749/81797/81050/127077/282775/219873/392138/79317/150681/125963/390144/219479/79334/441911/26735/390077/26696/122740/402317/283110/219464/346517/134083/284383/340980/392391/26737/3902…
GO:0000077	GO:0000077	DNA damage checkpoint signaling	108	0.312133	1.61286	0.000327566	0.000756566	0.00022334	4976	tags=23%	list=16%	signal=20%	146956/1869/8091/983/26270/90381/1111/51512/3014/5347/4582/5371/51514/29980/8555/51776/25988/1432/63967/1026/9577/4683/79858/83695/5883
GO:0009152	GO:0009152	purine ribonucleotide biosynthetic process	156	0.272321	1.51859	0.000333211	0.000765482	0.000225973	7659	tags=40%	list=25%	signal=31%	11332/55811/108/10891/4833/226/9605/516/4878/114/7040/6785/79877/527/4830/2180/2023/6774/3000/272/80347/25874/9551/83401/38/5164/196883/9524/203/51144/205/55902/5538/204/2983/2982/80025/31/9061/4831/3614/509/513/6576/109/522/2618/79071/51703/10476/8833/5198/2987/517/84277/8034/30968/521/51000/518/107075310/5166/79717
GO:0035150	GO:0035150	regulation of tube size	136	0.288401	1.55154	0.000333309	0.000765482	0.000225973	5265	tags=31%	list=17%	signal=26%	1401/2243/2244/3778/3350/553/846/2876/3779/3363/257313/6915/342527/6648/1373/3952/133/4878/2643/4883/148/952/183/2266/1812/150/6546/2132/10242/3357/3792/54795/59/1889/9732/477/5023/2982/3274/3352/9270/3356
GO:1902115	GO:1902115	regulation of organelle assembly	179	0.260816	1.46242	0.000335605	0.000768582	0.000226888	7150	tags=31%	list=23%	signal=24%	3985/26045/9001/5347/3304/118611/29899/120892/8131/5789/10733/158297/6714/2895/2934/10615/6101/55835/170690/81876/3303/22873/5899/57535/64422/5563/4916/126731/3055/64147/85459/5119/3936/90410/51256/387/51100/128866/6491/23636/51225/79142/6386/203228/3064/27243/115704/51510/57787/7016/10806/55329/51657/25978/23329
GO:0045471	GO:0045471	response to ethanol	129	0.296664	1.56182	0.000345213	0.000788366	0.000232728	4451	tags=24%	list=14%	signal=21%	6279/116443/983/6770/117/7298/4988/6678/2903/3779/6915/5950/3747/6648/7200/3952/51208/79602/578/6688/2950/6774/8836/929/9370/1978/4916/572/10287/4968/57817
GO:0010821	GO:0010821	regulation of mitochondrion organization	138	0.29206	1.5965	0.000347697	0.000789854	0.000233167	7767	tags=41%	list=25%	signal=31%	3082/8743/10891/1191/706/2876/120892/6721/6773/10962/160140/4318/27141/29108/578/1723/27166/11315/3303/27429/409/6790/10493/2017/10645/572/8878/125170/5071/400916/54978/4137/1634/10105/10456/7755/79594/23400/664/581/3064/115209/7416/56947/27069/637/80179/3091/64423/93974/2931/51571/5138/4836/10928/9141
GO:0042594	GO:0042594	response to starvation	191	0.257196	1.45172	0.000347808	0.000789854	0.000233167	5755	tags=29%	list=18%	signal=24%	168620/58528/1611/6752/84557/10891/6422/54474/10634/1373/11337/11133/120892/6721/133/468/8131/54361/467/26608/355/55062/1723/8735/1312/27102/84879/3155/440/3077/10533/5899/85569/57535/7378/5563/38/7351/1026/1978/2621/57817/3992/23367/5587/55630/4149/3428/64121/51100/7494/8493/56270/8443/7482
GO:2001235	GO:2001235	positive regulation of apoptotic signaling pathway	115	0.299002	1.6325	0.000369382	0.000836512	0.000246941	5858	tags=27%	list=19%	signal=22%	6279/6280/658/29949/8743/6422/3624/4804/4055/467/5371/355/8626/29108/183/11315/27429/5580/53832/5414/10616/572/11035/8440/84231/1984/8682/5519/1075/835/138151
GO:0009411	GO:0009411	response to UV	142	0.28074	1.51857	0.000385364	0.000866778	0.000255875	5039	tags=23%	list=16%	signal=19%	1991/993/6609/1111/9768/2876/5764/114769/221391/602/9212/468/4318/8372/5371/578/51514/2237/5111/5580/4312/1026/84083/840/1643/400410/3592/56339/83695/4311/3593/3150
GO:0042180	GO:0042180	cellular ketone metabolic process	201	0.252865	1.45347	0.00038591	0.000866778	0.000255875	3833	tags=23%	list=12%	signal=20%	8647/10170/6770/9971/130013/151176/10891/634/85414/33/7291/134429/8574/25953/3620/440503/85300/133/27233/10062/4835/54361/169355/23657/653/3553/1312/10858/79001/11315/9056/37/127/84879/1586/1181/84274/10613/5629/301/174/51085/1584/8529/9370/5164
GO:0070302	GO:0070302	regulation of stress-activated protein kinase signaling cascade	187	0.250571	1.43332	0.000385945	0.000866778	0.000255875	6277	tags=30%	list=20%	signal=24%	4317/2305/3082/10912/23542/10371/6422/653361/59341/1845/3952/4878/8877/351/4055/4616/55765/355/29108/3553/50488/6688/64127/2950/64581/11221/4615/55504/285613/8767/5871/388325/222166/140885/7422/1843/5071/114609/7042/51339/3480/3301/4067/55872/7099/8600/9464/3146/6317/23239/23043/9611/2218/6386/7498/28996/5187
GO:0009260	GO:0009260	ribonucleotide biosynthetic process	167	0.267635	1.49426	0.000391159	0.000876067	0.000258618	7659	tags=40%	list=25%	signal=30%	11332/55811/108/10891/4833/226/9605/516/4878/114/7040/6785/79877/1723/527/4830/2180/2023/6774/3000/272/80347/25874/9551/83401/7378/38/5164/196883/9524/203/51144/205/55902/5538/7371/204/2983/2982/80025/31/9061/4831/3614/509/513/6576/109/522/2618/79071/51703/10476/8833/5198/2987/517/83549/84277/8034/30968/521/51000/518/107075310/5166/79717
GO:0048839	GO:0048839	inner ear development	186	0.258224	1.47823	0.000392899	0.000877547	0.000259054	5428	tags=32%	list=17%	signal=27%	793/494513/890/161497/4760/6678/84189/8825/2070/121227/51761/9481/5357/3198/84059/375611/3776/26020/341640/2561/65217/123016/3249/54806/54360/4171/80736/2737/2535/57822/5629/9935/9261/2736/5396/5159/246213/27443/6899/2138/7020/4916/51168/4647/7399/7545/3209/474/54903/4358/1280/7401/643226/1301/7042/11078/54845/90410/140469/5754
GO:0002702	GO:0002702	positive regulation of production of molecular mediator of immune response	115	0.298397	1.62919	0.000396004	0.000882057	0.000260386	5661	tags=33%	list=18%	signal=27%	2821/3606/5225/2867/3105/117854/3569/5950/3805/3135/8741/3133/59067/7040/55765/3553/3098/64127/64581/8764/51010/10859/51237/3554/388325/3263/10459/3558/3134/10417/354/972/7468/57506/7099/7494/6375/567
GO:0051961	GO:0051961	negative regulation of nervous system development	137	0.284858	1.53054	0.000399851	0.000888193	0.000262197	4442	tags=25%	list=14%	signal=21%	6696/1630/283659/6585/9037/2045/10371/79727/706/655/5764/6993/3569/6092/7533/57715/4038/7101/10507/56963/3553/54437/7473/430/11023/11221/9723/1620/26022/4916/23111/3418/22933/29956
GO:0051224	GO:0051224	negative regulation of protein transport	118	0.297003	1.61815	0.000419298	0.000928853	0.0002742	5021	tags=32%	list=16%	signal=27%	283514/4988/6422/55612/1113/91461/120892/10062/160140/51465/3553/3767/2281/2039/7295/11315/150/258010/301/8724/9370/3753/5569/7351/3745/130399/3418/79651/3592/10434/51715/26056/5905/51738/580/5071/80762/3593
GO:0051054	GO:0051054	positive regulation of DNA metabolic process	191	0.255381	1.44147	0.000442857	0.000978378	0.00028882	4671	tags=20%	list=15%	signal=17%	2305/3082/306/5888/10891/2070/3014/11105/3569/4751/2139/5582/79075/83666/9212/8741/10635/5985/6714/83933/7040/5371/151636/8914/409/5111/5580/5159/56979/51010/2138/4862/400410/9577/4683/2021/10459/3558
GO:0001508	GO:0001508	action potential	127	0.287977	1.5351	0.000448407	0.000987954	0.000291647	5714	tags=35%	list=18%	signal=28%	6336/3759/6332/1829/23704/2769/5318/3747/7533/6326/3781/6323/10008/6335/6334/148/3737/2281/5774/808/783/1824/388591/6546/6330/55800/10242/3753/6548/3745/6324/54795/11280/287/3736/3762/477/5023/775/1134/29119/6327/54112/6328
GO:0030177	GO:0030177	positive regulation of Wnt signaling pathway	130	0.29318	1.54069	0.000453203	0.000993138	0.000293177	4482	tags=21%	list=14%	signal=18%	27123/25805/81029/9037/6422/120892/4300/84870/55789/6714/6299/7040/527/7473/340419/59352/8796/8840/2262/6424/55366/23399/3611/79705/54795/1950/1001
GO:0032946	GO:0032946	positive regulation of mononuclear cell proliferation	131	0.28659	1.51397	0.000453203	0.000993138	0.000293177	5140	tags=34%	list=17%	signal=28%	80380/29126/100133941/3606/11148/3105/80381/10673/3569/729230/149233/3952/3133/59067/683/29108/952/3553/199/6541/4860/3718/301/7784/4615/3113/3594/10148/1026/8767/3485/3592/6352/3965/3572/4352/8440/3600/3558/4282/114609/3593/972/604
GO:0030317	GO:0030317	flagellated sperm motility	106	0.311576	1.62433	0.000467022	0.00101793	0.000300496	3300	tags=24%	list=11%	signal=21%	339829/54514/57119/6869/1767/122664/83853/480/401024/5360/116369/80217/255101/6407/8701/51314/90522/79925/85413/25790/6870/117155/144406/117144/159686
GO:0097722	GO:0097722	sperm motility	106	0.311576	1.62433	0.000467022	0.00101793	0.000300496	3300	tags=24%	list=11%	signal=21%	339829/54514/57119/6869/1767/122664/83853/480/401024/5360/116369/80217/255101/6407/8701/51314/90522/79925/85413/25790/6870/117155/144406/117144/159686
GO:0007605	GO:0007605	sensory perception of sound	150	0.268931	1.49443	0.000473401	0.00102846	0.000303605	5761	tags=31%	list=19%	signal=26%	5077/494513/332/161497/53942/2917/84189/2070/2876/1428/6507/3198/84059/375611/9455/6591/2561/65217/3249/9948/5269/26521/283310/4036/491/246213/3753/6899/2138/7020/26517/51168/4647/7399/1280/7401/643226/64699/1301/950/24139/11078/80055/140469/93035/1032/113278
GO:0021782	GO:0021782	glial cell development	113	0.303871	1.60259	0.000475204	0.00102846	0.000303605	6235	tags=34%	list=20%	signal=27%	3766/6279/712/6280/55695/1191/9334/26011/3569/2358/10100/83933/351/79628/9639/6900/4192/2950/745/56288/2896/3611/79152/22933/26227/3949/4137/4067/2670/7099/8891/7097/1605/8892/1020/23385/2068/4915
GO:0014065	GO:0014065	phosphatidylinositol 3-kinase signaling	141	0.283522	1.52931	0.000475648	0.00102846	0.000303605	5342	tags=28%	list=17%	signal=24%	23026/49860/3082/3606/10870/55165/634/653361/7301/7291/3952/57624/10507/5154/6714/183/3717/5270/23396/5159/93492/2065/3357/4916/375033/5649/2322/22933/2066/118788/1950/6352/5288/5156/7042/5291/3480/3356/4150/56034
GO:0008277	GO:0008277	regulation of G protein-coupled receptor signaling pathway	126	0.286113	1.51858	0.00054409	0.00117333	0.00034637	4957	tags=29%	list=16%	signal=24%	799/6003/4988/22844/57528/1113/6993/23349/3925/133/815/9455/131890/6900/1759/23516/4987/3000/10419/112609/6754/409/2869/2868/3357/23295/10267/6352/115727/408/6001/2786/5341/54550/55/51304
GO:0071674	GO:0071674	mononuclear cell migration	185	0.258798	1.48074	0.000552451	0.00118821	0.000350763	6187	tags=31%	list=20%	signal=25%	6288/56833/57402/3627/6278/719/6283/11240/1893/6362/3569/59341/2358/729230/3577/6364/3579/351/29108/653/6688/199/4192/80270/58191/301/5800/9353/196527/8764/6355/5641/2621/240/1230/54795/3592/6352/11035/3965/6846/140885/5054/1843/6368/4067/8600/387/6375/3146/8995/7226/124976/1436/2529/120425/80310
GO:0050905	GO:0050905	neuromuscular process	145	0.270758	1.50314	0.000554073	0.00118855	0.000350864	5089	tags=30%	list=16%	signal=26%	116443/3759/3756/2903/4130/84189/4626/51761/1742/6507/3198/25953/1200/54715/7135/6769/2643/2895/351/126306/6547/65217/2906/23621/9446/1812/2946/246329/84502/9378/7138/23111/4647/487/4683/16/3736/1496/9543/7401/5179/5071/57555/2636
GO:0051208	GO:0051208	sequestering of calcium ion	118	0.292784	1.59516	0.00056247	0.00120194	0.000354818	5267	tags=29%	list=17%	signal=24%	3627/4283/57190/540/5031/387129/3270/9001/10345/7442/8989/126306/2281/9446/808/1812/2946/84502/57158/1535/6546/845/7220/55151/2280/3357/22821/287/477/5587/775/825/3356/4067
GO:0009593	GO:0009593	detection of chemical stimulus	485	-0.326024	-1.319	0.000563273	0.00120194	0.000354818	11897	tags=57%	list=38%	signal=36%	81168/50837/390437/390648/119694/256892/390265/442194/403274/81469/390649/4825/401663/8387/54209/119679/79290/26219/390882/563/338755/284532/219968/219875/5304/79544/219959/119765/79473/441932/83597/403239/122748/10798/347169/3170/119749/81797/81050/127077/282775/219873/392138/79317/150681/125963/390144/219479/79334/721/1470/441911/26735/390077/26696/122740/402317/283110/219464/346517/50836/13408…
GO:0031623	GO:0031623	receptor internalization	108	0.304709	1.5745	0.000577451	0.00122897	0.000362797	4959	tags=35%	list=16%	signal=30%	27091/634/26045/59284/11006/2207/1742/3577/2890/133/3579/146395/6900/11031/1759/54806/43/8898/6424/409/10211/26119/3690/1173/3688/10859/2868/967/3357/375/10267/1950/4908/408/55681/7422/54550/6401
GO:0032271	GO:0032271	regulation of protein polymerization	219	0.248492	1.48637	0.00061334	0.00130195	0.000384339	7936	tags=44%	list=25%	signal=33%	126820/8936/10095/122664/3304/402/3925/27124/58497/11075/57175/2242/2934/29108/2039/90952/10093/10677/57482/3303/5058/221074/5580/9353/5216/10435/55845/832/2288/375/23406/2017/10152/8440/9793/1496/3055/79998/7408/24139/11078/10092/93663/84722/136319/54434/4137/7417/822/3320/387/7429/2885/10788/6249/22919/10456/830/122060/10109/80115/829/9535/10094/4133/28988/6710/23191/403/4868/2314/10163/120/162…
GO:0006304	GO:0006304	DNA modification	113	0.300049	1.58243	0.000634934	0.00134427	0.000396834	7746	tags=37%	list=25%	signal=28%	9582/143689/54514/8468/84944/140690/163589/200315/54456/91646/56154/90853/221656/6688/10419/122402/51010/54069/55124/4968/4350/1791/57673/8493/57379/54790/285051/80312/54512/200424/53615/27350/328/10038/54815/1789/81602/2931/79977/140564/10039/11176
GO:0045619	GO:0045619	regulation of lymphocyte differentiation	168	0.26859	1.51579	0.000636711	0.00134454	0.000396911	5140	tags=30%	list=17%	signal=25%	56833/8993/8651/4602/246778/3606/3659/6422/11006/84695/8876/729230/149233/3135/3624/51043/3142/150372/10875/2175/8808/8456/4192/27166/57864/4860/27177/2737/3718/11221/301/2736/146850/3902/3594/8767/2621/572/3965/54542/639/3600/3558/56339/4323/80762/5896/3593/972/604
GO:0046632	GO:0046632	alpha-beta T cell differentiation	106	0.307158	1.6013	0.0006511	0.00137136	0.000404829	5140	tags=29%	list=17%	signal=25%	8651/4602/246778/3606/3659/11006/159296/57089/3569/84695/149233/602/51043/3142/59067/26279/6774/4860/2737/3718/301/26022/3594/8767/3965/54542/639/3558/3593/10538/604
GO:0048015	GO:0048015	phosphatidylinositol-mediated signaling	173	0.255378	1.43502	0.000658966	0.00138434	0.000408661	5421	tags=27%	list=17%	signal=22%	23026/49860/3082/3606/10870/55165/3756/634/653361/7301/7291/3952/57624/10507/5154/6714/4883/57605/183/3717/5270/23396/5159/93492/2065/3357/4916/5724/375033/5649/2322/22933/2066/118788/1950/6352/5288/5156/23413/7042/5291/3480/3356/4150/56034/84812
GO:0015918	GO:0015918	sterol transport	124	0.294936	1.55901	0.000688475	0.0014426	0.000425861	2086	tags=18%	list=7%	signal=17%	154664/1071/6770/4481/374887/1056/4547/9388/23762/57476/1191/706/55004/5360/134429/3952/26154/10577/6721/114880/10062/5045
GO:0050671	GO:0050671	positive regulation of lymphocyte proliferation	130	0.287096	1.50871	0.000718105	0.00150082	0.000443047	5140	tags=34%	list=17%	signal=28%	80380/29126/100133941/3606/11148/3105/80381/10673/3569/729230/149233/3952/3133/59067/683/29108/952/3553/199/6541/4860/3718/301/7784/4615/3113/3594/10148/1026/8767/3485/3592/6352/3965/3572/4352/8440/3600/3558/4282/114609/3593/972/604
GO:0038127	GO:0038127	ERBB signaling pathway	118	0.289006	1.57458	0.000746817	0.00155683	0.00045958	6351	tags=34%	list=20%	signal=27%	84985/255324/5753/634/653361/9001/1845/8895/4318/6714/7040/64762/55532/79628/9961/183/53358/5774/6464/150/92799/222584/89853/5641/79651/1950/8440/5801/2537/10551/26469/84632/7429/2885/51196/23636/8826/10825/93343/7879
GO:0001649	GO:0001649	osteoblast differentiation	215	0.23603	1.43147	0.000764935	0.00158646	0.000468328	4995	tags=27%	list=16%	signal=22%	23601/6696/4057/4037/658/25819/3082/126820/25805/6096/6422/655/249/3569/7291/8074/63923/23314/468/10507/54361/6615/6591/1462/121340/64093/8626/7473/340419/202151/9260/8840/43/8519/2274/2737/5744/2201/9759/2736/338557/2735/55366/7424/1432/3611/651/54795/7171/10189/3572/90/26271/5179/5587/103/1192
GO:0007163	GO:0007163	establishment or maintenance of cell polarity	212	0.243421	1.45134	0.000764935	0.00158646	0.000468328	4720	tags=22%	list=15%	signal=19%	1058/115701/163183/11004/8825/55612/6993/5347/23625/83700/29899/57698/60/22836/284217/2934/10615/5314/123016/29780/81609/9948/389/9124/5058/162282/9886/85440/3834/10653/6425/3688/56288/89958/6548/3611/9826/391/4085/85302/5880/2319/10487/9793/4627/10403/286
GO:0051650	GO:0051650	establishment of vesicle localization	155	0.267198	1.49733	0.000788278	0.00163071	0.000481391	7317	tags=34%	list=23%	signal=26%	3985/8825/146439/9001/8499/3798/22920/120892/5413/55062/10016/9230/1759/2647/10540/8773/9342/83930/51168/375/4647/10053/4430/5871/1001/1780/1176/5071/57234/84062/5873/23557/23208/10113/1020/11261/4133/283446/79083/3064/22871/84984/7016/1861/80179/8867/10972/54874/8729/26286/583/388552/29058
GO:0034219	GO:0034219	carbohydrate transmembrane transport	114	0.289402	1.56101	0.000799521	0.00164977	0.000487018	3963	tags=25%	list=13%	signal=22%	6518/8218/151176/6524/85414/9481/3952/5167/79602/55314/375611/55974/66035/286753/6927/3553/6253/6272/200010/6523/144195/56606/338557/9370/6506/115584/1432/10999
GO:0006805	GO:0006805	xenobiotic metabolic process	109	0.303633	1.56396	0.00089736	0.00184697	0.000545231	2852	tags=26%	list=9%	signal=23%	1558/8647/6770/6283/4025/1559/116285/6822/1244/2948/1562/1549/54498/218/27233/2944/57491/1577/134147/348158/5446/23491/10858/9446/79001/2946/2180/2950
GO:0008154	GO:0008154	actin polymerization or depolymerization	205	0.247841	1.4365	0.000921395	0.00189165	0.000558421	7936	tags=43%	list=25%	signal=32%	22921/126820/51734/8936/10095/9037/79778/23242/57175/88/9050/2934/375307/29108/3717/199/8522/2039/90952/10093/10677/9948/57482/1072/5580/81624/9353/5216/10435/55845/832/375/23406/7456/2017/10152/8440/1496/51738/3055/5341/7408/11078/10092/93663/136319/54434/822/387/7429/2885/10788/10456/830/10109/80115/829/9535/10094/28988/79585/6710/23191/4868/2314/10163/120/1627/9168/5879/23580/10810/23616/29765…
GO:0048592	GO:0048592	eye morphogenesis	149	0.272246	1.50165	0.000962229	0.00196791	0.000580933	6291	tags=34%	list=20%	signal=27%	8076/793/6096/7021/655/5764/6505/51761/2792/7291/5950/5818/10002/468/7287/1826/6101/578/123016/54806/84879/6774/10370/2737/1296/2201/5629/23554/7020/121643/9927/4647/7472/10152/639/4124/7422/3150/23363/55184/128637/8842/7482/1290/1295/6909/84465/85407/4915/28996/581
GO:0072331	GO:0072331	signal transduction by p53 class mediator	145	0.265259	1.47261	0.00096338	0.00196791	0.000580933	6325	tags=29%	list=20%	signal=23%	1869/2305/1111/51512/7291/4582/602/340485/9212/6615/6591/5371/8626/29108/10419/25946/2272/22925/5164/1026/6790/29965/144455/4683/4282/5071/51246/972/3428/10538/8805/1984/8493/8444/835/51147/54541/27063/28996/11200/581/23246
GO:0022600	GO:0022600	digestive system process	102	0.296696	1.53506	0.00100994	0.00205785	0.000607484	5649	tags=41%	list=18%	signal=34%	6518/4760/1056/29887/2169/56667/1890/5950/5357/3952/65266/4588/10062/7442/1133/4883/55765/64127/150/4987/6523/57482/7421/389015/29881/1582/11171/115111/64241/57817/51738/5733/9414/2168/7376/3274/3949/64081/65010/7099/7429/5406
GO:0032869	GO:0032869	cellular response to insulin stimulus	199	0.248763	1.41712	0.00101411	0.00206118	0.000608468	6298	tags=29%	list=20%	signal=23%	64506/8651/6772/6770/151176/80339/9021/634/5315/3952/5167/51043/6714/286753/183/3553/896/6464/11031/2950/23516/493829/858/5058/3645/5580/8048/10014/9370/2822/5164/6548/7351/10999/79746/2690/4218/51237/2645/2538/1176/2692/2887/3480/10603/2805/7494/2885/27019/1019/7532/64900/2529/2771/7391/51094/23191
GO:0050768	GO:0050768	negative regulation of neurogenesis	132	0.27447	1.47173	0.00106022	0.00214952	0.000634544	4442	tags=24%	list=14%	signal=21%	6696/1630/283659/9037/2045/10371/79727/706/655/5764/6993/3569/7533/57715/4038/7101/10507/56963/3553/54437/7473/430/11023/11221/9723/1620/26022/4916/23111/3418/22933/29956
GO:0048588	GO:0048588	developmental cell growth	215	0.232175	1.40809	0.00108102	0.00218624	0.000645384	6304	tags=29%	list=20%	signal=24%	6696/1630/6456/6585/8936/9037/2016/2045/10371/59284/63923/9175/57715/23242/9699/57698/4878/3984/10507/351/1826/148/56963/183/54437/7473/7414/23769/5058/9723/1382/9353/3688/3611/84298/6790/23111/2017/8904/57817/7422/5071/2626/4137/3320/10505/10500/22902/1020/27185/1982/79594/6586/5300/8826/4133/6722/28988/203228/51548/10611/23191/10631
GO:0006766	GO:0006766	vitamin metabolic process	103	0.297689	1.55135	0.00109172	0.0022024	0.000650156	6425	tags=38%	list=21%	signal=30%	29968/4837/441024/1719/2672/8074/5360/8876/11330/9227/10797/80704/6615/6591/6017/9446/79001/79178/6470/55350/4036/8529/5641/10327/4051/2638/55/873/55065/80025/10196/113278/27249/8566/171425/80308/25974/2348/53630
GO:0042476	GO:0042476	odontogenesis	126	0.275301	1.4612	0.00115375	0.00232178	0.000685395	3875	tags=23%	list=12%	signal=20%	256764/54757/10117/6336/29887/79641/10468/655/3694/249/159296/7291/5818/4038/1834/3624/133/80326/6714/4804/8626/340419/1758/2737/2736/130497/6786/6899/7020
GO:0016482	GO:0016482	cytosolic transport	160	0.252289	1.41382	0.00120559	0.0024201	0.000714422	8650	tags=42%	list=28%	signal=30%	8218/8499/3798/254122/3916/120892/150368/6714/22836/55062/144717/6272/8898/404636/51560/8724/30845/8677/11267/25938/5071/338382/83547/84084/112936/10490/387680/51479/9827/57589/4133/9980/79585/7879/23317/51699/150786/84067/5595/10079/29911/90196/64089/84079/9341/8729/26000/100287171/22853/5605/9482/5962/9779/7805/51552/5604/2060/55111/80148/164/8678/160/9179/11151/547/51542/23011
GO:0031398	GO:0031398	positive regulation of protein ubiquitination	109	0.299445	1.54239	0.0012563	0.00251569	0.000742638	6611	tags=30%	list=21%	signal=24%	5347/166979/11337/120892/11065/8877/55765/131377/64127/10016/23142/27338/8555/9111/55215/7321/5414/2280/150684/8767/7332/7965/991/408/5071/80762/51256/201254/79142/5300/3309/148022/378884
GO:0006986	GO:0006986	response to unfolded protein	134	0.274516	1.48131	0.00126895	0.00253477	0.000748273	6388	tags=28%	list=21%	signal=22%	168620/26270/3315/3310/3304/79094/22824/267/468/3338/467/26608/92305/578/10595/3303/55741/7060/7873/9927/8440/7009/10808/10551/5071/3306/3301/3320/7494/27230/148327/64764/3337/80267/3309/581/1491
GO:0051282	GO:0051282	regulation of sequestering of calcium ion	114	0.283776	1.53067	0.00128931	0.00256913	0.000758416	5267	tags=29%	list=17%	signal=24%	3627/4283/57190/5031/387129/3270/9001/10345/7442/8989/126306/2281/9446/808/1812/2946/84502/57158/1535/6546/845/7220/55151/2280/3357/22821/287/477/5587/775/825/3356/4067
GO:0008361	GO:0008361	regulation of cell size	170	0.248947	1.4185	0.00137781	0.00273671	0.000807885	7320	tags=36%	list=24%	signal=28%	6696/6557/1630/361/3778/57468/9037/2045/10371/9175/59341/57715/128239/57698/3984/10507/375611/1826/56963/54437/7473/5058/9723/1382/196527/5027/3611/3792/23111/2017/84561/5341/7422/136319/4137/387/10505/10500/22902/1019/1020/27185/1982/4133/6722/28988/23191/4035/23566/1627/7143/5879/7474/85358/389541/64218/23038/56262/6049/91584/1874
GO:0055001	GO:0055001	muscle cell development	176	0.243587	1.37367	0.00138014	0.00273671	0.000807885	6427	tags=35%	list=21%	signal=28%	983/26509/115701/57190/4892/27302/8291/84466/11155/2876/51778/3670/4624/133/4878/88/90342/148/137868/183/58529/131377/58/246329/9948/858/2274/5058/9759/5629/7138/8048/6546/5159/3688/3792/7168/287/57817/2022/5156/87/7422/825/2626/3856/23363/4703/84700/5573/3880/1827/27063/71/1140/5300/6722/10611/4621/1525/6495/2314
GO:0060560	GO:0060560	developmental growth involved in morphogenesis	220	0.236899	1.43139	0.00147919	0.00292598	0.000863759	7255	tags=36%	list=23%	signal=28%	6696/1630/6456/6585/8936/9037/2016/2045/10371/59284/6422/63923/9175/57715/23242/9699/57698/2099/84445/3984/10507/2246/6299/351/1826/56963/54437/7473/7414/23769/5058/9723/1382/9353/3688/3611/84298/6790/23111/2017/8904/7422/5071/4137/5754/3320/10505/10500/22902/1020/27185/1982/79594/6909/6586/8826/4133/85407/6722/28988/203228/51548/23191/10631/9863/6495/23767/55909/4035/23566/1627/7143/7474/10765/2…
GO:0022037	GO:0022037	metencephalon development	101	0.299533	1.55772	0.00153423	0.00302751	0.000893729	6591	tags=32%	list=21%	signal=25%	23026/23017/6752/4760/10891/5764/9001/3746/2895/199/4192/5270/5058/5629/2736/2735/16/4009/27089/136319/1272/10978/8443/1020/23385/4761/3211/3309/473/79809/57107/2618
GO:1903322	GO:1903322	positive regulation of protein modification by small protein conjugation or removal	128	0.271699	1.43193	0.00157511	0.00310064	0.000915317	6873	tags=30%	list=22%	signal=23%	5347/166979/11337/120892/11065/8877/55765/131377/64127/10016/23142/27338/8555/9111/9759/55215/7321/5414/2280/150684/8767/7332/7965/991/408/23551/5071/80762/51256/201254/79594/79142/5300/3309/148022/378884/10318/754
GO:0008645	GO:0008645	hexose transmembrane transport	110	0.290748	1.49801	0.00161539	0.00317225	0.000936456	3963	tags=25%	list=13%	signal=21%	6518/8218/151176/6524/85414/9481/3952/5167/79602/375611/55974/66035/286753/6927/3553/6253/6272/200010/6523/144195/56606/338557/9370/6506/115584/1432/10999
GO:0051209	GO:0051209	release of sequestered calcium ion into cytosol	111	0.292951	1.54138	0.00170866	0.00334732	0.000988139	5267	tags=30%	list=17%	signal=25%	3627/4283/57190/5031/387129/3270/9001/10345/7442/8989/126306/2281/9446/808/1812/2946/84502/57158/1535/6546/845/7220/55151/2280/3357/22821/287/477/5587/775/825/3356/4067
GO:0033865	GO:0033865	nucleoside bisphosphate metabolic process	122	0.279621	1.54764	0.00172606	0.00335715	0.000991042	4583	tags=26%	list=15%	signal=22%	11332/116285/134526/6822/26027/5167/27233/8459/123876/570/55711/341392/348158/6785/79877/51268/2180/142827/283927/10654/3155/80347/25874/83401/38/5164/390916/9524/54988/51144/55902/5538
GO:0033875	GO:0033875	ribonucleoside bisphosphate metabolic process	122	0.279621	1.54764	0.00172606	0.00335715	0.000991042	4583	tags=26%	list=15%	signal=22%	11332/116285/134526/6822/26027/5167/27233/8459/123876/570/55711/341392/348158/6785/79877/51268/2180/142827/283927/10654/3155/80347/25874/83401/38/5164/390916/9524/54988/51144/55902/5538
GO:0034032	GO:0034032	purine nucleoside bisphosphate metabolic process	122	0.279621	1.54764	0.00172606	0.00335715	0.000991042	4583	tags=26%	list=15%	signal=22%	11332/116285/134526/6822/26027/5167/27233/8459/123876/570/55711/341392/348158/6785/79877/51268/2180/142827/283927/10654/3155/80347/25874/83401/38/5164/390916/9524/54988/51144/55902/5538
GO:0051283	GO:0051283	negative regulation of sequestering of calcium ion	112	0.289924	1.52672	0.00173837	0.00337133	0.000995228	5267	tags=29%	list=17%	signal=25%	3627/4283/57190/5031/387129/3270/9001/10345/7442/8989/126306/2281/9446/808/1812/2946/84502/57158/1535/6546/845/7220/55151/2280/3357/22821/287/477/5587/775/825/3356/4067
GO:0010976	GO:0010976	positive regulation of neuron projection development	155	0.258326	1.44761	0.00174165	0.00337133	0.000995228	7108	tags=39%	list=23%	signal=30%	6280/10690/3082/5753/655/5764/6993/51761/5274/8578/23242/11075/2242/56963/183/653/2281/4830/4192/10677/8724/2896/51517/4916/6324/5649/27020/10300/9896/5587/950/4067/5754/1272/4831/27185/27063/64764/8826/3309/28988/4915/91752/23191/9863/238/466/4076/8175/79625/2011/10938/4035/64175/1627/126520/7436/7474/51657/84079
GO:0008033	GO:0008033	tRNA processing	120	0.282333	1.52362	0.00181587	0.00350595	0.00103497	18470	tags=98%	list=59%	signal=40%	79897/81605/55621/26024/16/10557/51367/79042/54517/3735/55039/54522/126789/4234/93587/51002/10978/23587/10775/55152/51728/80745/11157/23536/339487/55140/129450/51654/90353/60528/158234/10799/285605/10556/51504/60487/150962/285381/55520/112858/6741/54974/83707/57604/55644/2926/6301/27304/80324/9836/1787/25821/54859/152992/283989/25917/51095/441250/81890/138716/64118/54901/10248/81627/64172/54913/5…
GO:0033044	GO:0033044	regulation of chromosome organization	179	0.244517	1.37103	0.00181982	0.00350595	0.00103497	7878	tags=35%	list=25%	signal=26%	701/9232/81620/9700/113130/5347/4751/990/9212/11065/80119/7153/699/11130/6714/7272/5371/2237/51529/116028/9787/4171/4683/9555/4085/9735/10459/10403/54386/26271/1843/1062/84464/4137/23381/51750/10460/9587/56984/2072/79991/26277/51548/5595/25906/9319/92345/9869/2966/5514/81626/348654/55755/22948/55743/79035/55719/55055/6419/6950/2067/4331
GO:0036294	GO:0036294	cellular response to decreased oxygen levels	146	0.257205	1.42697	0.00189074	0.00363398	0.00107276	5007	tags=26%	list=16%	signal=22%	64506/1869/890/10891/6422/846/3779/655/5764/114769/2792/7291/6326/6714/3776/26608/6547/51378/5034/2023/10370/3934/6546/4985/6548/1978/6285/572/22933/205/2021/4352/10135/7009/54583/2168/7422/2030
GO:0060041	GO:0060041	retina development in camera-type eye	143	0.260341	1.43371	0.00189614	0.00363577	0.00107329	3906	tags=20%	list=13%	signal=18%	793/6604/658/4760/6096/7021/5764/6505/51761/5950/5145/5818/7101/10002/7287/284217/1826/6101/123016/54806/84879/43/1181/5629/5159/23554/246213/7020/121643
GO:0090501	GO:0090501	RNA phosphodiester bond hydrolysis	139	0.262976	1.42435	0.00192476	0.00368195	0.00108692	19987	tags=97%	list=64%	signal=35%	25819/6036/6037/9271/9156/112479/154197/2237/4343/10595/8909/79650/79897/10898/51010/55124/25996/440400/2021/10557/51367/79042/25939/10775/55651/28960/51728/23246/11340/54512/90459/328/79033/27044/114034/30834/3669/23405/27161/88745/81875/60528/53981/10799/23357/5438/11051/283/10556/54973/29894/85463/55520/9683/23016/51692/1479/84294/11052/192669/79707/167227/642843/6041/29883/54464/51110/56915/4…
GO:0046683	GO:0046683	response to organophosphorus	126	0.268745	1.4264	0.0020366	0.00388675	0.00114738	5449	tags=28%	list=17%	signal=23%	6772/6770/7298/7222/366/6678/5031/50506/1373/218/10060/834/7442/351/3767/5798/6547/4830/2039/3939/6546/9370/3753/5027/5724/54795/1811/5023/5179/1843/1791/6781/54434/5032/65010
GO:0007173	GO:0007173	epidermal growth factor receptor signaling pathway	105	0.28555	1.48755	0.00216428	0.00412076	0.00121646	6351	tags=33%	list=20%	signal=27%	84985/255324/5753/634/653361/9001/1845/4318/6714/7040/64762/55532/9961/183/53358/5774/6464/150/92799/222584/89853/79651/1950/8440/2537/10551/84632/7429/2885/51196/23636/8826/10825/93343/7879
GO:0071675	GO:0071675	regulation of mononuclear cell migration	111	0.288594	1.51845	0.0021841	0.00414877	0.00122473	5746	tags=32%	list=18%	signal=26%	56833/57402/3627/6278/719/11240/1893/59341/2358/729230/6364/351/29108/653/6688/199/4192/9353/196527/8764/5641/2621/1230/3592/6352/11035/3965/6846/5054/1843/4067/387/6375/3146/8995
GO:0007041	GO:0007041	lysosomal transport	108	0.285574	1.47562	0.00221381	0.00419541	0.0012385	8628	tags=49%	list=28%	signal=36%	27091/59284/1191/3916/120892/5660/151636/6272/81609/3303/30845/2896/23295/375/55681/80700/5071/338382/950/83547/23557/57679/9842/51479/4074/23400/203228/93343/9765/7879/51510/23339/84067/4035/29911/64089/25978/23163/255738/63894/9482/57724/7805/23274/201475/57617/8943/164/56112/9179/4864/10042/51542
GO:2000058	GO:2000058	regulation of ubiquitin-dependent protein catabolic process	152	0.250969	1.4022	0.00225852	0.00427017	0.00126057	8131	tags=36%	list=26%	signal=27%	4130/1191/5347/3304/166979/11337/120892/5371/131377/27351/11315/258010/3303/154214/2272/3077/150684/6790/84871/22933/1950/991/5071/6923/55872/1017/27185/90637/51667/6386/28996/51548/6449/1452/51684/127544/1050/5747/255488/9817/5886/7514/55743/2931/2768/2185/26263/7805/56658/4780/6469/10221/7917/207/23287
GO:0031056	GO:0031056	regulation of histone modification	144	0.263934	1.46173	0.00228012	0.00429106	0.00126673	5252	tags=22%	list=17%	signal=18%	4602/93649/3009/4837/1111/10891/140690/2672/7291/4582/3670/120892/51043/122953/100129583/3553/6688/23558/11315/56979/55124/54892/9555/408/63946/10474/90780/7422/5587/604/78990
GO:0050770	GO:0050770	regulation of axonogenesis	144	0.263935	1.46174	0.00228012	0.00429106	0.00126673	4091	tags=20%	list=13%	signal=18%	6696/1630/9037/2045/1000/10371/114798/9175/6092/57715/4038/57698/4135/3984/10507/1826/56963/54437/6900/7473/5058/9723/6091/1382/9353/3611/3792/79006/23111
GO:0043523	GO:0043523	regulation of neuron apoptotic process	202	0.237562	1.37036	0.00229447	0.0043081	0.00127176	4583	tags=22%	list=15%	signal=19%	4602/6770/2821/23017/10891/2045/7021/2914/6505/7301/7305/6648/3670/5582/2901/468/4835/27324/2895/55532/2561/7516/3717/4605/23621/4192/11315/409/9759/3934/3684/4671/2632/2896/7020/2065/3611/3745/5641/64802/4908/16/408/5538
GO:0032273	GO:0032273	positive regulation of protein polymerization	131	0.265958	1.40498	0.0023168	0.00434	0.00128118	7727	tags=43%	list=25%	signal=32%	126820/8936/10095/122664/3304/402/57175/2242/2934/29108/10093/57482/3303/5058/5216/10435/55845/375/2017/10152/8440/9793/1496/3055/79998/7408/10092/84722/4137/3320/387/7429/2885/10788/6249/22919/122060/10109/80115/9535/10094/23191/403/4868/10163/5879/23580/10810/100287171/4733/1739/55755/3071/23116/10787/2185
GO:0014902	GO:0014902	myotube differentiation	116	0.271433	1.47009	0.00232724	0.00434952	0.00128399	3979	tags=25%	list=13%	signal=22%	168620/93649/3627/26509/4283/688/57190/3756/577/2876/23646/84814/90342/131377/58/246329/6272/493829/858/10211/9759/10014/824/5738/8538/51177/6899/1432/3792
GO:0009308	GO:0009308	amine metabolic process	104	0.287387	1.50665	0.0023482	0.00437864	0.00129259	3852	tags=31%	list=12%	signal=27%	9971/130013/4837/2903/3350/6505/1244/7200/25953/29958/54498/3620/85300/2643/23498/169355/3176/83933/26002/23657/4946/23446/1312/6870/1812/11315/9056/51686/4061/6723/3684/222962
GO:0006892	GO:0006892	post-Golgi vesicle-mediated transport	100	0.291459	1.50869	0.00241454	0.00449205	0.00132607	7275	tags=32%	list=23%	signal=25%	10791/261729/91461/3916/582/55062/6272/11031/25837/30845/8773/150684/4430/83871/10434/1176/10066/5877/10490/4905/51479/9980/79585/403/114879/8906/90196/114815/9341/8729/23163/583
GO:0018958	GO:0018958	phenol-containing compound metabolic process	100	0.29117	1.50719	0.00243857	0.00452638	0.0013362	5638	tags=40%	list=18%	signal=33%	7166/6770/53919/121278/2903/3350/389434/6505/2184/10404/6822/50506/1428/25953/2643/26002/4948/23657/1312/6870/3249/1812/11315/6490/1733/4061/7220/3684/90527/283652/1001/7038/5071/7042/136319/1497/117247/100289017/1734/9464
GO:0061387	GO:0061387	regulation of extent of cell growth	103	0.28729	1.49716	0.00252785	0.00467185	0.00137914	7318	tags=39%	list=24%	signal=30%	6696/1630/9037/2045/10371/9175/57715/57698/3984/10507/1826/56963/54437/7473/5058/9723/1382/3611/23111/2017/7422/4137/10505/10500/22902/1020/27185/1982/4133/6722/28988/23191/4035/23566/1627/7143/7474/64218/6049/91584
GO:0007189	GO:0007189	adenylate cyclase-activating G protein-coupled receptor signaling pathway	140	0.266626	1.4259	0.00252843	0.00467185	0.00137914	4970	tags=29%	list=16%	signal=25%	799/2849/3627/4283/9294/2740/108/4988/577/1113/79924/6915/797/1903/2587/2778/133/114/2835/148/2774/84873/1812/7253/150/5739/4987/112609/5744/6754/55366/8477/196883/266977/10267/5196/122042/5733/19/59350/2692
GO:0032434	GO:0032434	regulation of proteasomal ubiquitin-dependent protein catabolic process	126	0.266523	1.41461	0.00256086	0.00472103	0.00139366	8397	tags=38%	list=27%	signal=28%	4130/1191/5347/3304/166979/11337/120892/131377/27351/11315/258010/3303/154214/2272/3077/150684/6790/22933/991/5071/6923/55872/1017/90637/51667/6386/51548/6449/1452/127544/1050/255488/9817/5886/7514/55743/2931/2768/26263/56658/4780/6469/10221/7917/207/10444/9781/11146
GO:1903008	GO:1903008	organelle disassembly	106	0.289226	1.50782	0.0025751	0.00473656	0.00139825	7284	tags=38%	list=23%	signal=29%	983/84557/10891/706/11337/6721/55062/53918/11315/27429/10533/64422/9927/2017/10645/8878/92399/79065/5071/64147/56270/7443/8444/10456/3099/1513/79594/23400/664/3064/2011/7416/126520/3091/9776/11140/84340/9140/8729/93974
GO:0050657	GO:0050657	nucleic acid transport	148	0.253052	1.3942	0.00259716	0.00475561	0.00140387	17954	tags=95%	list=58%	signal=41%	23742/10642/54715/84324/9961/10204/10644/9877/160419/10211/10189/9793/57097/1984/80145/23381/7263/56943/23636/8021/10073/9887/29118/7538/84271/9688/9818/79902/8570/4904/4116/79228/7514/94026/9908/23144/54890/348995/8106/6396/8563/3267/55421/2733/9444/4641/643136/5901/56648/81929/55308/143244/7248/3181/9775/6741/8086/23511/11052/59343/79023/84248/26019/3297/55677/7884/6830/6432/9939/677/55746/8432…
GO:0050658	GO:0050658	RNA transport	148	0.253052	1.3942	0.00259716	0.00475561	0.00140387	17954	tags=95%	list=58%	signal=41%	23742/10642/54715/84324/9961/10204/10644/9877/160419/10211/10189/9793/57097/1984/80145/23381/7263/56943/23636/8021/10073/9887/29118/7538/84271/9688/9818/79902/8570/4904/4116/79228/7514/94026/9908/23144/54890/348995/8106/6396/8563/3267/55421/2733/9444/4641/643136/5901/56648/81929/55308/143244/7248/3181/9775/6741/8086/23511/11052/59343/79023/84248/26019/3297/55677/7884/6830/6432/9939/677/55746/8432…
GO:0031345	GO:0031345	negative regulation of cell projection organization	174	0.236092	1.32888	0.00277783	0.00506467	0.0014951	6390	tags=28%	list=21%	signal=23%	5909/83999/6696/1630/9037/3985/2045/2672/146760/10371/59341/7533/57715/4038/120892/27124/11075/10507/56963/952/54437/7473/9723/5800/5580/9353/832/2288/23111/3273/29956/129807/112755/2670/23557/51256/387/10505/10500/567/22902/1020/1522/51225/10498/4133/7225/22871/115704
GO:0014066	GO:0014066	regulation of phosphatidylinositol 3-kinase signaling	108	0.280934	1.45164	0.0027784	0.00506467	0.0014951	6372	tags=33%	list=20%	signal=27%	49860/3082/3606/10870/55165/634/653361/7291/3952/10507/5154/6714/183/3717/5270/23396/5159/2065/4916/5649/2322/2066/118788/1950/6352/5156/7042/3480/4150/56034/1634/10456/80310/4915/2268/6403
GO:0032872	GO:0032872	regulation of stress-activated MAPK cascade	184	0.249424	1.43015	0.00279506	0.00508363	0.0015007	6277	tags=30%	list=20%	signal=24%	4317/2305/3082/10912/23542/10371/6422/653361/59341/1845/3952/4878/8877/351/4055/4616/55765/355/29108/3553/50488/6688/64127/2950/64581/11221/4615/55504/285613/8767/5871/388325/222166/140885/7422/1843/5071/114609/7042/51339/3480/3301/55872/7099/8600/9464/3146/6317/23239/23043/9611/2218/6386/7498/28996/5187
GO:0015749	GO:0015749	monosaccharide transmembrane transport	112	0.282593	1.48811	0.00286755	0.00520383	0.00153619	3963	tags=24%	list=13%	signal=21%	6518/8218/151176/6524/85414/9481/3952/5167/79602/375611/55974/66035/286753/6927/3553/6253/6272/200010/6523/144195/56606/338557/9370/6506/115584/1432/10999
GO:0006164	GO:0006164	purine nucleotide biosynthetic process	175	0.23894	1.34402	0.00291333	0.00527513	0.00155723	7659	tags=38%	list=25%	signal=29%	11332/55811/108/10891/441024/4833/226/9605/516/4878/114/7040/6785/79877/527/4830/2180/2023/6774/3000/272/80347/25874/9551/4522/83401/38/5164/196883/9524/4843/203/51144/205/55902/5538/204/5635/2983/2982/80025/31/9061/4831/3614/509/513/6576/109/522/2618/79071/51703/10476/8833/5198/2987/517/84277/8034/30968/521/51000/518/107075310/5166/79717
GO:0051100	GO:0051100	negative regulation of binding	156	0.248006	1.38299	0.00294062	0.00531271	0.00156833	6857	tags=33%	list=22%	signal=26%	5909/1869/8091/81494/6590/3433/114769/4751/489/120892/9212/60/56963/3078/3717/11315/51042/409/5580/3077/5899/9370/1026/6790/8904/10459/7009/165904/4188/51339/84062/3428/9270/6368/6612/9464/567/27185/1522/151651/2072/5300/4133/203228/581/5499/5595/56998/22943/4043/80011
GO:0071333	GO:0071333	cellular response to glucose stimulus	141	0.263368	1.4206	0.00295849	0.0053315	0.00157388	5198	tags=30%	list=17%	signal=25%	6770/9971/4760/10891/79727/1361/846/26154/2901/1946/114/3767/5798/2281/4830/9230/55107/2044/150/23516/29085/1535/1215/25874/51085/2822/5563/10497/7351/100381270/3745/2621/65220/572/54795/2021/26056/51738/2692/2030/2626/3480
GO:0070665	GO:0070665	positive regulation of leukocyte proliferation	143	0.255285	1.40587	0.00296413	0.0053315	0.00157388	5267	tags=31%	list=17%	signal=26%	80380/29126/100133941/3606/11148/3105/80381/10673/3569/729230/149233/3952/3133/59067/683/29108/952/3553/199/6541/4860/3718/301/7784/4615/3113/3594/10148/1026/8767/3485/3592/6352/3965/3572/4352/8440/3600/3558/4282/114609/3593/972/604/4067
GO:0051302	GO:0051302	regulation of cell division	170	0.240383	1.3697	0.00298431	0.00535596	0.00158109	4259	tags=21%	list=14%	signal=18%	11113/341019/79733/2250/56287/5764/5347/9055/990/9212/4300/5154/10733/2246/7040/64762/29127/8626/10112/3553/2254/808/4192/23594/8555/9493/146909/7060/7424/2252/3357/6790/5460/144455/22933
GO:0050852	GO:0050852	T cell receptor signaling pathway	116	0.268186	1.4525	0.00301685	0.00540241	0.00159481	1441	tags=10%	list=5%	signal=10%	2633/199920/4340/11148/634/11006/3105/80381/54718/84174/1845/84106
GO:0016197	GO:0016197	endosomal transport	220	0.230747	1.39422	0.00311344	0.00556313	0.00164225	8270	tags=38%	list=27%	signal=28%	8218/51617/79778/55004/254122/120892/150368/88/22836/286753/91056/144717/9230/6272/81609/2647/404636/57706/51560/8724/55353/30845/55317/8677/8878/4218/11267/80700/284697/8674/6345/25938/19/5071/338382/5119/83547/84084/112936/10490/57679/10043/128866/9784/387680/51479/9827/57589/93343/27243/9765/7879/51699/51160/51510/150786/23339/10938/10079/9495/84079/25978/9341/8729/26000/23163/100287171/22853/…
GO:0071453	GO:0071453	cellular response to oxygen levels	160	0.242537	1.35917	0.00312881	0.00557834	0.00164674	5007	tags=26%	list=16%	signal=22%	64506/1869/890/10891/6422/846/3779/655/5764/114769/2792/7291/6326/6714/3776/26608/355/6547/51378/5034/2023/10370/3934/6546/10533/4985/6548/1978/6285/572/22933/205/2021/4352/10135/9114/7009/54583/2168/7422/2030
GO:0001678	GO:0001678	cellular glucose homeostasis	162	0.248968	1.39834	0.0032061	0.00570363	0.00168373	6228	tags=35%	list=20%	signal=28%	6770/9971/4760/10891/79727/1361/846/26154/2901/1946/4804/114/3098/3767/5798/2281/4830/9230/55107/2044/150/23516/29085/1535/1215/25874/51085/2822/5563/10497/7351/100381270/3745/2621/65220/572/54795/55144/2021/2645/26056/51738/3101/2692/2030/2626/3480/28999/7494/56943/1392/4831/3099/6810/51714/6722
GO:0030282	GO:0030282	bone mineralization	112	0.280788	1.47861	0.00325502	0.00577801	0.00170569	4239	tags=29%	list=14%	signal=26%	4057/658/1893/29887/655/5764/7291/8074/433/3952/22904/5552/5167/91461/468/54361/84059/7040/340419/9636/166929/5744/2201/6546/130497/196527/55366/55151/7020/5027/240/1230/54795
GO:0002793	GO:0002793	positive regulation of peptide secretion	104	0.282735	1.48226	0.00363642	0.00644099	0.0019014	6222	tags=35%	list=20%	signal=28%	6279/2243/2244/846/5950/7200/3670/169026/114/952/3717/8447/2266/55107/29085/25874/338557/3077/5213/2822/286676/65220/572/54795/91608/2645/51738/2692/57555/8600/27230/1392/7226/2752/6810/51714
GO:0033559	GO:0033559	unsaturated fatty acid metabolic process	109	0.282323	1.4542	0.00387714	0.00685243	0.00202286	5034	tags=31%	list=16%	signal=26%	1558/242/1559/2876/11283/1562/2879/1549/5742/2944/9415/22949/6785/3553/247/8605/26063/239/2946/2950/79966/301/8529/83401/30/6319/240/3992/1544/4051/4282/7132/873/972
GO:0046328	GO:0046328	regulation of JNK cascade	129	0.264136	1.39057	0.00389167	0.00686319	0.00202603	6277	tags=31%	list=20%	signal=25%	4317/10912/23542/10371/6422/653361/59341/1845/4878/351/4055/4616/29108/3553/50488/64127/2950/11221/4615/55504/8767/5871/222166/140885/5071/114609/51339/3480/3301/7099/8600/3146/6317/23239/23043/9611/2218/6386/28996/5187
GO:0030301	GO:0030301	cholesterol transport	111	0.279843	1.47241	0.00391198	0.00688406	0.0020322	2086	tags=17%	list=7%	signal=16%	154664/1071/6770/4481/374887/1056/9388/1191/706/55004/5360/134429/3952/26154/10577/6721/114880/10062/5045
GO:1900180	GO:1900180	regulation of protein localization to nucleus	131	0.259224	1.36941	0.00395216	0.00692484	0.00204423	6181	tags=25%	list=20%	signal=20%	983/3985/55612/11006/5347/3952/51208/83666/84445/6714/4804/7040/151636/3717/10204/11315/2737/5580/26022/5569/1432/7545/94103/51715/5587/6612/57506/84455/23636/11261/23400/5300/2752
GO:1901888	GO:1901888	regulation of cell junction assembly	189	0.233052	1.34157	0.00395218	0.00692484	0.00204423	3320	tags=19%	list=11%	signal=17%	23768/347731/6585/4593/2045/26045/84189/577/6422/84628/10082/114798/5818/6092/1845/151306/158038/1946/5789/10507/54361/6714/6615/2895/351/6591/147381/183/3553/2039/7414/145581/9378/10211/26050
GO:0042177	GO:0042177	negative regulation of protein catabolic process	110	0.275884	1.42143	0.00412931	0.00721963	0.00213126	6419	tags=31%	list=21%	signal=25%	1471/2903/4130/5476/89777/5582/27074/5045/5371/131377/5774/11315/5270/258010/7077/2272/3077/8724/55353/4843/11213/22933/4085/10459/83547/55872/9191/9827/57589/23400/6386/5300/28996/6449
GO:0051028	GO:0051028	mRNA transport	117	0.265601	1.45031	0.00417927	0.00729131	0.00215241	17930	tags=96%	list=58%	signal=41%	10642/84324/9961/10204/10644/9877/160419/10189/57097/1984/80145/23381/56943/23636/8021/9887/29118/7538/84271/9688/9818/79902/8570/4116/79228/7514/9908/23144/54890/348995/8106/6396/8563/3267/55421/2733/9444/4641/643136/56648/81929/55308/143244/3181/9775/8086/23511/59343/79023/84248/26019/3297/55677/7884/6830/6432/9939/677/55746/84321/10762/23165/5433/8480/4600/5976/29072/1070/26993/65110/64901/110…
GO:0010565	GO:0010565	regulation of cellular ketone metabolic process	125	0.262913	1.41185	0.0042652	0.00742528	0.00219196	3833	tags=25%	list=12%	signal=22%	8647/6770/9971/130013/151176/10891/634/85414/33/7291/134429/440503/85300/133/10062/54361/23657/653/3553/1312/11315/9056/37/84879/1181/10613/5629/301/51085/9370/5164
GO:1901991	GO:1901991	negative regulation of mitotic cell cycle phase transition	161	0.238229	1.34285	0.00449547	0.00779817	0.00230204	5037	tags=22%	list=16%	signal=18%	23026/8091/983/90381/701/1111/81620/51512/5347/4998/4582/990/9212/60672/699/11130/7272/5371/51514/8328/29980/8555/63967/1026/144455/9577/4683/4085/9735/10459/10403/26271/10217/1843/51339
GO:0071456	GO:0071456	cellular response to hypoxia	137	0.25491	1.36963	0.00449858	0.00779817	0.00230204	5007	tags=26%	list=16%	signal=22%	64506/1869/890/10891/6422/846/3779/655/5764/114769/2792/7291/6326/6714/3776/26608/6547/51378/5034/2023/10370/6546/4985/6548/1978/6285/572/22933/205/2021/4352/7009/54583/2168/7422/2030
GO:0050714	GO:0050714	positive regulation of protein secretion	135	0.248064	1.33212	0.00458114	0.00792439	0.0023393	6190	tags=31%	list=20%	signal=25%	2243/2244/846/338442/5950/7200/3670/169026/114/7040/952/3717/8447/2266/945/8736/55107/29085/43/25874/5213/7424/2822/10497/375/65220/572/54795/2645/51738/7376/7042/57555/7099/7097/27230/1392/7226/27063/23400/2752/6810
GO:0007034	GO:0007034	vacuolar transport	150	0.245617	1.36488	0.00467005	0.00806103	0.00237964	8846	tags=49%	list=28%	signal=35%	27091/59284/1191/3916/120892/5660/151636/6272/81609/3303/30845/2896/23295/375/11267/9114/55681/80700/1176/5071/80762/338382/950/5119/84315/83547/10490/23557/57679/128866/9842/51479/4074/23400/203228/93343/27243/9765/7879/51160/51510/23339/84067/4035/29911/8906/64089/25978/23163/255738/63894/23585/9482/57724/54602/7805/23274/201475/57617/79643/8943/164/8678/56112/9179/84313/4864/10042/51542/27183/…
GO:0032355	GO:0032355	response to estradiol	139	0.250802	1.35842	0.00474925	0.00818038	0.00241487	4916	tags=26%	list=16%	signal=22%	890/117/2821/6752/10095/10891/6422/655/5764/1244/2879/3952/2099/7040/952/183/3767/6529/6870/2950/4987/3361/6774/301/5111/5159/3485/7026/572/4968/2021/5932/1544/5179/1843/6569
GO:1901989	GO:1901989	positive regulation of cell cycle phase transition	108	0.273801	1.41479	0.00492728	0.00846909	0.0025001	2935	tags=17%	list=9%	signal=15%	49860/993/6604/983/81620/9700/113130/375337/5890/990/11065/351/995/51514/199/51529/896/9787
GO:0006469	GO:0006469	negative regulation of protein kinase activity	203	0.230105	1.32774	0.00516825	0.00884805	0.00261197	5884	tags=27%	list=19%	signal=22%	7453/93649/6609/3315/2041/5753/634/6422/11006/655/5575/5347/1845/4878/1031/4616/9961/29108/183/374462/3553/6547/11315/2950/11314/78986/11221/5800/5580/6546/9370/5569/3611/1026/11213/7026/54892/9555/81848/1843/103/84062/5291/9270/3301/4067/5577/11116/11122/1032/6317/5573/7532/23636
GO:0006612	GO:0006612	protein targeting to membrane	124	0.265767	1.40482	0.00516952	0.00884805	0.00261197	7191	tags=35%	list=23%	signal=27%	131540/23148/100131208/653361/6505/84885/55176/90522/2039/64108/6734/101928174/29800/55146/5058/84243/3684/3753/56288/64422/3745/439/2040/10952/125170/51304/9270/8504/128866/6728/100507582/653082/1020/11261/6386/378707/3309/6449/79683/784/56947/64374/6029/29927
GO:0005976	GO:0005976	polysaccharide metabolic process	100	0.281147	1.45531	0.00519237	0.00886849	0.002618	5891	tags=33%	list=19%	signal=27%	1118/10690/27159/5443/64579/9334/2992/5167/84752/3037/7040/8534/83931/3795/5506/2132/5213/2632/5257/2997/5836/1950/3572/2645/79660/2538/7262/5834/3146/7360/3340/8972/55454
GO:0001841	GO:0001841	neural tube formation	100	0.28084	1.45372	0.00538648	0.00917071	0.00270722	7105	tags=40%	list=23%	signal=31%	57167/6422/655/7291/23242/133/7040/56963/653/57619/10370/2535/57822/10653/4036/5216/4522/27443/27031/25902/54903/7408/7042/5754/7976/6491/4838/8543/1857/2348/4524/836/131405/51684/57216/6788/7474/55764/3091/8463
GO:0032388	GO:0032388	positive regulation of intracellular transport	193	0.227844	1.29752	0.00539188	0.00917071	0.00270722	6790	tags=29%	list=22%	signal=23%	983/23209/79778/3952/26154/6721/88/7040/10615/3717/4946/3553/10204/8898/51686/2737/55741/58480/27429/5058/26119/5580/59286/3684/1432/3745/375/2621/2040/7332/7545/487/340146/5880/125170/9777/5587/5071/9270/80055/57506/51100/128637/22902/22885/84455/1020/11261/4133/9520/10938/9495/79899/7531/784/56947
GO:0001101	GO:0001101	response to acid chemical	127	0.255757	1.36335	0.00543907	0.00923166	0.00272521	5576	tags=27%	list=18%	signal=22%	64506/8651/383/58528/359/80339/10891/5764/9033/55004/1373/1723/2950/8001/1535/440/5111/824/6506/572/8649/7009/5156/28956/7422/2937/3856/4067/64121/56034/2902/1051/387/7494
GO:0048813	GO:0048813	dendrite morphogenesis	136	0.258081	1.38842	0.00567385	0.00961008	0.00283692	7108	tags=36%	list=23%	signal=28%	23542/10642/577/10371/5764/1139/8499/1742/7533/4038/7101/25830/120892/4135/5789/10507/1826/50488/4891/1072/3688/1523/3611/23072/5649/10152/1496/6383/84062/51188/11178/23363/23043/1020/51225/4133/28988/10611/7225/22871/473/4076/56965/1627/7436/23327/2047/85358/84079
GO:0009749	GO:0009749	response to glucose	201	0.226606	1.30253	0.00577627	0.00976322	0.00288213	6338	tags=34%	list=20%	signal=27%	6770/9971/4760/10891/79727/1361/846/7200/26154/2901/169026/1946/114/3767/5798/2281/4830/9230/55937/3795/55107/2044/150/23516/3939/29085/1535/1215/6546/25874/51085/10533/9370/2822/5563/10497/7351/100381270/3745/2621/130399/65220/572/285/54795/2021/2645/26056/51738/2692/2030/2626/3480/3172/387/7494/8891/56943/8892/1392/4831/25828/2752/6810/51714/6722/1515/336
GO:0010469	GO:0010469	regulation of signaling receptor activity	165	0.235503	1.31713	0.00585543	0.00987647	0.00291556	3640	tags=21%	list=12%	signal=18%	799/27123/255324/23542/4988/388336/10891/27091/59284/80863/11006/399968/653361/100463489/1742/729230/81831/6714/351/146395/3717/50488/6536/6464/11315/64388/150/58512/823/27121/5580/4061/3077/3688
GO:0030278	GO:0030278	regulation of ossification	110	0.269288	1.38744	0.00608361	0.0102401	0.00302291	4239	tags=28%	list=14%	signal=24%	83999/4057/658/1893/6422/655/5764/7291/8074/4038/5552/5167/91461/54361/84059/7040/4192/9636/166929/2201/50964/6546/130497/196527/7020/1432/5027/1959/240/1230/54795
GO:0050769	GO:0050769	positive regulation of neurogenesis	212	0.225991	1.34742	0.00641589	0.0107771	0.00318143	6661	tags=33%	list=21%	signal=26%	4602/6604/1869/6770/4988/9037/706/5764/26011/9001/3569/114798/9175/6092/23440/57698/4135/3984/5789/10507/7040/1826/7516/3553/7473/4192/5270/4673/10419/2737/5058/6091/1382/9353/4036/7424/1523/3611/1959/79006/5649/27020/7472/7052/3572/4124/4311/7422/51188/4049/23363/4137/4067/2670/7976/7097/1605/22902/27185/1982/259266/6722/28988/4915/23191/5803/4076/56965/4035/23566
GO:0045931	GO:0045931	positive regulation of mitotic cell cycle	113	0.266298	1.40444	0.00671197	0.0112512	0.00332138	3294	tags=18%	list=11%	signal=16%	993/6604/983/81620/9700/113130/1845/5890/990/11065/8877/351/995/51514/199/51529/896/9787/440/301
GO:0003014	GO:0003014	renal system process	105	0.267211	1.39202	0.00678796	0.0113552	0.00335208	4099	tags=27%	list=13%	signal=23%	10699/361/359/3778/7021/56670/65266/3037/133/7442/4883/2934/6927/148/183/1312/28912/6565/4987/1535/3494/85415/5800/8529/9370/80763/5641/2621
GO:0046890	GO:0046890	regulation of lipid biosynthetic process	160	0.234378	1.31345	0.0068559	0.0114453	0.00337868	3934	tags=23%	list=13%	signal=20%	23541/6770/9971/10891/634/2672/85414/33/706/3417/134429/3952/440503/133/10062/8877/1717/5154/54361/2246/6615/6591/653/3553/10677/37/84879/1181/10613/5629/301/5580/824/51085/23399/2822/3357
GO:0045580	GO:0045580	regulation of T cell differentiation	142	0.240843	1.30276	0.00695046	0.0115794	0.00341826	5140	tags=30%	list=17%	signal=25%	8651/4602/246778/3606/3659/11006/84695/8876/729230/149233/3135/51043/3142/10875/2175/8808/8456/4192/27166/57864/4860/27177/2737/3718/11221/301/2736/146850/3902/3594/8767/572/3965/54542/639/3600/3558/56339/5896/3593/972/604
GO:0072522	GO:0072522	purine-containing compound biosynthetic process	184	0.238144	1.36548	0.00709233	0.0117915	0.0034809	7659	tags=38%	list=25%	signal=29%	11332/55811/108/10891/441024/4833/226/9605/516/4878/114/7040/6785/79877/527/4830/2180/2023/6774/3000/6470/4860/272/80347/25874/9551/4522/83401/38/5164/196883/9524/4843/203/51144/205/55902/5538/204/5635/2983/2982/80025/31/9061/4831/3614/509/513/6576/109/522/2618/79071/51703/10476/8833/5198/2987/517/84277/8034/30968/521/4507/51000/518/107075310/5166/79717
GO:0007338	GO:0007338	single fertilization	146	0.241275	1.33859	0.00763786	0.0126726	0.00374099	4609	tags=24%	list=15%	signal=21%	983/7455/144321/7222/26476/164684/2350/226/151056/53340/3205/2352/7783/167/10343/8372/6674/1047/85413/148281/11315/8749/8747/49/10184/79400/27443/7784/10497/10007/284359/148229/54742/55521/4627
GO:0007254	GO:0007254	JNK cascade	159	0.240837	1.34731	0.0078447	0.0129629	0.00382668	6337	tags=29%	list=20%	signal=23%	4317/10912/23542/10371/6422/846/653361/9175/59341/1845/120892/4878/351/4055/4616/29108/3553/50488/64127/2950/11221/136/51776/4615/55504/8767/5871/222166/140885/5071/114609/51339/3480/3301/7099/8600/3146/6317/23239/23043/9611/2218/6386/28996/5187/4868
GO:0048771	GO:0048771	tissue remodeling	159	0.240752	1.34684	0.0078447	0.0129629	0.00382668	5021	tags=27%	list=16%	signal=23%	6696/383/1471/3606/29887/634/6422/5764/3569/56834/729230/3952/51208/1200/84870/4286/6714/59067/7040/952/183/578/54/4192/823/7421/3690/53832/7060/55366/5027/79705/4982/7052/3273/57817/5880/3600/3558/4323/64114/9545/3593
GO:0048593	GO:0048593	camera-type eye morphogenesis	118	0.258777	1.40989	0.00806606	0.0132883	0.00392274	6291	tags=34%	list=20%	signal=27%	793/6096/7021/655/5764/6505/51761/7291/5950/5818/468/1826/6101/578/123016/54806/84879/10370/2737/1296/5629/23554/7020/121643/9927/7472/10152/4124/7422/3150/23363/128637/8842/7482/1295/6909/84465/4915/28996/581
GO:0048660	GO:0048660	regulation of smooth muscle cell proliferation	161	0.231433	1.30454	0.0080743	0.0132883	0.00392274	4670	tags=27%	list=15%	signal=23%	1991/4602/93649/6772/9294/3606/10891/5031/3569/6648/1264/4835/4318/348093/4883/7040/183/3717/1312/199/2254/239/2950/5739/8840/1535/5058/7434/9759/26119/5159/10257/4615/9370/3611/1026/5724/9927/3592/7168/7052/6352/10135/3600
GO:0007043	GO:0007043	cell-cell junction assembly	138	0.25255	1.38053	0.00810065	0.0133047	0.00392759	3837	tags=22%	list=12%	signal=19%	1828/1005/1010/1000/79778/5318/59341/402/28316/151306/51208/83700/23136/143162/60/6615/6591/64403/183/3553/7414/90952/9948/389/5800/23396/1007/7094/56288/1016
GO:0009267	GO:0009267	cellular response to starvation	152	0.234781	1.31175	0.00821571	0.0134665	0.00397534	5587	tags=27%	list=18%	signal=22%	168620/58528/1611/84557/6422/54474/10634/11337/11133/120892/6721/468/8131/54361/467/26608/355/55062/8735/1312/84879/440/3077/10533/5899/57535/7378/5563/7351/1026/2621/3992/5587/55630/4149/3428/64121/51100/7494/8493/56270
GO:0002244	GO:0002244	hematopoietic progenitor cell differentiation	113	0.26249	1.38435	0.0084062	0.0137411	0.0040564	5139	tags=26%	list=17%	signal=22%	26108/4602/6422/10468/54502/89777/83700/3624/4300/7153/3214/7040/121340/6688/6547/10370/157570/51205/55326/375616/2322/55526/10272/56339/5156/5341/103/10538/54517
GO:0007613	GO:0007613	memory	115	0.261069	1.42539	0.00841703	0.0137411	0.0040564	5657	tags=32%	list=18%	signal=26%	793/22986/4593/2903/4130/5764/6505/1139/2890/6326/4835/114/3776/2237/1312/6547/6529/25769/4192/338811/41/1620/266977/57144/5641/6285/5649/4908/4009/3949/885/4137/3356/1497/1051/23208/729956
GO:0035303	GO:0035303	regulation of dephosphorylation	122	0.252019	1.39487	0.00905783	0.0147575	0.00435647	7627	tags=38%	list=24%	signal=29%	6609/10507/1133/6714/157313/7040/3717/22870/2281/145376/808/945/5524/8898/11314/78986/5580/5159/2822/4249/2280/11035/5341/7042/6992/23381/1460/221908/1827/11261/2771/5300/3064/9863/255743/9887/7531/9858/51657/5510/9110/133522/10288/51763/261726/3071
GO:0019751	GO:0019751	polyol metabolic process	108	0.263311	1.36058	0.009183	0.0149316	0.00440784	5118	tags=24%	list=16%	signal=20%	117/1719/5031/553/346606/3952/340485/27124/8877/2643/3613/55304/26007/8612/8898/5092/51477/5724/3628/7167/6697/427/5341/6569/6526/6652
GO:0071867	GO:0071867	response to monoamine	107	0.269848	1.41407	0.00940111	0.015195	0.00448562	5265	tags=35%	list=17%	signal=29%	6770/10891/3350/51617/2769/6505/3363/285242/120892/2778/468/3355/1133/351/2774/1812/200909/3361/3360/858/10419/409/9370/10681/6548/3357/85397/22933/7052/83855/5179/5071/2775/84062/3274/3352/3356
GO:0071869	GO:0071869	response to catecholamine	107	0.269848	1.41407	0.00940111	0.015195	0.00448562	5265	tags=35%	list=17%	signal=29%	6770/10891/3350/51617/2769/6505/3363/285242/120892/2778/468/3355/1133/351/2774/1812/200909/3361/3360/858/10419/409/9370/10681/6548/3357/85397/22933/7052/83855/5179/5071/2775/84062/3274/3352/3356
GO:1904659	GO:1904659	glucose transmembrane transport	106	0.268332	1.39889	0.00940111	0.015195	0.00448562	3963	tags=23%	list=13%	signal=20%	6518/8218/151176/6524/9481/3952/5167/79602/66035/286753/6927/3553/6253/6272/200010/6523/144195/56606/338557/9370/6506/115584/1432/10999
GO:0006720	GO:0006720	isoprenoid metabolic process	114	0.253661	1.36823	0.0096493	0.0155652	0.0045949	3558	tags=20%	list=11%	signal=18%	1558/10170/6770/216/1559/151056/5950/441282/339761/1562/9227/10577/24/79644/1577/6017/127/10654/57104/27429/1382/147015/4036
GO:0010977	GO:0010977	negative regulation of neuron projection development	130	0.25101	1.31908	0.00967354	0.0155734	0.00459733	2705	tags=15%	list=9%	signal=13%	83999/6696/1630/9037/2045/2672/146760/10371/59341/57715/4038/120892/27124/11075/10507/56963/952/54437/7473
GO:0007569	GO:0007569	cell aging	121	0.25441	1.39326	0.00994658	0.0159672	0.00471355	6279	tags=29%	list=20%	signal=23%	2305/8091/983/1111/3014/7291/3805/3135/55532/5371/8626/6688/10370/140823/5580/22925/6787/1432/3611/1026/10135/26271/4282/4311/3159/5054/604/115004/1017/567/23636/51225/6909/6722/11200
GO:0002761	GO:0002761	regulation of myeloid leukocyte differentiation	117	0.250745	1.36919	0.00995738	0.0159672	0.00471355	5850	tags=30%	list=19%	signal=24%	4057/714/10234/634/6422/11006/7305/56834/149233/51208/3624/6988/4286/2242/7040/4830/9935/11025/9370/10859/3665/10272/1230/5196/80762/3593/972/4067/325/7099/1051/5578/8600/10456/4831
GO:0006638	GO:0006638	neutral lipid metabolic process	121	0.254321	1.39277	0.0100733	0.0161212	0.00475903	5220	tags=29%	list=17%	signal=24%	1607/1071/4547/285848/80339/9388/346606/2876/159296/1373/9162/440503/6583/10062/149998/160851/145447/2180/10677/84879/57104/150763/23399/2822/55326/84803/9926/7920/3990/2538/7376/9489/11313/3949/80025
GO:0006639	GO:0006639	acylglycerol metabolic process	120	0.258221	1.3935	0.0102942	0.0164338	0.00485131	5220	tags=29%	list=17%	signal=24%	1607/1071/4547/285848/80339/9388/346606/2876/159296/1373/9162/440503/6583/10062/149998/160851/145447/2180/10677/84879/57104/150763/23399/2822/55326/84803/9926/7920/3990/2538/7376/9489/11313/3949/80025
GO:0048659	GO:0048659	smooth muscle cell proliferation	165	0.229317	1.28253	0.010309	0.0164338	0.00485131	4670	tags=27%	list=15%	signal=23%	1991/4602/93649/6772/9294/3606/10891/5031/3569/6648/1264/4835/4318/348093/4883/7040/183/3717/1312/199/2254/239/2950/5739/8840/1535/5058/7434/9759/26119/5159/10257/4615/9370/3611/1026/5724/9927/3592/7168/7052/6352/10135/3600
GO:0050728	GO:0050728	negative regulation of inflammatory response	160	0.228051	1.27799	0.0105485	0.0167827	0.00495429	5412	tags=29%	list=17%	signal=24%	6288/1991/7130/56833/8993/9971/3082/9021/8530/2876/7301/2358/3670/10062/53833/5045/6714/54/64127/4192/2950/145581/11221/5580/338557/9370/2896/1432/240/64838/79651/79626/81858/4210/79671/57817/3558/51738/140885/3055/7132/80762/3593/3949/4067/325/55872
GO:0043535	GO:0043535	regulation of blood vessel endothelial cell migration	124	-0.377327	-1.41916	0.0108178	0.0171775	0.00507084	6829	tags=31%	list=22%	signal=25%	406941/406976/406983/407015/8817/57608/619552/407035/406985/29775/406968/406903/406992/406921/406949/406948/406943/442891/406950/407019/494336/407037/4223/574501/406984/406987/406972/693225/574453/406994/406989/406917/574434/574452/442890/406942/100423036/9982/406893
GO:0010508	GO:0010508	positive regulation of autophagy	119	0.255697	1.39807	0.0109106	0.017291	0.00510436	6962	tags=36%	list=22%	signal=28%	117854/120892/64127/11315/258010/339976/10533/5899/57535/5563/26086/8767/10645/572/6737/10241/10346/285180/4210/10206/94103/23367/5587/5071/5291/51100/3146/1634/1612/9830/664/203228/3064/148022/55128/10475/345611/9517/53373/5595/7416/637/3091
GO:0048515	GO:0048515	spermatid differentiation	166	0.225193	1.26959	0.0109652	0.0173437	0.00511992	5304	tags=27%	list=17%	signal=23%	26108/9271/163589/83853/23762/401024/375337/83700/116369/168391/80217/255101/284071/6407/51465/90522/6847/132612/4948/79925/11144/83942/50511/117155/84519/26256/346288/3148/159686/317719/5414/6732/146849/85376/1811/63946/5819/90780/9389/3306/4867/2189/84225/80025/64645
GO:1901654	GO:1901654	response to ketone	183	0.223434	1.27781	0.0110071	0.0173685	0.00512724	4189	tags=20%	list=13%	signal=18%	6696/383/6770/2821/7298/108/5031/6422/706/5764/6915/1244/1373/7200/10062/6714/114/7040/952/3767/4830/808/23558/11315/3284/2720/2560/1535/5111/9353/5563/1026/10481/4916/5724/2621/572
GO:0043266	GO:0043266	regulation of potassium ion transport	102	0.263056	1.36101	0.0110236	0.0173685	0.00512724	4542	tags=27%	list=15%	signal=24%	3759/23704/3779/219527/57628/3747/65266/81831/4878/3781/10008/3746/88/1812/30818/150/388591/30820/845/196527/3688/3753/967/3792/80333/287/3736/2645
GO:0007565	GO:0007565	female pregnancy	181	0.216873	1.23215	0.0114988	0.0180823	0.00533794	5231	tags=24%	list=17%	signal=20%	10699/6696/383/2834/5764/23780/1244/5858/3952/3620/133/4878/2099/79602/4318/54361/952/183/3553/1723/1312/8909/10370/5744/7005/7421/5069/824/397/3077/7351/3485/130399/7026/285/3965/639/10135/51738/1364/7422/10935/3726/6781
GO:0046165	GO:0046165	alcohol biosynthetic process	135	0.237321	1.27442	0.0115727	0.0181633	0.00536186	4327	tags=24%	list=14%	signal=20%	23541/117/1727/1719/2672/5031/553/51478/3952/340485/8877/1717/2643/79644/54361/2246/26002/3613/653/55304/11315/10654/1181/10613/5092/1584/29881/5563/51477/5724/6697/427
GO:0000018	GO:0000018	regulation of DNA recombination	100	0.264043	1.36677	0.0123866	0.0194033	0.00572792	6965	tags=36%	list=22%	signal=28%	3009/5888/1111/11105/8741/56154/10635/7040/8914/116028/56979/3838/51010/84083/201516/10189/10459/3558/54386/80762/604/5531/115004/7468/51750/3008/10721/3006/2068/9400/51548/3010/92797/8971/126549/63979
GO:0002708	GO:0002708	positive regulation of lymphocyte mediated immunity	105	0.255477	1.33089	0.0125515	0.0196239	0.00579302	5661	tags=31%	list=18%	signal=26%	3606/3105/3569/3805/149233/3106/3135/3916/8807/8741/3133/59067/7040/3553/64127/3140/909/7784/51010/3902/3594/3592/3554/3263/10459/3558/3134/5819/3593/4049/7468/6375/567
GO:0030010	GO:0030010	establishment of cell polarity	139	0.236642	1.28172	0.0125863	0.0196405	0.00579793	4663	tags=21%	list=15%	signal=18%	1058/115701/163183/55612/6993/5347/23625/83700/29899/57698/284217/2934/10615/5314/123016/81609/5058/162282/85440/3834/3688/56288/89958/9826/4085/85302/2319/4627/10403
GO:0051053	GO:0051053	negative regulation of DNA metabolic process	112	0.263002	1.38495	0.0126665	0.0197276	0.00582366	6815	tags=34%	list=22%	signal=27%	79000/8091/3009/7291/80119/6714/3776/116028/9370/1026/84083/4683/64802/4968/201516/81931/10459/54386/1843/80762/604/84464/78990/115004/51750/55611/3008/10721/27063/2072/79991/3006/9400/26277/3010/92797/8971/126549
GO:0046822	GO:0046822	regulation of nucleocytoplasmic transport	103	0.26005	1.35521	0.0130228	0.020241	0.00597521	20166	tags=97%	list=65%	signal=34%	983/55612/3952/7040/3717/3553/10204/7295/11315/2737/5580/5569/1432/2621/7545/51715/5905/580/5587/57506/84455/1020/23636/11261/8021/7531/51684/9818/11142/7514/5566/6934/6469/1894/6672/5663/2932/63928/5901/7341/5296/8086/3059/4193/11052/5501/5594/4734/4659/999/55677/6830/6608/10411/4600/29072/26993/3429/10657/284/55696/3458/9531/51547/9221/8882/948/3728/8841/1660/8692/55051/3326/51366/127933/51569/…
GO:0051236	GO:0051236	establishment of RNA localization	151	0.235283	1.32007	0.0130459	0.020241	0.00597521	17954	tags=95%	list=58%	signal=40%	23742/10642/54715/84324/9961/10204/10644/9877/160419/10211/10189/9793/57097/1984/80145/23381/7263/56943/23636/8021/10073/9887/29118/7538/84271/9688/9818/79902/8570/4904/4116/79228/7514/94026/9908/23144/54890/348995/8106/6396/8563/3267/55421/2733/9444/4641/643136/5901/56648/81929/55308/143244/7248/3181/9775/6741/8086/23511/545/11052/59343/79023/84248/26019/3297/55677/7884/6830/6432/9939/677/55746/…
GO:0090277	GO:0090277	positive regulation of peptide hormone secretion	101	0.264303	1.3745	0.0134531	0.0208331	0.00615	6222	tags=35%	list=20%	signal=28%	2243/2244/846/5950/7200/3670/169026/114/952/3717/8447/2266/55107/29085/25874/338557/3077/5213/2822/286676/65220/572/54795/91608/2645/51738/2692/57555/8600/27230/1392/7226/2752/6810/51714
GO:0043200	GO:0043200	response to amino acid	109	0.263533	1.35741	0.0136248	0.0210589	0.00621665	5576	tags=28%	list=18%	signal=23%	64506/8651/383/58528/80339/10891/5764/55004/1373/1723/2950/8001/1535/440/5111/824/6506/572/8649/7009/5156/28956/2937/4067/64121/56034/2902/1051/387/7494
GO:0050821	GO:0050821	protein stabilization	174	0.217562	1.22458	0.0143231	0.0220961	0.00652284	18169	tags=93%	list=58%	signal=39%	1828/3009/10891/1191/3304/7305/57733/118611/3916/112770/2597/158297/10103/11315/3303/10211/5580/5216/2896/51327/84334/51701/287/2319/126074/8774/5071/3320/79594/11261/5300/1857/11200/336/56912/345611/64175/1370/6788/11140/173/22948/5245/29974/6950/56658/58525/57142/64747/125150/10491/7917/10694/9099/91949/23673/8575/23011/483/3329/51125/7756/79155/7248/9530/7341/9894/811/10574/83548/1022/482/1057…
GO:0001763	GO:0001763	morphogenesis of a branching structure	190	0.21697	1.22483	0.015005	0.0230856	0.00681493	4896	tags=27%	list=16%	signal=23%	3082/9021/2045/10371/6422/846/64399/655/9175/120892/133/84870/2099/5154/54361/6714/2246/6299/284217/5371/8626/183/5314/4192/340419/170690/2737/5058/9723/7421/5629/2736/9353/10653/55366/2252/2138/3611/10481/7472/3209/54903/1950/7052/2022/639/90/6943/80000/4323/7422
GO:0048565	GO:0048565	digestive tract development	123	0.250467	1.32517	0.0150214	0.0230856	0.00681493	5117	tags=28%	list=16%	signal=24%	93649/339829/688/7298/5753/6422/159296/1373/51208/91461/23242/3142/348093/6714/6299/8626/60529/54806/2737/79827/2736/123872/6425/2735/55366/27031/1026/639/3572/5156/6943/10551/7042/51339/2626
GO:0000956	GO:0000956	nuclear-transcribed mRNA catabolic process	108	0.254775	1.31648	0.0150791	0.0230856	0.00681493	18309	tags=95%	list=59%	signal=39%	25819/9811/154197/53918/51010/54542/5436/55181/4849/79670/23381/51594/27257/219988/28960/51690/9887/11340/54512/7538/4116/4292/7812/25804/27161/22849/8559/1797/10921/2107/9775/6741/55802/23016/26986/167227/26019/9967/29883/9939/677/149041/54464/5433/56915/4848/5976/22803/6499/26523/65110/56006/51154/23049/129563/11044/57472/9704/197135/55095/9652/23019/55149/22794/3646/5393/170506/201626/22894/46…
GO:0071868	GO:0071868	cellular response to monoamine stimulus	103	0.257473	1.34178	0.0151064	0.0230856	0.00681493	5265	tags=34%	list=17%	signal=28%	6770/3350/51617/2769/6505/3363/285242/120892/2778/468/3355/1133/351/2774/1812/200909/3361/3360/858/10419/409/9370/10681/6548/3357/85397/22933/7052/83855/5071/2775/84062/3274/3352/3356
GO:0071870	GO:0071870	cellular response to catecholamine stimulus	103	0.257473	1.34178	0.0151064	0.0230856	0.00681493	5265	tags=34%	list=17%	signal=28%	6770/3350/51617/2769/6505/3363/285242/120892/2778/468/3355/1133/351/2774/1812/200909/3361/3360/858/10419/409/9370/10681/6548/3357/85397/22933/7052/83855/5071/2775/84062/3274/3352/3356
GO:0045667	GO:0045667	regulation of osteoblast differentiation	123	0.24889	1.31683	0.0156506	0.0238723	0.00704717	3748	tags=24%	list=12%	signal=22%	4057/4037/658/25819/3082/126820/25805/6096/6422/655/3569/7291/8074/63923/468/10507/54361/6591/64093/8626/202151/9260/8840/8519/2737/2201/9759/338557/2735/7424
GO:0010927	GO:0010927	cellular component assembly involved in morphogenesis	107	0.260433	1.36473	0.0157646	0.0240011	0.0070852	6556	tags=39%	list=21%	signal=31%	4892/27302/11155/26011/51778/4624/23136/88/58529/58/84519/9948/8898/5629/7138/8048/5159/3688/3611/7168/287/5156/9896/5819/825/3856/23363/64645/4703/7097/1605/128637/8443/5573/3880/27063/71/2068/6722/4621/2314/57082
GO:0055088	GO:0055088	lipid homeostasis	160	0.221993	1.24404	0.0164403	0.0249832	0.00737511	2111	tags=15%	list=7%	signal=14%	8647/1071/100133941/9971/3606/4547/285848/80339/9388/57476/116285/57540/3694/55004/9481/433/26154/10577/2646/63874/6721/10062/51302/123876
GO:0006939	GO:0006939	smooth muscle contraction	108	0.251893	1.30159	0.0172504	0.0261652	0.00772406	5265	tags=31%	list=17%	signal=26%	93649/6869/6752/3778/3363/6915/1264/8877/7442/148/952/183/2281/6870/150/9312/6525/6546/3357/80763/5724/2017/59/94103/9732/477/60675/51738/4638/5023/5733/2982/3352/3356
GO:0043401	GO:0043401	steroid hormone mediated signaling pathway	131	0.236982	1.25191	0.0175458	0.0265638	0.00784171	3193	tags=13%	list=10%	signal=12%	1668/8091/11240/6422/655/7533/3670/7101/10002/2099/6714/8626/3717/23558/11315/26508/5058
GO:0046546	GO:0046546	development of primary male sexual characteristics	132	0.23626	1.26685	0.0178925	0.0270383	0.0079818	7174	tags=37%	list=23%	signal=29%	6770/1761/8743/10371/6422/3205/132625/3640/4257/3624/2099/54361/4201/22836/2175/2254/8747/10370/10184/3148/5159/317719/4036/10272/23414/5156/6943/122042/4323/9825/7042/2626/8894/128637/7482/8531/259266/1515/581/4808/2627/4521/7022/9289/4142/7474/8648/1495/23639
GO:0043467	GO:0043467	regulation of generation of precursor metabolites and energy	124	0.244464	1.29222	0.018506	0.0278823	0.00823093	6355	tags=35%	list=20%	signal=28%	983/5443/10891/59341/402/5167/351/2203/27166/11315/3795/5506/6774/9759/55847/51085/1347/5563/5027/4843/84334/84300/9167/205/2645/79660/7262/5223/23479/3356/339123/63976/387/3146/51142/10105/54541/9611/10063/664/3454/254013/5499
GO:0120032	GO:0120032	regulation of plasma membrane bounded cell projection assembly	175	0.217177	1.22161	0.0185196	0.0278823	0.00823093	7159	tags=33%	list=23%	signal=25%	5909/79574/688/3985/9001/57451/23242/54443/158297/6101/2039/10677/170690/5337/9759/5580/9353/5216/22873/10435/64422/5027/55845/54869/832/10152/116985/391/3273/5880/7401/55920/90410/51256/9842/7226/51196/10109/51225/23613/6722/23191/3064/22871/115704/10163/57787/55909/7016/5879/23580/10806/25940/55329/54874/23329/84299
GO:1904375	GO:1904375	regulation of protein localization to cell periphery	117	0.240839	1.3151	0.0188951	0.0283667	0.00837393	6651	tags=32%	list=21%	signal=26%	2633/5347/10082/57628/5357/91461/29899/8673/6769/60/7040/3767/246329/112609/26119/8048/1173/3688/89958/8878/391/10434/4323/6809/64114/10551/10490/25921/7429/1605/84455/1020/51225/6810/11079/378884/4035/9495
GO:0003205	GO:0003205	cardiac chamber development	160	0.220251	1.23428	0.0189111	0.0283667	0.00837393	5741	tags=31%	list=18%	signal=26%	6604/93649/27302/57167/655/5318/5950/6092/3670/4624/7135/8131/3776/8701/6299/7040/653/26508/10370/11174/2274/2535/5629/6091/4061/9353/4036/6899/27031/2280/7472/3209/54903/7168/23414/287/2022/639/90/80000/1301/7042/2626/57057/7468/5754/129446/9464/9784/3340
GO:0007623	GO:0007623	circadian rhythm	202	0.215223	1.2415	0.0190073	0.0284585	0.00840103	4970	tags=20%	list=16%	signal=17%	983/6770/25819/7298/6096/121278/4547/10891/3363/221391/3952/5582/11245/468/10062/7153/22809/4804/5371/3737/8914/4987/10419/5629/191/10533/55366/9370/5563/6928/4843/4783/4862/55124/26233/10135/56339/51738/1364/6478/2692
GO:0060491	GO:0060491	regulation of cell projection assembly	177	0.219504	1.22799	0.0199317	0.0297876	0.00879338	7159	tags=33%	list=23%	signal=25%	5909/79574/688/3985/9001/57451/23242/54443/158297/6714/6101/2039/10677/170690/5337/9759/5580/9353/5216/22873/10435/64422/5027/55845/54869/832/10152/116985/391/3273/5880/7401/55920/90410/51256/9842/7226/51196/10109/51225/23613/6722/23191/3064/22871/115704/10163/57787/55909/7016/5879/23580/10806/25940/55329/54874/23329/84299
GO:0030902	GO:0030902	hindbrain development	143	0.231894	1.27705	0.0204644	0.0305277	0.00901186	6591	tags=31%	list=21%	signal=25%	23026/23017/6752/4760/10716/10891/655/5764/9001/3746/22809/2895/653/199/4192/54806/5270/5058/5629/9935/2736/3688/2735/3212/1959/1950/16/4009/1496/27089/136319/1272/10978/8443/1020/23385/4086/4761/3211/3309/4808/473/79809/57107/2618
GO:0032874	GO:0032874	positive regulation of stress-activated MAPK cascade	122	0.238134	1.31802	0.0205626	0.0306179	0.0090385	6269	tags=30%	list=20%	signal=24%	4317/10912/23542/10371/653361/59341/3952/8877/351/4055/4616/55765/29108/3553/50488/6688/64127/64581/4615/55504/285613/8767/5871/388325/222166/7422/114609/7042/7099/8600/9464/3146/23043/6386/7498/28996
GO:0070304	GO:0070304	positive regulation of stress-activated protein kinase signaling cascade	124	0.240631	1.27196	0.0215619	0.0320472	0.00946044	6269	tags=30%	list=20%	signal=24%	4317/10912/23542/10371/653361/59341/3952/8877/351/4055/4616/55765/29108/3553/50488/6688/64127/64581/4615/55504/285613/8767/5871/388325/222166/7422/114609/7042/4067/7099/8600/9464/3146/23043/6386/7498/28996
GO:0030038	GO:0030038	contractile actin filament bundle assembly	101	0.253703	1.31938	0.0218317	0.03233	0.0095439	4474	tags=23%	list=14%	signal=20%	2041/6422/7791/23671/55616/3925/3984/54361/6714/123016/9639/389/3693/9124/85415/5058/29109/5216/8477/6548/7168/116985/408
GO:0043149	GO:0043149	stress fiber assembly	101	0.253703	1.31938	0.0218317	0.03233	0.0095439	4474	tags=23%	list=14%	signal=20%	2041/6422/7791/23671/55616/3925/3984/54361/6714/123016/9639/389/3693/9124/85415/5058/29109/5216/8477/6548/7168/116985/408
GO:0043624	GO:0043624	cellular protein complex disassembly	130	0.240948	1.2662	0.0222878	0.0329455	0.0097256	7941	tags=39%	list=26%	signal=29%	22974/9037/4130/11004/59341/54516/3925/11075/88/2934/8775/2039/10677/9948/57482/1072/146909/347240/832/9793/10300/126731/5341/63908/11078/55201/136319/1984/81551/822/7429/4905/830/829/26586/6710/2314/120/8867/57701/84340/23616/29765/29767/327/5962/6314/11034/55604/11344/10519
GO:0008584	GO:0008584	male gonad development	131	0.231002	1.22032	0.0238685	0.035218	0.0103964	7174	tags=37%	list=23%	signal=28%	6770/1761/8743/10371/6422/3205/132625/3640/4257/3624/2099/54361/4201/22836/2175/2254/8747/10370/3148/5159/317719/4036/10272/23414/5156/6943/122042/4323/9825/7042/2626/8894/128637/7482/8531/259266/1515/581/4808/2627/4521/7022/9289/4142/7474/8648/1495/23639
GO:0071887	GO:0071887	leukocyte apoptotic process	103	0.249542	1.30044	0.0240804	0.0354662	0.0104697	5267	tags=30%	list=17%	signal=25%	29126/3569/338442/3620/9212/3579/355/23657/578/64127/27166/57864/2737/3718/301/10859/840/2621/3665/171558/6352/11035/3965/94103/3558/155038/5896/972/604/5291/4067
GO:0030178	GO:0030178	negative regulation of Wnt signaling pathway	161	0.216631	1.2211	0.0241543	0.0355107	0.0104829	5160	tags=26%	list=17%	signal=22%	83999/10076/27123/115701/388336/1000/6422/55612/63923/80114/3670/4038/267/4300/84445/30851/6591/4192/2737/6424/27121/5800/50964/6425/2735/27031/1432/3485/23072/51701/100113407/9686/10459/55681/54949/4188/64897/5071/6478/51339/2887/57674
GO:0046488	GO:0046488	phosphatidylinositol metabolic process	150	0.224786	1.24912	0.0248595	0.0364815	0.0107695	5421	tags=23%	list=17%	signal=19%	8651/283748/9021/54344/84174/27124/1040/1133/5154/8733/57605/3613/145567/8898/23396/5159/146850/2822/93492/22979/3357/93183/10423/3628/9926/5288/55529/9896/5341/5291/3356/3636/80055/23556/84812
GO:0017148	GO:0017148	negative regulation of translation	219	-0.329015	-1.28508	0.025227	0.0369542	0.010909	7298	tags=26%	list=23%	signal=20%	10140/10394/163255/406937/406892/2886/406954/619552/407035/406985/100126355/406911/406903/102466519/406924/406992/407023/574473/406921/406949/406948/407046/406904/442891/406950/407019/406901/574501/406915/406900/3488/407021/442910/406929/406887/406958/406957/406895/406984/574474/406987/574457/574453/406994/100126296/407053/340719/406940/724029/494327/442892/406990/442890/373863/406988/406893/6931…
GO:0045598	GO:0045598	regulation of fat cell differentiation	131	0.230055	1.21531	0.0257653	0.0376748	0.0111217	4496	tags=24%	list=14%	signal=20%	1869/222008/4037/25819/688/6422/7041/655/3569/59341/166379/3952/5167/51043/122953/1040/7040/374462/6272/8840/25946/11221/338557/9370/1432/85329/240/54795/22933/23414/83723
GO:0006413	GO:0006413	translational initiation	103	0.246833	1.28633	0.0270118	0.0394266	0.0116388	17954	tags=95%	list=58%	signal=40%	3315/8637/10209/468/9811/27102/253314/317649/728689/1978/6352/5436/23367/8440/56339/57409/8894/54505/8891/8892/100127983/1982/9470/5499/8672/51247/440275/7812/55364/1979/27161/2475/7458/1939/10987/2733/6199/8890/5611/10605/56919/1983/1965/10480/54915/5610/3692/8668/10959/4690/5433/1967/253943/8872/8665/6059/10657/4528/84919/51441/84285/8662/64410/8846/1981/7124/8667/8666/3646/51386/123263/8562/46…
GO:0007286	GO:0007286	spermatid development	159	0.225682	1.26253	0.0277034	0.0403636	0.0119155	5685	tags=29%	list=18%	signal=24%	26108/9271/163589/83853/23762/401024/375337/83700/116369/168391/80217/255101/284071/6407/51465/90522/6847/132612/4948/79925/11144/83942/50511/117155/84519/26256/346288/3148/159686/317719/6732/146849/85376/1811/63946/5819/90780/9389/3306/2189/84225/80025/64645/65010/81892/128637
GO:0007259	GO:0007259	receptor signaling pathway via JAK-STAT	164	0.212317	1.19721	0.028033	0.0407707	0.0120356	4671	tags=25%	list=15%	signal=21%	8651/8091/6772/3606/4760/5753/9021/11223/3569/729230/149233/3952/3670/602/83666/6773/5789/59067/183/3717/133396/55835/6774/85480/11314/3718/54625/9111/6776/2322/3592/2066/1950/51701/2690/6352/57817/3572/3263/3600/3558
GO:0002285	GO:0002285	lymphocyte activation involved in immune response	186	0.208881	1.19576	0.0291086	0.0422594	0.0124751	5790	tags=28%	list=19%	signal=23%	8993/1015/4602/246778/3606/634/9156/2207/159296/57089/3569/84695/149233/3916/602/8741/51043/3142/10875/59067/7040/6688/4192/6774/3718/301/4242/51010/10859/26022/201294/3594/8767/4683/3965/54542/10459/3558/3134/80762/3593/972/10538/3936/604/5873/7468/7099/7494/3146/8995/114770
GO:0019233	GO:0019233	sensory perception of pain	102	0.247268	1.27932	0.0296143	0.0429169	0.0126692	5265	tags=34%	list=17%	signal=29%	6336/4988/2903/23349/729230/56925/6323/7442/6335/8989/3737/1312/2906/83862/23621/55107/4987/85446/409/55800/4985/6548/5027/80763/5724/11280/3736/60675/4311/5179/55/3593/57555/885/3356
GO:0044706	GO:0044706	multi-multicellular organism process	208	0.203778	1.19293	0.0306	0.0442665	0.0130676	5231	tags=25%	list=17%	signal=21%	10699/6696/383/2834/5764/23780/1244/5858/3952/3620/133/4878/2099/79602/4318/54361/8372/952/183/3553/1723/1312/8605/8909/5270/10370/49/5744/7005/7421/5069/824/397/3077/7351/5724/3485/130399/7026/285/3965/639/10135/8528/51738/5023/1364/7422/59350/10935/3726/6781
GO:0090316	GO:0090316	positive regulation of intracellular protein transport	152	0.217875	1.2173	0.0320881	0.0461728	0.0136304	6790	tags=28%	list=22%	signal=22%	983/79778/3952/6721/7040/3717/4946/3553/10204/51686/2737/55741/58480/27429/5058/5580/59286/3684/1432/3745/2621/2040/7332/7545/340146/5880/125170/9777/5587/9270/57506/51100/22902/22885/84455/1020/11261/9520/9495/79899/7531/784/56947
GO:0048736	GO:0048736	appendage development	170	0.213592	1.21705	0.0320881	0.0461728	0.0136304	4534	tags=24%	list=15%	signal=21%	83999/658/79583/57167/7021/655/7291/3205/4038/91461/6299/8456/64093/341640/8626/23657/578/7473/340419/60529/27077/29985/9496/2737/137392/80144/2201/1382/2736/51776/5396/130497/494470/7020/84314/7026/3209/54903/54542/1280/1889
GO:0060173	GO:0060173	limb development	170	0.213592	1.21705	0.0320881	0.0461728	0.0136304	4534	tags=24%	list=15%	signal=21%	83999/658/79583/57167/7021/655/7291/3205/4038/91461/6299/8456/64093/341640/8626/23657/578/7473/340419/60529/27077/29985/9496/2737/137392/80144/2201/1382/2736/51776/5396/130497/494470/7020/84314/7026/3209/54903/54542/1280/1889
GO:0006109	GO:0006109	regulation of carbohydrate metabolic process	171	0.208911	1.19583	0.0331299	0.0475877	0.014048	5008	tags=23%	list=16%	signal=19%	117/151176/4837/5443/10891/5031/553/85414/402/3952/5167/2646/3037/6714/351/7040/2203/3795/5506/6774/9759/51085/9370/2822/5563/5164/5027/5724/57001/572/1950/2645/79660/1353/7262/5341/5071/5223/950
GO:0050679	GO:0050679	positive regulation of epithelial cell proliferation	195	0.198982	1.12954	0.0337061	0.0483299	0.0142671	4350	tags=23%	list=14%	signal=20%	49860/383/116844/255324/1893/114821/9037/6422/5764/7291/151306/128239/3037/7051/2246/8626/653/5314/5798/2254/64127/4830/10016/3249/4192/6774/858/1535/5629/3148/3690/130497/3915/7060/7424/2252/2896/6899/2138/3357/6776/572/7472/5068/1950
GO:0051170	GO:0051170	import into nucleus	153	0.222467	1.24969	0.0346551	0.0496031	0.014643	4194	tags=16%	list=13%	signal=14%	983/23742/55612/3952/602/2646/120892/7040/5371/183/3717/152877/10204/51194/6774/2737/5580/10553/653489/3838/5569/1432/1026/7545/1994

## Sheet: Hallmark
	ID	Description	setSize	enrichmentScore	NES	pvalue	p.adjust	qvalues	rank	leading_edge	core_enrichment
HALLMARK_COAGULATION	HALLMARK_COAGULATION	HALLMARK_COAGULATION	132	0.458854	2.55481	1e-10	8e-10	1.68421052631579e-10	5925	tags=42%	list=19%	signal=34%	4317/712/710/22921/731/2243/735/6678/717/1361/1191/4973/10747/10404/6271/4048/5265/5055/4318/5045/2934/4153/732/2266/8309/3249/629/2815/4224/9948/301/3690/824/4312/9615/7980/5641/22933/3273/5196/2160/4323/2783/5054/5341/5877/8858/23479/716/10603/3172/842/5550/4324/1513
HALLMARK_E2F_TARGETS	HALLMARK_E2F_TARGETS	HALLMARK_E2F_TARGETS	192	0.554516	3.40637	1e-10	8e-10	1.68421052631579e-10	5845	tags=44%	list=19%	signal=36%	993/147841/983/11113/332/7083/9133/701/79733/55723/79019/4001/9232/1111/11004/9700/6241/3014/5347/1164/4288/83461/57405/79075/3925/9212/10635/1854/10797/1031/7153/10733/29089/10615/29127/1163/4173/4605/4830/8914/6941/55635/27338/84316/23594/29980/55143/9787/4673/4171/6470/3148/5111/81624/5425/146909/3838/51155/1026/6790/4683/991/4085/6427/204/580/7283/5902/3159/203068/6119/6628/1062/3015/9837/103…
HALLMARK_G2M_CHECKPOINT	HALLMARK_G2M_CHECKPOINT	HALLMARK_G2M_CHECKPOINT	192	0.556809	3.42045	1e-10	8e-10	1.68421052631579e-10	5828	tags=44%	list=19%	signal=36%	993/51659/1869/983/890/332/8438/1058/9133/22974/4001/9232/1111/11004/9156/9700/3014/5347/1164/4751/3151/3832/9055/4288/8318/4502/602/10024/990/3925/9212/1946/11065/1031/7153/10733/699/22809/7040/7272/5371/29127/1163/4605/27338/2176/23594/6541/4171/899/10419/9493/8454/51776/85236/3838/6713/51155/1432/6790/1950/991/4085/8819/6427/7371/10403/26271/580/3159/1062/5119/3015/4082/1033/7468/55872/4175/10…
HALLMARK_INTERFERON_ALPHA_RESPONSE	HALLMARK_INTERFERON_ALPHA_RESPONSE	HALLMARK_INTERFERON_ALPHA_RESPONSE	97	0.629547	3.21827	1e-10	8e-10	1.68421052631579e-10	6260	tags=62%	list=20%	signal=50%	116071/10410/7453/51056/2634/3627/115361/5721/3437/9246/3959/3659/6890/3433/5698/3430/10581/219285/2766/83666/5359/6773/834/55603/27074/10906/94240/4343/3107/64108/81894/5696/8519/9636/54625/9111/8638/55281/4061/7318/8767/3665/6737/5720/64135/3600/103/7706/972/3660/716/64761/11054/567/10561/5684/51667/4938/9830/93343
HALLMARK_OXIDATIVE_PHOSPHORYLATION	HALLMARK_OXIDATIVE_PHOSPHORYLATION	HALLMARK_OXIDATIVE_PHOSPHORYLATION	179	0.511086	3.10688	1e-10	8e-10	1.68421052631579e-10	7682	tags=53%	list=25%	signal=40%	2821/1727/211/3417/2879/10975/516/4835/4709/1337/1351/1329/527/29796/37/3939/4728/9296/26521/27429/4708/9551/1347/4712/30/1632/6392/529/38/7388/4259/26517/7384/840/9927/4707/3418/788/9167/9377/8992/533/1340/1353/4191/1891/4696/50/2108/10935/7386/27089/23479/7417/4700/4714/6389/6834/51660/4695/5435/1537/9550/4726/4710/92609/4702/509/10063/1374/54704/581/513/6390/522/2806/4706/7416/3032/6391/8802/1…
HALLMARK_MYC_TARGETS_V1	HALLMARK_MYC_TARGETS_V1	HALLMARK_MYC_TARGETS_V1	179	0.377426	2.29437	2.14471303802376e-10	1.42980869201584e-09	3.01012356213861e-10	17122	tags=98%	list=55%	signal=44%	890/7298/8318/1854/5691/4173/4830/3068/3939/5093/4673/4171/5111/8454/5425/5685/6723/3838/7324/10971/6732/7332/9377/6637/7965/991/4085/6427/1176/5902/5690/10935/51491/3735/3015/8894/4175/5984/2079/1017/55651/1537/3837/5687/5688/1019/5682/1982/51690/4174/2806/4706/7416/7531/7913/4176/328/56910/23196/10856/3608/22948/5245/7514/54107/10054/6950/5714/7458/8761/10987/3376/821/9136/6240/3329/5478/5707/3…
HALLMARK_MITOTIC_SPINDLE	HALLMARK_MITOTIC_SPINDLE	HALLMARK_MITOTIC_SPINDLE	189	0.354876	2.23091	9.56066925441422e-10	5.46323957395098e-09	1.15015569977915e-09	7192	tags=33%	list=23%	signal=26%	983/332/9133/22974/4001/8936/11004/9700/5347/4751/3832/9055/22920/3797/11133/80119/7153/54443/699/2934/7272/29127/55835/7414/9787/9493/7461/23095/10435/832/9826/6790/2017/8440/9793/9732/9735/10300/4627/10403/26271/1062/55201/4082/201176/57679/6249/22919/127829/79658/10611/10163/57787/4296/7531/23580/396/23637/29901/55125/121512/50628/613
HALLMARK_IL6_JAK_STAT3_SIGNALING	HALLMARK_IL6_JAK_STAT3_SIGNALING	HALLMARK_IL6_JAK_STAT3_SIGNALING	81	0.482093	2.41008	1.65589227864823e-09	8.27946139324114e-09	1.74304450384024e-09	5832	tags=47%	list=19%	signal=38%	8651/3627/6772/5320/4283/9021/3659/3569/6773/4055/7040/355/952/55540/578/3553/6774/929/3690/2921/4615/1439/3594/10148/1230/9180/5196/3572/3554/7132/1791/56034/23765/3601/2885/7097/3460/10456
HALLMARK_APOPTOSIS	HALLMARK_APOPTOSIS	HALLMARK_APOPTOSIS	155	0.375997	2.13215	6.48331968217725e-09	2.881475414301e-08	6.06626403010737e-09	4043	tags=26%	list=13%	signal=23%	10410/3082/1611/8743/3606/3315/150209/3659/6890/1191/706/2876/2769/3569/837/6648/2879/2026/834/2944/7153/2643/8870/351/2934/4616/467/355/952/3553/5664/3000/7077/5058/3148/301/929/5159/2065/1026/840
HALLMARK_DNA_REPAIR	HALLMARK_DNA_REPAIR	HALLMARK_DNA_REPAIR	141	0.381145	2.17886	7.61182689160743e-09	3.04473075664297e-08	6.40995948766942e-09	7561	tags=41%	list=24%	signal=31%	7298/5888/978/4833/2879/1854/5985/11130/2237/4830/6883/4860/5111/6827/25874/5557/5434/1643/203/55290/6881/9328/10189/5436/4350/6809/6878/5439/6119/2958/5423/6834/5982/5984/10978/56655/5435/2072/6431/10063/2068/6386/124583/7936/51160/7084/51164/10302/29901/2987/29927/5440/5424/6924/11047/10714/6884/30834
HALLMARK_ADIPOGENESIS	HALLMARK_ADIPOGENESIS	HALLMARK_ADIPOGENESIS	195	0.333297	2.04695	8.73823961873322e-09	3.17754167953935e-08	6.68956143060917e-09	7760	tags=44%	list=25%	signal=33%	5004/56729/977/58472/33/226/5209/3417/2184/2879/3952/10975/25979/1031/1384/1717/79602/7086/134147/217/1337/1351/6888/56894/29796/3679/130814/4199/84274/9370/2632/4259/7351/7384/6776/2040/83871/57017/204/4191/1891/4638/84895/5733/50/10313/19/400916/10935/27089/604/10113/7263/1537/7532/6239/6576/6390/7905/9936/2101/4706/79071/1147/1149/6391/8802/27069/23786/3033/5264/4713/7316/1282/83549/11343/1666…
HALLMARK_FATTY_ACID_METABOLISM	HALLMARK_FATTY_ACID_METABOLISM	HALLMARK_FATTY_ACID_METABOLISM	149	0.37916	2.10105	1.08485941685196e-08	3.61619805617321e-08	7.61304853931202e-09	7658	tags=43%	list=25%	signal=33%	658/2572/1056/9246/2169/216/33/226/3417/51478/8876/7533/2026/218/1384/79602/2180/37/4199/3939/3155/5092/30/1632/6392/644/4683/5720/2027/4191/1891/50/10808/4282/2168/6296/873/3015/6389/1579/3320/7389/6584/1374/2752/259307/51170/6999/1962/51703/1149/3032/6391/8802/11185/3033/328/2194/11343/10005/1666/84263/5805/364
HALLMARK_GLYCOLYSIS	HALLMARK_GLYCOLYSIS	HALLMARK_GLYCOLYSIS	188	0.335983	2.10149	3.35072036909938e-08	9.71518950847477e-08	2.04530305441574e-08	6388	tags=40%	list=21%	signal=32%	983/58528/1058/5768/9672/2530/5315/2745/226/3417/5318/2026/10058/64132/29926/54982/3925/79644/8870/1462/10112/8534/6888/7295/55635/4199/3939/2023/10370/1824/4166/136/2132/10616/2997/79586/10007/6790/8974/55276/3069/2288/55501/5836/7167/205/7264/10327/8819/29925/4191/6383/4282/5033/7422/6120/5223/2542/5834/6781/4200/2805/3161/7360/1634/10456/3099/54541/5516/51728/2673/3309/54480/5917/5351/1491
HALLMARK_APICAL_JUNCTION	HALLMARK_APICAL_JUNCTION	HALLMARK_APICAL_JUNCTION	193	0.322599	1.98741	3.40031632796617e-08	9.71518950847477e-08	2.04530305441574e-08	5510	tags=33%	list=18%	signal=27%	1308/29126/10398/4892/9672/80381/51148/7791/5818/7533/51208/65266/83700/8515/6237/1384/143903/4318/6714/88/60/2593/1462/3384/247/58/57863/7414/4192/478/6464/1758/2533/26119/3918/51776/9353/5216/3688/3386/1432/6251/4982/5871/1001/5880/10487/4627/7781/140885/7283/5819/87/1364/23114/9379/7408/3909/57555/5291/3636/1004/1272
HALLMARK_UV_RESPONSE_UP	HALLMARK_UV_RESPONSE_UP	HALLMARK_UV_RESPONSE_UP	154	0.364255	2.06343	3.89158629286572e-08	1.01513821731725e-07	2.13713308908894e-08	6826	tags=44%	list=22%	signal=35%	6539/23542/3659/211/6890/3014/226/3363/1742/3569/7301/6648/2026/51706/5789/2643/5045/27295/467/578/2237/6870/55937/896/9296/1181/8836/409/440/5580/30/2920/4916/1175/2288/3485/6697/8878/1280/3572/5538/7009/3134/4323/3306/885/3726/4885/3301/4067/5873/5984/1017/7263/7389/10105/3337/6897/2907/8804/1515/4245/11333/10963/2011/836/1212/637
HALLMARK_EPITHELIAL_MESENCHYMAL_TRANSITION	HALLMARK_EPITHELIAL_MESENCHYMAL_TRANSITION	HALLMARK_EPITHELIAL_MESENCHYMAL_TRANSITION	193	0.321259	1.97916	4.06055286926899e-08	1.01513821731725e-07	2.13713308908894e-08	5041	tags=33%	list=16%	signal=28%	6696/8076/26577/10398/4837/5768/6678/1893/2191/1000/6422/3569/50509/2026/3908/50863/10409/3624/4147/7169/284217/4616/7040/6591/1462/355/1842/5270/3693/6424/1296/5744/2201/3918/3690/5396/5159/9353/2014/4312/3915/3688/1303/7424/7980/7456/3485/4982/10272/7171/7168/7052/59/2882/4148/3600/4638/4323/5054/7422/1301/3909/7857
HALLMARK_REACTIVE_OXYGEN_SPECIES_PATHWAY	HALLMARK_REACTIVE_OXYGEN_SPECIES_PATHWAY	HALLMARK_REACTIVE_OXYGEN_SPECIES_PATHWAY	47	0.543455	2.45308	2.72166360639794e-07	6.40391436799516e-07	1.3481924985253e-07	6115	tags=43%	list=20%	signal=34%	4353/2745/475/6648/2879/4257/22904/2242/4482/7295/5524/2512/9124/51022/2936/3726/4700/1032/4710/2068
HALLMARK_KRAS_SIGNALING_UP	HALLMARK_KRAS_SIGNALING_UP	HALLMARK_KRAS_SIGNALING_UP	191	0.305908	1.89478	8.60278345006441e-07	1.91172965556987e-06	4.02469401172604e-07	4164	tags=22%	list=13%	signal=19%	56729/6696/80380/383/7166/3627/6590/9971/28959/719/10912/55365/25907/2745/2207/6447/3018/5950/23136/2115/3624/6364/23643/4318/8808/3553/2254/10103/29106/629/55107/1520/5696/27075/9935/2162/5396/9945/23531/2591/6324/5649
HALLMARK_UNFOLDED_PROTEIN_RESPONSE	HALLMARK_UNFOLDED_PROTEIN_RESPONSE	HALLMARK_UNFOLDED_PROTEIN_RESPONSE	110	0.355436	1.95804	2.37379945452514e-06	4.9974725358424e-06	1.05209948122998e-06	7629	tags=35%	list=24%	signal=27%	29968/3014/79094/55033/468/10797/467/1163/55062/6464/7280/6734/440/64924/1978/9114/7422/1051/7494/10113/10775/27230/55651/58477/27257/54541/6897/5832/3309/54512/28972/10130/50628/8570/60559/8815/6509/22872/25804
HALLMARK_SPERMATOGENESIS	HALLMARK_SPERMATOGENESIS	HALLMARK_SPERMATOGENESIS	130	0.340266	1.87967	4.63407424620756e-06	9.26814849241512e-06	1.95118915629792e-06	3082	tags=25%	list=10%	signal=22%	6518/983/1630/54514/1761/9133/5443/157807/2672/11004/51087/6447/4751/79696/83700/22824/699/83445/7278/56903/7272/6847/132612/1047/11144/6888/29106/2571/84519/3361/11318/51686
HALLMARK_HYPOXIA	HALLMARK_HYPOXIA	HALLMARK_HYPOXIA	189	0.290827	1.82827	9.59062614266972e-06	1.82678593193709e-05	3.84586511986756e-06	5231	tags=30%	list=17%	signal=25%	6518/58528/25819/124872/2821/1356/10891/9672/2745/226/5209/3569/3798/4502/2026/2597/133/56925/771/9957/8459/8870/51316/467/3098/2203/3939/2023/10370/25824/272/136/2632/2997/1026/8974/55577/55276/3069/4783/7167/205/7052/8819/2645/2027/4627/6383/4282/5054/5033/7422/1843/6478/2542/230/6781
HALLMARK_CHOLESTEROL_HOMEOSTASIS	HALLMARK_CHOLESTEROL_HOMEOSTASIS	HALLMARK_CHOLESTEROL_HOMEOSTASIS	71	0.382242	1.85408	0.000119345	0.000216991	4.56822268106796e-05	5203	tags=42%	list=17%	signal=35%	26270/1191/51478/134429/5359/6721/23474/1717/118429/22809/9415/467/2946/127/10654/58191/6282/6713/27346/6319/5833/5641/4783/308/2731/55902/493869/1891/3949/230
HALLMARK_KRAS_SIGNALING_DN	HALLMARK_KRAS_SIGNALING_DN	HALLMARK_KRAS_SIGNALING_DN	188	0.272879	1.70679	0.000245696	0.000427298	8.99573958325538e-05	5023	tags=29%	list=16%	signal=24%	8647/5077/676/1630/658/3866/6336/51156/242/10753/7021/51087/3779/57089/3699/797/79696/1146/55506/10777/57451/3851/56154/83714/51302/7051/1360/5055/2895/2593/6927/2044/727/2649/6754/80303/10734/5164/51168/3860/3485/1950/26150/4908/4210/9328/7038/1280/7781/8303/580/5071/3593/7042
HALLMARK_PROTEIN_SECRETION	HALLMARK_PROTEIN_SECRETION	HALLMARK_PROTEIN_SECRETION	88	0.322027	1.62866	0.000401825	0.000669708	0.000140991	8399	tags=45%	list=27%	signal=33%	6456/2778/8775/858/9871/23095/1173/8773/967/1175/375/5538/1176/8674/8774/259230/19/3382/11316/1075/4074/664/3998/11079/10040/5066/10972/9341/8729/26286/51606/1211/22872/51552/9276/10564/2581/163/23673/164
HALLMARK_BILE_ACID_METABOLISM	HALLMARK_BILE_ACID_METABOLISM	HALLMARK_BILE_ACID_METABOLISM	110	0.295548	1.62813	0.000447885	0.000716616	0.000150867	5830	tags=30%	list=19%	signal=24%	9971/366/5827/216/3417/6718/11001/24/51302/9415/51268/10858/2180/23460/80270/8424/25824/1733/373156/5213/1582/10350/3418/64241/3992/2638/19/2030/114327/8630/1734/8443/51015
HALLMARK_PEROXISOME	HALLMARK_PEROXISOME	HALLMARK_PEROXISOME	101	0.303429	1.57919	0.000733115	0.00112787	0.000237446	5224	tags=27%	list=17%	signal=22%	1056/216/706/1742/3417/6648/7533/11001/54982/1384/7153/9961/2180/80270/25824/1733/3155/1382/373156/30/390916/3418/774/3992/1891/10478/9270
HALLMARK_P53_PATHWAY	HALLMARK_P53_PATHWAY	HALLMARK_P53_PATHWAY	192	0.225681	1.38635	0.00577627	0.00855744	0.00180157	4265	tags=19%	list=14%	signal=16%	8651/9635/6890/1509/22824/63874/7135/834/8673/8877/5154/8870/30851/10906/4814/5268/351/7040/467/355/8626/23657/578/247/896/7867/7421/55766/5111/6948/7378/1026/1643/2040/203/79651
HALLMARK_ANDROGEN_RESPONSE	HALLMARK_ANDROGEN_RESPONSE	HALLMARK_ANDROGEN_RESPONSE	96	0.250582	1.27813	0.0140386	0.0200551	0.00422212	6295	tags=31%	list=20%	signal=25%	658/7113/3817/55839/2289/51465/9455/22936/896/8555/9871/79689/10257/6319/10645/3992/5867/87/2936/354/2982/6652/3856/567/10788/6728/3880/3998/6722/10611
HALLMARK_TNFA_SIGNALING_VIA_NFKB	HALLMARK_TNFA_SIGNALING_VIA_NFKB	HALLMARK_TNFA_SIGNALING_VIA_NFKB	199	0.222047	1.34477	0.014752	0.0203476	0.00428371	5910	tags=32%	list=19%	signal=26%	7130/3627/3606/9021/3659/6890/9334/3433/4973/5209/7127/3569/6648/602/2526/1052/10209/3624/6364/8877/2643/5055/8870/4814/4616/467/3553/7280/2921/9945/2920/1959/1026/8767/4783/6776/8878/6352/1846/64135/3572/10135/8303/4084/7262/5054/5341/7422/19/1843/3593/604/3949/3726/4082/1051/3601/9516/7097/55332/3460/2355/1827
HALLMARK_PI3K_AKT_MTOR_SIGNALING	HALLMARK_PI3K_AKT_MTOR_SIGNALING	HALLMARK_PI3K_AKT_MTOR_SIGNALING	103	0.255046	1.33639	0.0188691	0.0251587	0.00529658	6898	tags=33%	list=22%	signal=26%	1869/983/108/2792/1845/6773/1072/5216/5899/1173/4615/5563/1026/375/8878/7132/81579/6503/31/1460/1017/2885/5519/1019/5300/10094/81617/4793/8569/5499/466/5879/3709/396
HALLMARK_APICAL_SURFACE	HALLMARK_APICAL_SURFACE	HALLMARK_APICAL_SURFACE	41	0.331457	1.45243	0.0298338	0.0384953	0.00810426	8045	tags=51%	list=26%	signal=38%	3315/146760/22854/1946/116085/79602/351/5314/2319/51738/2947/4067/84632/131566/80274/3560/255738/50617/51458/23054/9465
HALLMARK_ANGIOGENESIS	HALLMARK_ANGIOGENESIS	HALLMARK_ANGIOGENESIS	35	0.340334	1.4223	0.0314112	0.0392639	0.00826609	2302	tags=17%	list=7%	signal=16%	8993/6696/4973/5154/351/1462
