# Supplementary material for: Circulating cell-free RNA in blood as a host response biomarker for detection of tuberculosis
Source: Nat Commun. 2024 Jun 10;15:4949. doi: 10.1038/s41467-024-49245-6 (PMC11164910; doi:10.1038/s41467-024-49245-6)
Supplement: Supplementary file 7 — Supplementary Data 4 [file 41467_2024_49245_MOESM7_ESM.xls]

## Sheet: SuppData4
Gene	Berry86	daCosta2	daCosta3	Kaforou44	Sweeney3	Walter47	Zak16	cfRNA	Total
SEPT1	0	0	0	1	0	0	0	0	1
AAK1	0	0	0	1	0	0	0	0	1
AGMAT	1	0	0	0	0	0	0	0	1
ALDH1A1	0	0	0	1	0	0	0	0	1
ANKRD13A	1	0	0	0	0	0	0	0	1
ANKRD22	0	0	0	0	0	0	1	0	1
APOL1	0	0	0	0	0	0	1	0	1
ARG1	0	0	0	1	0	0	0	0	1
ATG3	1	0	0	0	0	0	0	0	1
ATP1B3	1	0	0	0	0	0	0	0	1
ATP6V0E1	1	0	0	0	0	0	0	0	1
BATF2	0	0	0	0	0	0	1	0	1
BNIP3L	0	0	0	0	0	0	0	1	1
BRSK1	1	0	0	0	0	0	0	0	1
BTBD9	0	0	0	0	0	1	0	0	1
BTN3A1	0	0	0	1	0	0	0	0	1
C19ORF12	0	0	0	1	0	0	0	0	1
C19orf25	0	0	0	0	0	1	0	0	1
C20orf24	1	0	0	0	0	0	0	0	1
C2orf46	0	0	0	0	0	1	0	0	1
C4orf34	1	0	0	0	0	0	0	0	1
C4orf39	0	0	0	0	0	1	0	0	1
C9orf109	1	0	0	0	0	0	0	0	1
C9orf127	1	0	0	0	0	0	0	0	1
CALCOCO2	1	0	0	0	0	0	0	0	1
CALML4	0	0	0	1	0	0	0	0	1
CAPS	1	0	0	0	0	0	0	0	1
CASC1	0	0	0	1	0	0	0	0	1
CASP4	1	0	0	0	0	0	0	0	1
CCNA1	0	0	0	0	0	1	0	0	1
CCR2	1	0	0	0	0	0	0	0	1
CCR7	1	0	0	0	0	0	0	0	1
CD64	0	1	1	0	0	0	0	0	2
CD74	1	0	0	1	0	0	0	0	2
CDKN2A	0	0	0	0	0	1	0	0	1
CERKL	0	0	0	1	0	0	0	0	1
CHFR	0	0	0	0	0	1	0	0	1
CHI3L2	1	0	0	0	0	0	0	0	1
CLEC1A	1	0	0	0	0	0	0	0	1
CLEC7A	0	0	0	0	0	1	0	0	1
CREB5	0	0	0	1	0	0	0	0	1
CWH43	0	0	0	0	0	1	0	0	1
CYB561	0	0	0	1	0	1	0	0	2
DBI	1	0	0	0	0	0	0	0	1
DEPDC5	1	0	0	0	0	0	0	0	1
DHRS9	1	0	0	0	0	0	0	0	1
DMXL2	1	0	0	0	0	0	0	0	1
DUSP3	0	0	0	1	1	0	0	0	2
DYSF	0	0	0	0	0	0	0	1	1
EBF1	0	0	0	1	0	0	0	0	1
EFR3A	1	0	0	0	0	0	0	0	1
EIF4E3	1	0	0	0	0	0	0	0	1
EPB41L3	1	0	0	0	0	0	0	0	1
ETV7	0	0	0	0	0	0	1	0	1
FAT4	0	0	0	0	0	1	0	0	1
FCGR1A	0	0	0	0	0	0	1	0	1
FCGR1B	0	0	0	0	0	0	1	0	1
FCGR2B	0	0	0	0	0	1	0	0	1
FCRL3	1	0	0	0	0	0	0	0	1
FER1L3	1	0	0	0	0	0	0	0	1
GBP1	0	0	0	0	0	0	1	0	1
GBP2	0	0	0	0	0	0	1	0	1
GBP4	0	0	0	0	0	0	1	0	1
GBP5	0	1	1	0	1	1	1	1	6
GBP6	0	0	0	1	0	0	0	0	1
GJA9	0	0	0	1	0	0	0	0	1
GLRX	1	0	0	0	0	0	0	0	1
GOLGA8DP	0	0	0	0	0	1	0	0	1
GOLGA8IP	0	0	0	0	0	1	0	0	1
GSTK1	1	0	0	0	0	0	0	0	1
GZMA	0	0	1	0	0	0	0	0	1
HECW1	0	0	0	0	0	1	0	0	1
HLA-DPB1	0	0	0	1	0	0	0	0	1
HLA-F	1	0	0	0	0	1	0	0	2
HLA-G	0	0	0	0	0	1	0	0	1
HM13	0	0	0	1	0	0	0	0	1
HS.131087	0	0	0	1	0	0	0	0	1
HS.162734	0	0	0	1	0	0	0	0	1
HSPE1	0	0	0	0	0	1	0	0	1
IER3	0	0	0	0	0	1	0	0	1
IMPA2	0	0	0	1	0	0	0	0	1
INHBE	0	0	0	0	0	1	0	0	1
KIAA1632	1	0	0	0	0	0	0	0	1
KLF2	0	0	0	0	1	0	0	0	1
KLF6	0	0	0	0	0	0	0	1	1
KPNB1	1	0	0	0	0	0	0	0	1
LACTB	1	0	0	0	0	0	0	0	1
LASP1	0	0	0	0	0	0	0	1	1
LHFPL2	0	0	0	1	0	0	0	0	1
LINGO2	0	0	0	0	0	1	0	0	1
LIPN	0	0	0	0	0	1	0	0	1
LOC100133800	0	0	0	1	0	0	0	0	1
LOC149448	1	0	0	0	0	0	0	0	1
LOC149837	0	0	0	0	0	1	0	0	1
LOC196752	0	0	0	1	0	0	0	0	1
LOC284701	1	0	0	0	0	0	0	0	1
LOC389386	0	0	0	1	0	0	0	0	1
LOC391811	1	0	0	0	0	0	0	0	1
LOC440348	1	0	0	0	0	0	0	0	1
LOC644086	1	0	0	0	0	0	0	0	1
LRRC37A4	1	0	0	0	0	0	0	0	1
LYSMD2	1	0	0	0	0	0	0	0	1
MAK	0	0	0	1	0	0	0	0	1
MAP6D1	0	0	0	0	0	1	0	0	1
MAP7	0	0	0	1	0	0	0	0	1
MCL1	1	0	0	0	0	0	0	0	1
MIR1974	0	0	0	1	0	0	0	0	1
MIRLET7F2	0	0	0	0	0	1	0	0	1
MRPL44	1	0	0	0	0	0	0	0	1
MS4A6A	1	0	0	0	0	0	0	0	1
MTHFD1L	0	0	0	0	0	1	0	0	1
MTHFD2	1	0	0	0	0	0	0	0	1
NAT1	1	0	0	0	0	0	0	0	1
NFKBIB	1	0	0	0	0	0	0	0	1
NPC2	1	0	0	0	0	0	0	0	1
OR9Q1	0	0	0	0	0	1	0	0	1
ORM1	0	0	0	1	0	0	0	0	1
P2RY5	1	0	0	0	0	0	0	0	1
PAPD5	0	0	0	0	0	1	0	0	1
PCBP1	0	0	0	0	0	0	0	1	1
PDE7A	1	0	0	0	0	0	0	0	1
PDK4	0	0	0	1	0	0	0	0	1
PGA5	0	0	0	1	0	0	0	0	1
PGM5	0	0	0	0	0	1	0	0	1
PIGU	1	0	0	0	0	0	0	0	1
PIPSL	0	0	0	0	0	1	0	0	1
PLCXD2	0	0	0	0	0	1	0	0	1
POLB	1	0	0	0	0	0	0	0	1
POMP	1	0	0	0	0	0	0	0	1
PPP1R3D	1	0	0	0	0	0	0	0	1
PPPDE2	0	0	0	1	0	0	0	0	1
PRCP	1	0	0	0	0	0	0	0	1
PRDM1	0	0	0	1	0	1	0	0	2
PSMA4	1	0	0	0	0	0	0	0	1
PSMB10	1	0	0	0	0	0	0	0	1
PSMB3	1	0	0	0	0	0	0	0	1
PTPRE	1	0	0	0	0	0	0	0	1
RAC1	1	0	0	0	0	0	0	0	1
RBCK1	1	0	0	0	0	0	0	0	1
RBM12B	0	0	0	1	0	0	0	0	1
RBMS1	1	0	0	0	0	0	0	0	1
RNASEL	1	0	0	0	0	0	0	0	1
RNF19A	0	0	0	1	0	0	0	0	1
RP5-1022P6.2	0	0	0	1	0	0	0	0	1
SCARF1	0	0	0	0	0	0	1	0	1
SEC23B	1	0	0	0	0	0	0	0	1
SEPT	1	0	0	0	0	0	0	0	1
SEPT4	0	0	0	0	0	0	1	0	1
SERPING1	0	0	0	1	0	0	1	0	2
SLC16A6	1	0	0	0	0	0	0	0	1
SLC7A6	1	0	0	0	0	0	0	0	1
SNORA5C	0	0	0	0	0	1	0	0	1
SNORA9	0	0	0	0	0	1	0	0	1
SNORD116-12	0	0	0	0	0	1	0	0	1
SNORD36B	0	0	0	0	0	1	0	0	1
SNRPD2	0	0	0	0	0	1	0	0	1
STAT1	0	0	0	0	0	0	1	0	1
TAP1	0	0	0	0	0	0	1	0	1
TAPBPL	0	0	0	0	0	1	0	0	1
TAS2R39	0	0	0	0	0	1	0	0	1
TEC	0	0	0	0	0	1	0	0	1
THEM2	1	0	0	0	0	0	0	0	1
TLR7	1	0	0	0	0	0	0	0	1
TMC6	1	0	0	0	0	0	0	0	1
TMCC1	0	0	0	1	0	0	0	0	1
TMEM51	1	0	0	0	0	0	0	0	1
TNFRSF14	1	0	0	0	0	0	0	0	1
TRAFD1	0	0	0	0	0	0	1	0	1
TRIB2	1	0	0	0	0	0	0	0	1
TYROBP	1	0	0	0	0	0	0	0	1
UGP2	0	0	0	1	0	0	0	0	1
USP15	1	0	0	0	0	0	0	0	1
USP17L2	0	0	0	0	0	1	0	0	1
USP47	1	0	0	0	0	0	0	0	1
VCPIP1	1	0	0	0	0	0	0	0	1
VPREB3	0	0	0	1	0	0	0	0	1
WDR33	1	0	0	0	0	0	0	0	1
WSB2	1	0	0	0	0	0	0	0	1
ZMYND15	1	0	0	0	0	0	0	0	1
