# Supplementary material for: Circulating cell-free RNA in blood as a host response biomarker for detection of tuberculosis
Source: Nat Commun. 2024 Jun 10;15:4949. doi: 10.1038/s41467-024-49245-6 (PMC11164910; doi:10.1038/s41467-024-49245-6)
Supplement: Supplementary file 8 — Supplementary Data 5 [file 41467_2024_49245_MOESM8_ESM.xls]

## Sheet: SuppData5
gene_id	baseMean	log2FoldChange	lfcSE	stat	pvalue	padj
ENSG00000241860.7	4.81838	1.06966	0.335843	3.18498	0.00144762	0.0145318
ENSG00000237094.12	4.77592	0.924864	0.356092	2.59726	0.00939703	0.0492427
ENSG00000225972.1	3.75522	2.00314	0.630322	3.17796	0.00148314	0.0147469
ENSG00000176022.7	8.79441	-0.840323	0.250106	-3.35986	0.000779814	0.00975466
ENSG00000107404.20	5.0598	-0.81234	0.262828	-3.09076	0.00199642	0.0179289
ENSG00000008130.15	101.846	0.494766	0.132716	3.728	0.000193004	0.00371462
ENSG00000157873.18	56.151	0.36291	0.136798	2.65288	0.00798073	0.0444459
ENSG00000215788.11	4.13154	-1.09878	0.295252	-3.72152	0.00019803	0.00377663
ENSG00000041988.15	4.295	-0.563337	0.216447	-2.60266	0.0092504	0.0487672
ENSG00000049245.13	67.9288	0.477031	0.1219	3.91332	9.10375898190305E-05	0.00225334
ENSG00000142599.19	50.9959	0.348568	0.10439	3.33908	0.000840549	0.0102064
ENSG00000171603.18	8.61867	-0.616536	0.232315	-2.65388	0.00795716	0.0443618
ENSG00000116663.11	13.3199	0.790083	0.277357	2.84861	0.00439103	0.0296799
ENSG00000177674.16	32.4456	0.43925	0.160283	2.74047	0.00613511	0.0376081
ENSG00000162496.9	7.62906	-0.988404	0.27322	-3.61761	0.000297331	0.00510338
ENSG00000189337.17	4.42116	1.36824	0.472623	2.895	0.00379163	0.0270057
ENSG00000080947.15	6.21373	-0.926643	0.262527	-3.5297	0.000416027	0.00639763
ENSG00000117115.13	38.9151	1.13316	0.251034	4.51395	6.3630680120139E-06	0.000441201
ENSG00000159339.13	23.2943	0.66253	0.24131	2.74555	0.00604093	0.0372488
ENSG00000169914.6	6.52282	-0.526003	0.173009	-3.04032	0.00236328	0.0198266
ENSG00000075151.23	71.6122	0.572305	0.11678	4.90071	9.54906900606392E-07	0.000128584
ENSG00000117298.16	52.307	0.468853	0.159114	2.94665	0.00321241	0.0241756
ENSG00000184677.18	16.6945	-0.413562	0.151077	-2.73742	0.00619233	0.037826
ENSG00000004487.17	23.5674	-0.452571	0.151578	-2.98573	0.00282903	0.0223866
ENSG00000125944.21	79.4469	-0.330224	0.0951663	-3.46996	0.000520529	0.00743511
ENSG00000117318.9	4.24547	-0.974334	0.309498	-3.14811	0.00164331	0.0158284
ENSG00000188529.15	86.8964	-0.349126	0.0902715	-3.86751	0.000109953	0.00255823
ENSG00000117602.13	31.7563	-0.697931	0.210441	-3.31651	0.000911489	0.0107591
ENSG00000020633.19	20.8135	-0.64215	0.242159	-2.65177	0.00800708	0.0444979
ENSG00000117632.23	10.0223	-0.540797	0.199179	-2.71513	0.00662493	0.0394556
ENSG00000175087.10	12.7617	-0.507428	0.146529	-3.46299	0.000534213	0.00755683
ENSG00000169442.9	112.845	-0.505105	0.153972	-3.2805	0.00103622	0.0117416
ENSG00000198830.11	77.48	-0.24373	0.0814556	-2.99218	0.00276996	0.0220543
ENSG00000204160.12	92.7489	0.663097	0.124893	5.30933	1.10031642881821E-07	2.99434525434465E-05
ENSG00000117758.14	34.6041	0.350168	0.125372	2.79303	0.00522176	0.0335822
ENSG00000130775.16	124.692	0.447623	0.118403	3.78051	0.000156504	0.00324476
ENSG00000126698.11	34.8779	-0.292678	0.112135	-2.61006	0.00905275	0.0481962
ENSG00000060688.13	19.1822	-0.507389	0.177388	-2.86034	0.00423191	0.0289785
ENSG00000182866.17	31.4607	-0.906248	0.211839	-4.27801	1.88570584915527E-05	0.000843732
ENSG00000116478.12	46.3234	-0.320077	0.100694	-3.17871	0.0014793	0.0147227
ENSG00000175130.7	9.70918	-0.702568	0.215486	-3.2604	0.00111256	0.0123404
ENSG00000162521.19	62.0291	-0.227347	0.0832614	-2.73053	0.00632333	0.0383132
ENSG00000116514.17	70.9295	0.459997	0.12724	3.61519	0.000300127	0.00513452
ENSG00000146463.12	34.0218	-0.282396	0.0994328	-2.84007	0.00451041	0.0302137
ENSG00000119535.18	379.433	0.525206	0.178199	2.9473	0.00320557	0.0241629
ENSG00000163875.16	31.5659	-0.450176	0.125629	-3.58339	0.000339169	0.00557473
ENSG00000196449.4	5.44156	-0.597447	0.20391	-2.92996	0.00339007	0.0251553
ENSG00000188786.10	23.6814	0.434335	0.167717	2.58969	0.00960622	0.0499206
ENSG00000183431.12	26.9361	-0.452918	0.14356	-3.1549	0.00160553	0.0155792
ENSG00000127603.31	482.889	-0.302676	0.104444	-2.89796	0.00375597	0.0268396
ENSG00000084070.12	209.394	0.268778	0.102517	2.62179	0.00874706	0.0469891
ENSG00000164002.12	5.44471	-0.605587	0.230548	-2.62673	0.00862093	0.0465503
ENSG00000159658.15	97.291	-0.224246	0.0789753	-2.83945	0.00451917	0.030253
ENSG00000162368.14	127.43	-0.429757	0.126028	-3.41002	0.000649576	0.008697
ENSG00000185104.20	27.7184	-0.33666	0.127919	-2.63182	0.00849293	0.0461927
ENSG00000134744.14	59.5952	-0.386044	0.116654	-3.30932	0.000935243	0.0109408
ENSG00000058799.15	21.1957	0.413798	0.156486	2.64431	0.00818586	0.0450009
ENSG00000132849.21	24.2125	-0.680878	0.22693	-3.00039	0.00269631	0.0216587
ENSG00000088035.18	16.3401	-0.434695	0.124438	-3.49327	0.000477149	0.0070165
ENSG00000184588.18	92.0558	0.504613	0.102342	4.93065	8.19574650328192E-07	0.000115959
ENSG00000066557.6	12.6609	-0.553691	0.147236	-3.76056	0.000169532	0.00340852
ENSG00000116754.13	104.566	-0.398485	0.0927464	-4.2965	1.73516089363791E-05	0.000811033
ENSG00000118454.13	30.7037	-0.375135	0.136115	-2.756	0.00585121	0.0363574
ENSG00000132485.14	87.0009	-0.323987	0.099371	-3.26038	0.00111264	0.0123404
ENSG00000137955.16	37.6535	-0.392088	0.117622	-3.33347	0.000857694	0.0102864
ENSG00000036549.13	45.4254	-0.428977	0.106651	-4.02225	5.76459898729502E-05	0.0016859
ENSG00000180488.15	19.7324	-0.395564	0.137111	-2.88498	0.00391433	0.027598
ENSG00000162613.17	92.9633	-0.377307	0.0918645	-4.10721	4.0047085013837E-05	0.00134389
ENSG00000142875.19	145.074	-0.411166	0.11615	-3.53995	0.000400208	0.00624751
ENSG00000117133.11	15.1086	-0.394229	0.125692	-3.13646	0.00171	0.0162837
ENSG00000285851.1	12.4999	0.539436	0.204884	2.63289	0.00846612	0.0461428
ENSG00000153898.13	9.45851	-0.791912	0.261393	-3.02958	0.00244893	0.0203818
ENSG00000117174.11	6.32648	-0.526213	0.195152	-2.69643	0.0070087	0.0408354
ENSG00000122417.15	43.1093	-0.591853	0.133366	-4.43782	9.0874836479236E-06	0.000547578
ENSG00000097033.14	194.849	0.451062	0.134303	3.35853	0.000783589	0.00976687
ENSG00000117226.12	59.7059	0.592884	0.222786	2.66123	0.00778567	0.0437083
ENSG00000117228.11	406.685	1.46784	0.280191	5.23873	1.61682204885191E-07	3.84730155715443E-05
ENSG00000234518.2	15.3254	0.582187	0.204509	2.84676	0.00441665	0.029811
ENSG00000162645.13	547.176	1.0717	0.154811	6.92266	4.4322823068183E-12	1.54686652507959E-08
ENSG00000162654.9	126.777	1.10185	0.243891	4.51781	6.24811438250821E-06	0.000439045
ENSG00000154451.14	1286.32	1.87647	0.279115	6.72294	1.78090462275503E-11	3.72921428004903E-08
ENSG00000183347.15	8.99712	2.08301	0.412212	5.05324	4.34375789182095E-07	7.97879739076585E-05
ENSG00000225492.6	23.849	1.7746	0.55592	3.19219	0.00141197	0.0143772
ENSG00000171488.15	55.8643	-0.473764	0.101865	-4.65089	3.30507702858097E-06	0.000293981
ENSG00000122482.21	95.4445	-0.434459	0.10132	-4.28797	1.80310197106298E-05	0.000828003
ENSG00000189195.15	8.39005	-0.506001	0.185222	-2.73186	0.0062977	0.0382243
ENSG00000122484.9	30.5819	-0.482525	0.116436	-4.14411	3.41138485483083E-05	0.00121075
ENSG00000162676.12	11.0465	-0.76836	0.265174	-2.89757	0.00376062	0.0268396
ENSG00000154511.12	6.92338	-0.655796	0.21968	-2.98523	0.00283368	0.0223866
ENSG00000067334.14	46.4906	-0.287736	0.0998297	-2.88226	0.00394829	0.027711
ENSG00000117528.14	25.0532	-0.539974	0.129107	-4.18239	2.88465730183999E-05	0.00108306
ENSG00000122481.17	5.3428	-0.631524	0.178415	-3.53964	0.00040067	0.00624751
ENSG00000188641.14	273.814	0.356244	0.0844061	4.22059	2.43663895760148E-05	0.000985004
ENSG00000162688.17	22.9525	-0.50101	0.133328	-3.75771	0.000171475	0.00343277
ENSG00000122435.10	15.2704	-0.644579	0.151626	-4.2511	2.12721136137318E-05	0.000898061
ENSG00000137996.13	26.0136	-0.267008	0.0979781	-2.72518	0.0064266	0.0386704
ENSG00000079335.20	50.3451	-0.507412	0.113933	-4.45359	8.44475963034331E-06	0.00053263
ENSG00000170989.10	53.3673	-0.961354	0.193627	-4.96498	6.87084992674471E-07	0.000102768
ENSG00000198890.9	7.54142	-0.54532	0.194305	-2.80651	0.00500812	0.0326698
ENSG00000085491.17	35.4931	-0.285274	0.100097	-2.84997	0.0043724	0.0295921
ENSG00000121940.16	16.3049	-0.496334	0.162412	-3.05601	0.00224304	0.0192972
ENSG00000134243.12	64.1375	0.746641	0.198117	3.76869	0.000164109	0.00335591
ENSG00000259834.1	25.6907	-0.680436	0.15901	-4.27919	1.87572159234101E-05	0.000842867
ENSG00000177272.9	28.6089	-0.700056	0.176535	-3.96555	7.32278377344297E-05	0.00199142
ENSG00000162777.17	64.4595	-0.605082	0.1421	-4.25815	2.06122733951141E-05	0.000880859
ENSG00000064886.14	7.08936	-0.873055	0.280686	-3.11044	0.00186812	0.0171777
ENSG00000116459.11	57.9647	-0.248214	0.0800728	-3.09986	0.00193613	0.0175509
ENSG00000064703.13	14.146	-0.53651	0.127195	-4.21802	2.46459499930577E-05	0.000992473
ENSG00000116793.16	33.1657	0.715235	0.156361	4.57425	4.77926639587008E-06	0.000370736
ENSG00000081019.13	57.5495	0.243061	0.0898879	2.70405	0.00685002	0.0402016
ENSG00000134242.16	50.8294	-0.264911	0.100097	-2.64653	0.00813225	0.0448878
ENSG00000134262.13	15.3206	-0.435544	0.159065	-2.73815	0.0061785	0.0377794
ENSG00000052723.12	26.9427	-0.392453	0.0935002	-4.19735	2.70059804589555E-05	0.00103953
ENSG00000163393.13	39.3087	0.485442	0.182549	2.65925	0.00783156	0.0438015
ENSG00000163399.16	80.344	-0.419132	0.132479	-3.16377	0.0015574	0.0153141
ENSG00000116824.5	34.1895	-0.830519	0.206745	-4.01713	5.89121622066293E-05	0.00171249
ENSG00000065183.16	17.6106	-0.58106	0.146828	-3.95741	7.57659410581552E-05	0.00202736
ENSG00000198019.13	44.8395	1.59963	0.275027	5.81626	6.01795386687378E-09	3.3162093150615E-06
ENSG00000265531.3	14.8963	2.1158	0.364624	5.80269	6.52586958276125E-09	3.41629272657552E-06
ENSG00000266338.6	5.34315	-1.06862	0.286544	-3.72933	0.000191988	0.0037074
ENSG00000271601.4	15.1758	-0.424248	0.162228	-2.61513	0.00891931	0.047743
ENSG00000178104.19	12.8314	-0.653116	0.219311	-2.97803	0.00290105	0.0227289
ENSG00000150337.14	67.9965	1.59486	0.332187	4.80109	1.57800767141956E-06	0.000190432
ENSG00000203814.6	40.2765	0.449448	0.145762	3.08344	0.00204621	0.0182176
ENSG00000261716.2	26.1321	0.538828	0.141335	3.8124	0.000137622	0.00299381
ENSG00000143401.15	78.4138	-0.31985	0.110139	-2.90405	0.00368367	0.0266175
ENSG00000143374.17	4.71261	-0.656698	0.235371	-2.79005	0.00526996	0.0338091
ENSG00000143384.14	828.015	0.277147	0.0864503	3.20586	0.00134661	0.0140273
ENSG00000274963.1	3.60459	0.881922	0.289665	3.04463	0.00232966	0.0196231
ENSG00000143452.16	8.7416	0.96453	0.318064	3.0325	0.00242534	0.0202176
ENSG00000163131.12	1390.64	0.486231	0.090121	5.39531	6.84040231022665E-08	2.0462574910878E-05
ENSG00000143409.16	33.4737	0.391501	0.140375	2.78897	0.00528765	0.0338396
ENSG00000143376.14	68.1739	0.505682	0.127078	3.9793	6.9119066912402E-05	0.00191305
ENSG00000159445.13	7.27644	-0.936009	0.262252	-3.56913	0.000358175	0.0058141
ENSG00000197747.9	35.2147	-0.405836	0.151964	-2.67061	0.00757126	0.0429005
ENSG00000163221.9	196.54	1.27801	0.290748	4.3956	1.10468174886674E-05	0.000605551
ENSG00000143515.19	26.7109	-0.661194	0.214502	-3.08246	0.00205294	0.0182619
ENSG00000160712.13	107.671	0.476084	0.130829	3.63897	0.000273728	0.00475278
ENSG00000160710.18	281.169	0.540397	0.141184	3.82761	0.000129396	0.00286421
ENSG00000287839.1	6.97413	1.04905	0.33515	3.13009	0.00174754	0.0165282
ENSG00000132676.16	40.8319	-0.279631	0.0983953	-2.84191	0.00448442	0.0301172
ENSG00000196189.13	29.3779	0.613671	0.199152	3.08142	0.00206018	0.0182953
ENSG00000160785.14	25.678	0.524018	0.138371	3.78706	0.000152443	0.00319619
ENSG00000143297.19	17.2522	-0.939037	0.275569	-3.40763	0.000655305	0.00873461
ENSG00000160856.21	28.333	-1.00659	0.214428	-4.69431	2.67510048195413E-06	0.000266746
ENSG00000163534.15	18.2776	-0.703298	0.271555	-2.58989	0.00960062	0.0499206
ENSG00000158481.13	5.40996	-1.01253	0.373424	-2.71149	0.00669826	0.0397161
ENSG00000163563.8	958.478	0.414306	0.0934541	4.43326	9.28200007361737E-06	0.000547578
ENSG00000163564.15	43.9497	-0.836132	0.19854	-4.2114	2.53792923010368E-05	0.00100578
ENSG00000163565.19	339.68	0.487078	0.138518	3.51635	0.00043752	0.00661015
ENSG00000163568.15	65.7917	1.24436	0.28858	4.31201	1.61777769956429E-05	0.000773431
ENSG00000143315.8	8.75441	-0.502135	0.144083	-3.48503	0.000492082	0.00717997
ENSG00000162739.14	41.5428	-0.744266	0.184252	-4.03939	5.35905509917742E-05	0.00162636
ENSG00000066294.15	50.4225	-0.521955	0.125743	-4.15098	3.31056026266558E-05	0.00117896
ENSG00000117090.15	10.4483	-0.825759	0.214055	-3.85769	0.000114464	0.00262815
ENSG00000122224.18	19.0062	-0.72981	0.179055	-4.07589	4.58378712239417E-05	0.00147359
ENSG00000143226.15	590.179	0.490878	0.149221	3.2896	0.00100331	0.0114361
ENSG00000173110.8	92.5329	0.788315	0.17692	4.45577	8.35908213482808E-06	0.00053263
ENSG00000203747.12	416.157	0.494095	0.169316	2.91819	0.00352075	0.025832
ENSG00000162747.12	1287.42	0.902254	0.177749	5.076	3.85463502428668E-07	7.20679084005028E-05
ENSG00000132185.18	4.09118	-1.22277	0.340959	-3.58627	0.000335444	0.00554823
ENSG00000118217.7	170.582	0.374413	0.0929937	4.02622	5.66818109659309E-05	0.00166252
ENSG00000152332.16	241.261	-0.402015	0.106248	-3.78375	0.000154484	0.00321669
ENSG00000198821.11	42.356	-0.771393	0.225767	-3.41677	0.000633696	0.00857209
ENSG00000143185.4	3.16182	-0.954654	0.358861	-2.66023	0.00780871	0.0437655
ENSG00000188404.10	993.016	0.581956	0.138113	4.21361	2.51319684529595E-05	0.00100279
ENSG00000171806.12	7.78002	-0.588736	0.194966	-3.01969	0.00253032	0.0207454
ENSG00000117533.15	22.915	-0.331216	0.126363	-2.62114	0.00876359	0.0470537
ENSG00000117560.8	5.94496	-0.810814	0.284401	-2.85096	0.00435881	0.0295575
ENSG00000076321.11	15.6497	-0.425222	0.151062	-2.81489	0.00487937	0.0320094
ENSG00000234741.8	37.9556	-0.726551	0.178868	-4.06194	4.86655504970132E-05	0.00153472
ENSG00000152061.24	291.321	-0.490017	0.10698	-4.58046	4.63964657038683E-06	0.000368008
ENSG00000235750.10	99.3731	0.513156	0.124976	4.10603	4.02515307614328E-05	0.00134611
ENSG00000143207.21	172.739	0.28789	0.0976241	2.94897	0.00318835	0.0240678
ENSG00000116191.18	55.454	-0.653796	0.172974	-3.77974	0.000156995	0.00324849
ENSG00000230124.8	14.961	-0.565748	0.186651	-3.03104	0.00243714	0.0202998
ENSG00000198216.12	16.257	1.50802	0.311696	4.83812	1.31075239186113E-06	0.000165473
ENSG00000135828.11	53.3553	0.486107	0.11053	4.39795	1.09275793712189E-05	0.000605551
ENSG00000135829.17	80.6701	-0.222629	0.0673567	-3.30523	0.000948978	0.0110018
ENSG00000116701.15	592.863	0.415561	0.101769	4.0834	4.4382246677175E-05	0.00144761
ENSG00000198860.14	15.2187	-0.478945	0.15464	-3.09716	0.00195385	0.01762
ENSG00000135842.17	294.212	0.488107	0.179629	2.71731	0.00658145	0.0393309
ENSG00000116679.16	261.753	0.332271	0.102942	3.22776	0.00124762	0.0133813
ENSG00000116750.14	28.0182	-0.460231	0.11268	-4.0844	4.41908604081776E-05	0.00144587
ENSG00000000971.16	5.93513	-1.04186	0.385129	-2.70523	0.00682569	0.0401038
ENSG00000177888.8	28.6097	-0.432134	0.138376	-3.1229	0.00179079	0.0167706
ENSG00000116857.17	6.7468	-0.598397	0.210874	-2.8377	0.00454397	0.0303996
ENSG00000159176.14	13.6964	-0.447328	0.164671	-2.71651	0.00659751	0.0393595
ENSG00000122188.13	9.18923	-0.779042	0.214272	-3.63576	0.000277162	0.00480444
ENSG00000069275.13	57.3286	-0.473149	0.136218	-3.47348	0.000513746	0.00739879
ENSG00000117280.13	30.8757	-0.475599	0.131917	-3.60528	0.000311816	0.00529127
ENSG00000196188.12	4.53766	-1.14338	0.421618	-2.7119	0.00668997	0.0397161
ENSG00000162894.12	37.859	-0.908916	0.221605	-4.10151	4.10455725409123E-05	0.00136428
ENSG00000117335.20	390.465	0.460467	0.09607	4.79304	1.64271405039182E-06	0.000191102
ENSG00000123689.6	5.81586	1.02713	0.384102	2.6741	0.00749311	0.0426012
ENSG00000009790.15	128.624	-0.347504	0.0988685	-3.51481	0.000440069	0.00662061
ENSG00000082512.15	20.9434	-0.769053	0.167997	-4.57777	4.6995190192911E-06	0.000369955
ENSG00000174606.14	44.4341	-0.303096	0.0976041	-3.10537	0.00190043	0.0173915
ENSG00000143499.14	13.8506	-0.423971	0.142388	-2.97758	0.00290538	0.0227349
ENSG00000092978.11	20.544	-0.554938	0.145457	-3.81513	0.000136113	0.00296904
ENSG00000136628.18	59.5525	-0.271343	0.0994615	-2.72812	0.00636962	0.0384602
ENSG00000067704.10	24.6459	-0.309856	0.108852	-2.84659	0.00441897	0.029811
ENSG00000136630.13	8.54965	0.684121	0.194262	3.52165	0.000428874	0.0065077
ENSG00000187554.14	44.6751	0.711694	0.259023	2.7476	0.00600323	0.0370719
ENSG00000272645.3	3.33985	0.743136	0.28423	2.61456	0.00893427	0.0477986
ENSG00000143756.12	29.7086	-0.257744	0.0989908	-2.60372	0.00922192	0.0486416
ENSG00000143771.12	41.6064	0.432868	0.165585	2.61417	0.00894449	0.0478288
ENSG00000143786.8	4.21395	-1.04897	0.312024	-3.36184	0.000774263	0.00973174
ENSG00000143815.15	214.938	0.305216	0.115583	2.64066	0.00827449	0.0452869
ENSG00000143742.14	45.1821	-0.313142	0.0936826	-3.34258	0.000830023	0.0101706
ENSG00000163041.13	166.539	0.344808	0.094236	3.65899	0.000253215	0.00447076
ENSG00000143799.14	19.4321	-0.523142	0.192547	-2.71696	0.00658855	0.0393509
ENSG00000143772.10	35.7418	-0.473316	0.16967	-2.78962	0.00527703	0.0338337
ENSG00000181450.18	12.3202	-0.555511	0.176872	-3.14076	0.0016851	0.0161124
ENSG00000143740.15	6.19795	-0.634632	0.196014	-3.23769	0.00120501	0.01302
ENSG00000234975.6	3.10655	1.02085	0.393709	2.5929	0.00951717	0.0496879
ENSG00000069248.12	27.0029	-0.416632	0.109745	-3.79636	0.000146834	0.00311075
ENSG00000135775.14	19.782	-0.373444	0.131	-2.85072	0.0043621	0.0295606
ENSG00000233461.6	4.98669	1.53296	0.343842	4.45832	8.26049940087749E-06	0.00053263
ENSG00000162946.23	22.6354	0.543595	0.187628	2.89719	0.00376523	0.0268542
ENSG00000116991.11	54.5431	0.810197	0.219848	3.68526	0.000228472	0.00418533
ENSG00000059588.10	18.8966	-0.509708	0.154525	-3.29854	0.000971888	0.0111627
ENSG00000173726.11	38.2642	-0.32845	0.120154	-2.73357	0.00626513	0.0381085
ENSG00000077585.14	8.5948	-0.679923	0.245045	-2.77469	0.00552546	0.0347666
ENSG00000116977.19	68.0999	0.343576	0.0955491	3.5958	0.000323395	0.00541275
ENSG00000119285.11	32.5424	-0.603812	0.142109	-4.24893	2.14797867294933E-05	0.000902956
ENSG00000116984.15	50.1244	-0.35625	0.137148	-2.59757	0.00938861	0.0492232
ENSG00000203668.3	22.221	-0.580792	0.146514	-3.96406	7.36847052892871E-05	0.00199865
ENSG00000117020.19	49.4512	-0.750922	0.164355	-4.56891	4.90273149597794E-06	0.000371968
ENSG00000121644.19	21.8667	-0.255707	0.0902207	-2.83424	0.00459345	0.0306914
ENSG00000203667.10	14.4141	-0.337801	0.125558	-2.69041	0.00713652	0.0412814
ENSG00000203666.12	11.5805	0.932655	0.266196	3.50364	0.000458945	0.00681582
ENSG00000185420.19	13.0019	-0.574202	0.196103	-2.92806	0.00341083	0.0252222
ENSG00000153207.16	99.9752	-0.272372	0.0993279	-2.74215	0.00610379	0.0374599
ENSG00000227671.4	31.2794	-0.324239	0.122516	-2.6465	0.00813296	0.0448878
ENSG00000119185.13	18.9861	-0.531085	0.141393	-3.7561	0.000172585	0.00344183
ENSG00000115750.17	10.4886	-0.570566	0.189397	-3.01253	0.00259078	0.0210765
ENSG00000134317.18	4.00238	-0.988989	0.367232	-2.69309	0.00707931	0.0410718
ENSG00000115758.13	287.551	-0.693449	0.22758	-3.04705	0.00231098	0.0195787
ENSG00000134324.12	24.2327	-0.515537	0.175921	-2.9305	0.00338422	0.0251296
ENSG00000071575.12	27.1261	-0.773347	0.184179	-4.1989	2.68214970067823E-05	0.00103879
ENSG00000151779.13	77.4788	-0.260119	0.0952827	-2.72997	0.00633393	0.0383331
ENSG00000079785.16	45.0317	-0.396426	0.0961898	-4.12129	3.76753867257918E-05	0.00128489
ENSG00000118961.15	11.7732	-0.513904	0.197736	-2.59894	0.0093511	0.0491826
ENSG00000138031.15	7.54458	0.952347	0.347571	2.74001	0.0061438	0.0376393
ENSG00000138018.18	22.184	-0.356896	0.121429	-2.93913	0.00329135	0.0245511
ENSG00000115211.16	6.70052	-0.551807	0.165896	-3.32622	0.000880337	0.0104713
ENSG00000243943.10	14.347	-0.389902	0.149303	-2.61148	0.00901501	0.0481076
ENSG00000075426.12	72.3472	0.495028	0.173623	2.85117	0.00435585	0.0295565
ENSG00000171103.11	4.42601	-0.784147	0.180981	-4.33276	1.47249553088612E-05	0.000730063
ENSG00000163811.12	30.0294	-0.486872	0.131165	-3.7119	0.000205709	0.0038737
ENSG00000213626.13	51.1951	-0.82453	0.21117	-3.90458	9.43878914571717E-05	0.00230359
ENSG00000119812.19	10.3281	-0.378581	0.145251	-2.60639	0.00915025	0.0484512
ENSG00000008869.12	68.6736	-0.333415	0.105214	-3.16893	0.00152999	0.0151283
ENSG00000152133.16	15.5632	-0.507905	0.141317	-3.59408	0.000325538	0.00543601
ENSG00000115816.15	41.9628	-0.395486	0.128617	-3.07491	0.00210564	0.0185282
ENSG00000115828.17	69.1914	0.714488	0.19243	3.71298	0.00020483	0.00386409
ENSG00000115875.19	64.6384	-0.333596	0.104409	-3.19508	0.00139791	0.0143396
ENSG00000011566.15	13.6989	-0.518328	0.127901	-4.05256	5.06603785966431E-05	0.00157393
ENSG00000138050.15	6.11544	-0.557959	0.169051	-3.30054	0.000964994	0.0111149
ENSG00000143924.19	94.7171	-0.411028	0.0984498	-4.17501	2.9797900038041E-05	0.00111323
ENSG00000115970.19	61.076	-0.446269	0.0996074	-4.48028	7.45451968705285E-06	0.000496483
ENSG00000138095.20	84.2641	-0.349209	0.114722	-3.04397	0.00233475	0.0196502
ENSG00000138078.16	27.1972	-0.511503	0.122943	-4.16048	3.1758198576571E-05	0.00115182
ENSG00000068784.13	45.7968	0.423085	0.111426	3.79701	0.000146449	0.00311019
ENSG00000250565.7	3.37569	-0.664932	0.232873	-2.85534	0.00429908	0.0293234
ENSG00000119729.12	74.0202	0.346964	0.093572	3.70799	0.000208914	0.00392698
ENSG00000151665.13	16.4572	-0.385748	0.111115	-3.47162	0.000517325	0.00742989
ENSG00000116062.17	24.4134	-0.449039	0.142495	-3.15126	0.00162568	0.0157019
ENSG00000115239.24	17.3303	-0.32314	0.111095	-2.90867	0.00362966	0.0263455
ENSG00000115306.16	36.832	-0.540544	0.162621	-3.32396	0.000887505	0.0105234
ENSG00000115310.18	117.264	0.269268	0.0953388	2.82433	0.00473796	0.0312816
ENSG00000115484.15	59.9019	-0.329961	0.11969	-2.75681	0.00583682	0.0363327
ENSG00000143951.16	11.2907	-0.515352	0.178743	-2.8832	0.00393663	0.0276992
ENSG00000014641.21	33.2869	-0.432951	0.12427	-3.48396	0.000494054	0.00718436
ENSG00000197329.12	196.772	0.253348	0.0947832	2.67292	0.00751937	0.042694
ENSG00000143971.9	12.4673	-0.613351	0.153159	-4.00467	6.2105390167969E-05	0.00177662
ENSG00000221823.11	204.802	-0.544271	0.169294	-3.21494	0.00130472	0.0137984
ENSG00000115956.10	304.67	0.438137	0.109713	3.99348	6.51100360942906E-05	0.00184314
ENSG00000198380.13	22.7712	-0.542425	0.124666	-4.35103	1.35500554344048E-05	0.000692044
ENSG00000169599.13	5.89485	-0.7236	0.210896	-3.43108	0.000601187	0.00823877
ENSG00000115977.21	67.2234	-0.362526	0.107937	-3.35868	0.000783153	0.00976687
ENSG00000059728.11	459.156	0.538556	0.146598	3.6737	0.000239064	0.0042933
ENSG00000179818.15	57.7146	0.445111	0.154253	2.8856	0.0039067	0.0275789
ENSG00000135636.15	142.924	1.13111	0.230742	4.90206	9.48384536016929E-07	0.000128584
ENSG00000135624.16	49.8739	-0.334254	0.128043	-2.61049	0.00904128	0.0481742
ENSG00000116127.20	55.8881	-0.532948	0.136724	-3.89797	9.70012111329469E-05	0.00231746
ENSG00000065911.13	54.6363	0.456078	0.150938	3.02163	0.00251422	0.0206863
ENSG00000005436.14	10.6487	-0.524436	0.186463	-2.81255	0.00491505	0.0322031
ENSG00000186854.11	22.0273	-0.593991	0.22473	-2.64314	0.00821418	0.0450511
ENSG00000152291.14	118.886	0.324758	0.104247	3.11526	0.00183781	0.0171171
ENSG00000168906.13	62.5465	-0.388304	0.103687	-3.74496	0.000180422	0.00353517
ENSG00000168899.5	35.4795	0.905646	0.266699	3.39577	0.000684369	0.00897913
ENSG00000168887.11	33.8545	0.247296	0.0930858	2.65664	0.0078923	0.0440471
ENSG00000132300.19	41.0891	-0.390042	0.129202	-3.01887	0.00253722	0.0207536
ENSG00000153563.16	34.2125	-0.998785	0.247634	-4.03331	5.49968254521592E-05	0.0016499
ENSG00000172116.23	13.8639	-1.2812	0.276982	-4.62555	3.73610531901844E-06	0.000320631
ENSG00000172071.15	28.0008	-0.477403	0.158445	-3.01306	0.00258632	0.0210566
ENSG00000172005.11	6.92198	-0.897574	0.332327	-2.70087	0.00691582	0.0404517
ENSG00000232931.6	17.1089	-0.512019	0.183007	-2.7978	0.00514516	0.033253
ENSG00000174501.14	43.4337	-0.664604	0.162328	-4.09419	4.23642637756668E-05	0.00139922
ENSG00000158050.5	6.87982	-1.17521	0.380156	-3.0914	0.00199216	0.0179192
ENSG00000135976.20	49.5641	-0.661189	0.141681	-4.66675	3.06005186062421E-06	0.000281629
ENSG00000196912.12	24.7286	-0.581502	0.210822	-2.75826	0.00581102	0.0362425
ENSG00000115085.14	23.7053	-0.723569	0.211828	-3.41583	0.000635882	0.00857949
ENSG00000183513.9	13.1681	-0.336825	0.129453	-2.60191	0.00927073	0.0488252
ENSG00000071073.13	100.373	-0.51258	0.118173	-4.33753	1.44091754340214E-05	0.000725308
ENSG00000135951.16	8.5203	-0.587497	0.217366	-2.7028	0.0068759	0.0403084
ENSG00000158411.11	22.564	0.367253	0.127931	2.87072	0.00409542	0.0283217
ENSG00000163162.9	356.875	0.459682	0.131273	3.50174	0.000462236	0.00685498
ENSG00000071054.16	144.534	0.299907	0.100106	2.99589	0.00273649	0.021871
ENSG00000115607.9	115.496	0.681416	0.208565	3.26717	0.00108629	0.0121512
ENSG00000234389.1	8.79745	1.2268	0.271259	4.5226	6.10859222710793E-06	0.000432142
ENSG00000115652.15	29.6602	-0.349256	0.129949	-2.68764	0.00719588	0.041533
ENSG00000153201.16	147.869	-0.259266	0.058327	-4.44505	8.78717157874932E-06	0.000544389
ENSG00000125630.16	12.0918	-0.527456	0.169369	-3.11425	0.00184413	0.0171171
ENSG00000125538.12	97.303	0.781242	0.185574	4.20986	2.55527630271922E-05	0.00100578
ENSG00000088205.13	63.03	-0.402308	0.105088	-3.82829	0.000129034	0.00286226
ENSG00000088179.9	143.553	-0.575651	0.133042	-4.32684	1.51263988535601E-05	0.000740063
ENSG00000226479.4	26.9093	0.697426	0.187222	3.72512	0.000195219	0.00373665
ENSG00000144118.14	109.898	0.60123	0.152308	3.94746	7.89862293207894E-05	0.00207785
ENSG00000155438.12	12.4614	-0.649991	0.181879	-3.57376	0.00035189	0.0057567
ENSG00000136717.15	17.0852	-0.905481	0.235137	-3.85087	0.0001177	0.0026848
ENSG00000136709.12	62.9721	-0.351234	0.0954576	-3.67947	0.000233717	0.0042369
ENSG00000173349.6	8.2602	-0.524024	0.191004	-2.74352	0.00607847	0.0373616
ENSG00000152082.15	26.8098	-0.669677	0.23218	-2.8843	0.00392286	0.0276261
ENSG00000173272.16	5.5844	-0.745464	0.266499	-2.79725	0.00515401	0.0332896
ENSG00000115866.11	34.6172	-0.340926	0.124169	-2.74566	0.00603901	0.0372488
ENSG00000123609.11	78.2288	0.4332	0.132981	3.2576	0.00112358	0.0124222
ENSG00000123610.5	55.4558	1.47564	0.297014	4.96823	6.75657990648682E-07	0.000102768
ENSG00000080345.18	120.569	-0.302716	0.07929	-3.81783	0.00013463	0.00295509
ENSG00000123636.18	247.571	0.346315	0.111079	3.11775	0.0018224	0.0169907
ENSG00000224152.1	13.4748	0.677901	0.192463	3.52224	0.00042792	0.00650265
ENSG00000197635.11	12.1575	-0.591045	0.211647	-2.79259	0.00522872	0.0336063
ENSG00000115271.11	622.169	0.505841	0.187961	2.69121	0.00711939	0.0412051
ENSG00000115290.10	4.64401	0.899171	0.289091	3.11034	0.00186871	0.0171777
ENSG00000082438.18	18.2284	-0.520947	0.186762	-2.78937	0.00528106	0.0338389
ENSG00000198648.11	22.6516	-0.516718	0.155083	-3.33188	0.000862625	0.0103235
ENSG00000073737.17	50.9155	0.928132	0.222381	4.17362	2.99804196564379E-05	0.00111323
ENSG00000115827.14	21.2778	-0.469568	0.147564	-3.18213	0.00146196	0.014614
ENSG00000115840.14	12.4553	-0.48086	0.149457	-3.21739	0.00129365	0.0137231
ENSG00000225205.5	7.69161	0.585128	0.180084	3.2492	0.00115731	0.0127013
ENSG00000152256.14	69.003	0.420785	0.130792	3.2172	0.00129446	0.0137231
ENSG00000138433.16	93.7161	0.437388	0.0986792	4.43243	9.31782582815723E-06	0.000547578
ENSG00000154518.10	30.8259	-0.418583	0.124714	-3.35635	0.000789777	0.00979736
ENSG00000116044.16	156.176	0.239564	0.0850913	2.81538	0.00487201	0.0319811
ENSG00000225808.1	4.81014	0.608903	0.195986	3.10687	0.00189078	0.01733
ENSG00000180228.14	13.8785	-0.571469	0.136118	-4.19834	2.68876131648747E-05	0.00103879
ENSG00000155657.28	103.115	-0.704187	0.193097	-3.6468	0.000265527	0.00464118
ENSG00000163492.15	12.2726	-0.922892	0.214742	-4.29767	1.726016219237E-05	0.000811033
ENSG00000187231.14	57.166	0.607494	0.155279	3.91227	9.14317552977947E-05	0.00225776
ENSG00000170035.16	29.3954	-0.492912	0.156663	-3.14632	0.00165336	0.0158814
ENSG00000234663.7	14.8388	-0.724359	0.197434	-3.66886	0.000243634	0.00436522
ENSG00000115232.14	351.411	-0.417509	0.119683	-3.48846	0.000485818	0.00710407
ENSG00000138434.17	115.438	0.375691	0.108901	3.44984	0.00056092	0.00781191
ENSG00000077232.19	73.2488	-0.365363	0.106046	-3.44533	0.000570356	0.00790944
ENSG00000163002.13	8.81273	-0.613953	0.17095	-3.59142	0.000328886	0.00548318
ENSG00000115368.10	26.117	-0.402384	0.13128	-3.06508	0.00217612	0.0189708
ENSG00000151687.15	7.06665	-0.488191	0.177944	-2.7435	0.00607876	0.0373616
ENSG00000064933.18	15.1639	-0.429831	0.154546	-2.78125	0.00541506	0.0342853
ENSG00000198130.16	14.2598	-0.512536	0.168127	-3.04851	0.00229982	0.0195447
ENSG00000151690.15	21.4523	-0.471758	0.146641	-3.21709	0.00129498	0.0137231
ENSG00000189362.12	11.4564	-0.624361	0.182038	-3.42983	0.00060395	0.00826583
ENSG00000115419.13	146.337	-0.334805	0.0948326	-3.53048	0.0004148	0.00639611
ENSG00000115415.20	592.983	0.819104	0.186862	4.38347	1.16803555766466E-05	0.000621293
ENSG00000138378.19	38.2655	-0.586468	0.163621	-3.58431	0.000337974	0.00556382
ENSG00000173559.15	504.13	0.542629	0.16199	3.34977	0.000808801	0.00997426
ENSG00000196950.14	44.1461	-0.447217	0.135911	-3.29051	0.00100005	0.0114183
ENSG00000236977.1	18.6403	0.563254	0.133074	4.23264	2.30966910303725E-05	0.000952057
ENSG00000247626.5	7.28233	-0.707642	0.220214	-3.21343	0.00131161	0.0138434
ENSG00000115896.16	15.0022	-1.05926	0.227542	-4.65524	3.23604317635493E-06	0.000293981
ENSG00000162971.11	11.1864	-0.593425	0.171268	-3.46489	0.000530454	0.00752555
ENSG00000115942.9	19.8789	-0.371561	0.134522	-2.76209	0.00574327	0.0359426
ENSG00000003402.20	568.665	0.436633	0.110898	3.93723	8.24265586481294E-05	0.00213944
ENSG00000055044.11	32.7742	-0.404274	0.136444	-2.96292	0.00304732	0.0233057
ENSG00000138380.18	14.8329	-0.549164	0.156702	-3.50451	0.00045744	0.00680312
ENSG00000178562.18	33.4049	-0.886641	0.198023	-4.47748	7.55304263825881E-06	0.000497361
ENSG00000163599.17	4.49556	-1.16895	0.28055	-4.16664	3.0912806969973E-05	0.00113564
ENSG00000163600.13	10.5841	-0.911598	0.213734	-4.2651	1.99811404457262E-05	0.000863137
ENSG00000197713.15	38.3791	-0.452675	0.134308	-3.37043	0.000750508	0.00951309
ENSG00000229127.2	7.46069	-0.608748	0.18959	-3.21087	0.00132333	0.0138826
ENSG00000115365.12	18.7155	-0.450165	0.171558	-2.62398	0.00869084	0.0467801
ENSG00000180871.8	400.844	0.379222	0.128331	2.95503	0.00312641	0.0237371
ENSG00000163464.8	297.653	0.456513	0.137164	3.32823	0.000873982	0.010434
ENSG00000116106.12	8.14232	-0.963534	0.257307	-3.74468	0.000180624	0.00353517
ENSG00000116120.11	14.1488	-0.412474	0.147083	-2.80436	0.0050417	0.0327663
ENSG00000085449.15	45.3212	0.498085	0.169742	2.93436	0.00334233	0.0248746
ENSG00000135905.20	130.703	-0.427312	0.114211	-3.74144	0.000182967	0.00355411
ENSG00000085978.22	26.1635	-0.43962	0.104016	-4.22647	2.37390552872217E-05	0.000967112
ENSG00000188042.8	82.508	-0.698579	0.190796	-3.66138	0.000250857	0.00445165
ENSG00000198612.11	17.3327	-0.453021	0.152128	-2.97789	0.00290244	0.0227289
ENSG00000065802.12	8.82212	-0.487595	0.180118	-2.70709	0.00678768	0.0399702
ENSG00000068024.17	46.1455	0.673326	0.14697	4.58138	4.61919204776993E-06	0.000368008
ENSG00000122085.17	19.5755	-0.487293	0.159786	-3.04967	0.00229091	0.0194848
ENSG00000115687.14	8.15971	-0.721493	0.259116	-2.78444	0.00536207	0.0341221
ENSG00000113851.15	77.3362	-0.209929	0.0793323	-2.6462	0.00814016	0.0448968
ENSG00000197548.12	50.5187	0.392996	0.116581	3.371	0.000748949	0.00950485
ENSG00000132155.13	134.035	0.2665	0.0849792	3.13606	0.00171236	0.0162837
ENSG00000131389.18	119.459	0.456925	0.147246	3.10314	0.00191477	0.0174472
ENSG00000131370.16	34.9979	-0.374905	0.138277	-2.71127	0.00670265	0.0397161
ENSG00000131373.15	12.895	-0.434244	0.163148	-2.66166	0.0077757	0.0436757
ENSG00000154814.14	53.9129	-0.486479	0.183592	-2.64979	0.00805426	0.0445473
ENSG00000182568.17	86.273	-0.339227	0.115962	-2.92532	0.00344101	0.0253893
ENSG00000228956.9	12.9747	-0.586965	0.198004	-2.96441	0.00303261	0.0232307
ENSG00000114166.8	292.608	-0.542568	0.20146	-2.69318	0.00707742	0.0410718
ENSG00000174738.13	31.4535	-0.54868	0.144214	-3.80464	0.000142013	0.003053
ENSG00000077097.16	127.029	-0.230871	0.0792191	-2.91434	0.0035644	0.0260792
ENSG00000033867.16	48.1696	-0.586448	0.13698	-4.28126	1.85835688220882E-05	0.000841849
ENSG00000163508.13	12.5185	-0.868801	0.269306	-3.22607	0.00125503	0.013422
ENSG00000187118.14	23.8205	-0.484363	0.180729	-2.68004	0.00736126	0.0422083
ENSG00000163527.10	129.033	-0.273339	0.0824738	-3.31425	0.000918892	0.0107978
ENSG00000144645.15	6.27339	-0.938688	0.317931	-2.95249	0.00315227	0.0238815
ENSG00000091317.8	350.723	0.263984	0.0886415	2.97811	0.00290031	0.0227289
ENSG00000183813.7	12.0469	-0.626728	0.228898	-2.73802	0.00618104	0.0377794
ENSG00000163539.18	49.6923	-0.292228	0.107185	-2.7264	0.00640303	0.0386171
ENSG00000281100.1	4.04587	0.93221	0.262675	3.54891	0.000386824	0.0061179
ENSG00000168016.15	195.268	0.69095	0.125991	5.48413	4.15516683042031E-08	1.50015850739658E-05
ENSG00000178567.8	57.2119	-0.39526	0.0912658	-4.33087	1.48522836829013E-05	0.000730063
ENSG00000144674.16	138.309	-0.258822	0.0818611	-3.16172	0.00156842	0.0153903
ENSG00000136059.15	4.53649	-0.738091	0.250561	-2.94575	0.00322173	0.024215
ENSG00000168036.18	142.337	-0.212284	0.0636132	-3.33711	0.000846541	0.0102347
ENSG00000168038.11	17.1075	-0.455197	0.138005	-3.29841	0.000972338	0.0111627
ENSG00000093183.14	16.2813	-0.447663	0.143396	-3.12186	0.00179715	0.0168152
ENSG00000008324.12	9.31247	-0.388064	0.141127	-2.74975	0.00596409	0.0368619
ENSG00000114857.18	191.347	-0.290247	0.0961253	-3.01946	0.00253224	0.0207454
ENSG00000225873.4	5.67535	0.757976	0.278745	2.71924	0.0065432	0.0391701
ENSG00000169964.8	5.39631	-0.632383	0.224166	-2.82105	0.0047867	0.0314803
ENSG00000144791.10	20.8097	-0.438257	0.166466	-2.63272	0.00847053	0.0461428
ENSG00000172215.6	6.27203	-1.02258	0.288118	-3.54919	0.000386421	0.0061179
ENSG00000121807.7	132.52	0.472184	0.148176	3.18663	0.0014394	0.0145048
ENSG00000160791.13	10.0294	-1.13202	0.256043	-4.42122	9.81442472474094E-06	0.000567718
ENSG00000012223.13	23.3352	1.49302	0.380388	3.925	8.67311691441639E-05	0.00219342
ENSG00000160796.18	110.888	0.545648	0.177229	3.07878	0.00207849	0.0184195
ENSG00000163832.16	5.2137	-0.648784	0.198492	-3.26857	0.00108093	0.0121041
ENSG00000164047.6	12.5402	1.12286	0.350313	3.20532	0.00134912	0.0140273
ENSG00000164048.14	4.52237	-0.652168	0.19436	-3.35546	0.000792323	0.0098057
ENSG00000114268.12	23.9129	0.519337	0.154614	3.35892	0.000782475	0.00976687
ENSG00000177479.20	35.3475	-0.312157	0.118759	-2.62849	0.00857661	0.0463828
ENSG00000178035.13	17.2045	-0.615008	0.17368	-3.54104	0.000398557	0.00623968
ENSG00000259956.2	24.0136	-0.444337	0.136794	-3.24822	0.0011613	0.0127184
ENSG00000145041.16	12.0354	-0.42241	0.16065	-2.62938	0.00855419	0.0463574
ENSG00000164086.10	8.81862	-0.570916	0.190369	-2.999	0.00270865	0.0217148
ENSG00000163938.17	26.7093	-0.473262	0.137697	-3.43699	0.000588219	0.00809285
ENSG00000114902.14	23.5744	-0.312981	0.11696	-2.67596	0.00745151	0.0424931
ENSG00000163932.15	51.4095	0.413061	0.134151	3.07907	0.00207645	0.0184195
ENSG00000163946.14	124.899	-0.370745	0.0738519	-5.02012	5.16397522034477E-07	8.72045492854996E-05
ENSG00000163635.20	111.267	0.4194	0.0859383	4.88024	1.05955544761752E-06	0.000140425
ENSG00000144741.18	12.2747	-0.654981	0.247941	-2.64168	0.00824965	0.0452219
ENSG00000144749.14	6.61037	-0.780668	0.195869	-3.98567	6.72891152749463E-05	0.00188374
ENSG00000163376.11	13.2157	-0.44829	0.162742	-2.75461	0.0058762	0.036491
ENSG00000114541.15	33.9907	0.485929	0.176203	2.75778	0.00581957	0.0362684
ENSG00000163412.13	181.408	0.525863	0.145994	3.60194	0.000315856	0.00532073
ENSG00000170837.3	18.3651	0.61195	0.22566	2.71182	0.00669155	0.0397161
ENSG00000241163.8	16.4439	0.49734	0.148332	3.35288	0.000799765	0.00987446
ENSG00000255423.1	5.29232	0.529201	0.187531	2.82194	0.00477339	0.0314125
ENSG00000178694.10	129.129	-0.869073	0.275127	-3.15881	0.00158416	0.0154398
ENSG00000080822.17	43.7884	-0.512909	0.0971879	-5.2775	1.30958017834256E-07	3.31839206302757E-05
ENSG00000154165.5	10.7193	-0.98446	0.325924	-3.02052	0.00252342	0.0207225
ENSG00000114021.12	10.3693	-0.578148	0.190984	-3.02721	0.00246821	0.0205097
ENSG00000154174.8	22.9195	-0.309686	0.109589	-2.82589	0.00471501	0.0312049
ENSG00000138468.16	81.3426	-0.259937	0.0973037	-2.6714	0.00755358	0.042865
ENSG00000144802.11	118.924	0.426544	0.123029	3.46703	0.000526241	0.00748142
ENSG00000114423.23	58.15	-0.612873	0.15029	-4.07794	4.54360789144518E-05	0.0014728
ENSG00000196776.17	208.068	-0.227097	0.0753505	-3.01388	0.00257931	0.0210323
ENSG00000198919.13	20.9998	-0.58098	0.172044	-3.37692	0.000733011	0.00940518
ENSG00000163519.14	31.9401	-0.765213	0.176416	-4.33755	1.44081965291792E-05	0.000725308
ENSG00000153283.13	60.4556	-0.735192	0.173632	-4.23418	2.29382090197239E-05	0.000949261
ENSG00000244720.1	9.33362	-0.863021	0.211007	-4.09001	4.31348109265342E-05	0.00141574
ENSG00000144824.21	5.80567	-0.662398	0.247381	-2.67764	0.00741426	0.0424193
ENSG00000174500.13	10.6904	-0.793819	0.192532	-4.12305	3.73885761826574E-05	0.00128489
ENSG00000144848.11	111.982	0.544281	0.114633	4.74803	2.05405401148635E-06	0.00022402
ENSG00000163606.11	11.7393	-0.677929	0.222433	-3.04779	0.00230529	0.0195753
ENSG00000121579.13	66.9398	-0.24041	0.0925112	-2.59871	0.00935737	0.0491826
ENSG00000178075.20	6.57742	-0.916705	0.248851	-3.68375	0.000229827	0.00419683
ENSG00000181847.12	13.4098	-0.672004	0.246966	-2.72104	0.00650775	0.039017
ENSG00000181722.17	55.6068	-0.295967	0.111262	-2.66009	0.00781206	0.0437655
ENSG00000176142.13	17.2045	-0.343949	0.123901	-2.77599	0.00550334	0.0346482
ENSG00000114023.15	6.21535	-0.698232	0.189963	-3.67561	0.00023728	0.00428238
ENSG00000138496.17	195.094	0.834851	0.18313	4.55878	5.14506690517145E-06	0.000384778
ENSG00000163840.10	121.658	0.402977	0.154458	2.60897	0.00908147	0.0482341
ENSG00000173200.13	25.2913	-0.503608	0.172952	-2.91183	0.00359316	0.026198
ENSG00000173193.15	568.801	0.696237	0.193392	3.60014	0.000318044	0.00534498
ENSG00000121542.12	8.80329	-0.539011	0.172069	-3.13253	0.00173308	0.0164209
ENSG00000175455.16	38.6676	-0.465816	0.11458	-4.06542	4.79458611181277E-05	0.00152119
ENSG00000144909.8	64.8397	0.235695	0.0823143	2.86335	0.00419185	0.0287983
ENSG00000163902.12	94.3579	-0.22444	0.0853817	-2.62866	0.00857214	0.0463826
ENSG00000075785.14	118.315	0.304571	0.0994287	3.06321	0.00218975	0.0190048
ENSG00000183624.14	9.90022	-0.528363	0.194919	-2.71068	0.00671447	0.0397178
ENSG00000184897.6	13.2503	-0.659971	0.229199	-2.87946	0.00398357	0.0278546
ENSG00000034533.12	16.9513	-0.79015	0.148893	-5.30685	1.11537215777881E-07	2.99434525434465E-05
ENSG00000081307.15	15.6258	-0.576347	0.164982	-3.4934	0.000476916	0.0070165
ENSG00000144867.13	16.678	-0.490812	0.170681	-2.87561	0.00403242	0.0281088
ENSG00000163785.13	25.8851	-0.366628	0.111511	-3.28782	0.00100966	0.0114801
ENSG00000154928.19	7.85283	0.63768	0.214795	2.96878	0.00298988	0.0230917
ENSG00000114120.14	41.0209	-0.416717	0.132181	-3.15263	0.00161807	0.0156573
ENSG00000177311.12	63.4187	-0.454378	0.119366	-3.80659	0.000140894	0.00303532
ENSG00000114127.11	360.762	0.531853	0.128722	4.13179	3.59956853108833E-05	0.00125625
ENSG00000175054.16	76.9686	-0.403115	0.10232	-3.93974	8.15705525333805E-05	0.00212449
ENSG00000163714.18	101.404	-0.22126	0.0821603	-2.69303	0.00708067	0.0410718
ENSG00000181744.9	45.7981	-0.352802	0.102242	-3.45067	0.000559194	0.00780635
ENSG00000152952.12	7.04734	0.988055	0.307262	3.21567	0.00130138	0.013777
ENSG00000279320.1	8.95251	0.786043	0.299447	2.62498	0.00866544	0.0467184
ENSG00000188313.13	131.809	0.660651	0.215989	3.05872	0.00222284	0.0192023
ENSG00000071794.16	18.6866	-0.377681	0.132104	-2.85896	0.00425028	0.0290503
ENSG00000082996.20	167.503	0.406623	0.0856199	4.74917	2.04256093019881E-06	0.00022402
ENSG00000144893.12	13.0982	0.806399	0.185184	4.35459	1.33319147980705E-05	0.000684241
ENSG00000174946.7	16.7832	-0.668637	0.205134	-3.25952	0.00111602	0.0123517
ENSG00000174944.9	74.878	2.10501	0.308986	6.81265	9.58189335128125E-12	2.50806058469787E-08
ENSG00000198829.6	8.27011	0.758748	0.292903	2.59044	0.00958524	0.0499206
ENSG00000174953.14	57.34	-0.285291	0.103309	-2.76152	0.00575329	0.0359623
ENSG00000196549.13	357.522	0.857563	0.192445	4.45614	8.34475006087714E-06	0.00053263
ENSG00000114850.7	49.2804	-0.315545	0.112682	-2.80032	0.00510517	0.0330353
ENSG00000168827.15	27.1773	-0.454057	0.125677	-3.61289	0.000302806	0.00517191
ENSG00000173890.17	27.8198	0.553441	0.197312	2.8049	0.00503316	0.0327658
ENSG00000163577.8	5.9771	-0.618057	0.236734	-2.61077	0.00903392	0.0481742
ENSG00000075420.13	179.267	0.592447	0.130523	4.53901	5.65197265815805E-06	0.000416271
ENSG00000121858.11	294.931	0.66345	0.185475	3.57703	0.000347517	0.00569407
ENSG00000172667.11	32.4984	-0.333823	0.114711	-2.91012	0.00361294	0.0262691
ENSG00000114450.11	69.2788	0.321404	0.12217	2.63078	0.00851882	0.0462614
ENSG00000136518.17	13.0225	-0.44974	0.160395	-2.80395	0.00504805	0.0327669
ENSG00000163728.11	117.759	-0.333742	0.084291	-3.9594	7.51385228928147E-05	0.00201718
ENSG00000145191.15	15.2036	-0.38627	0.135068	-2.85981	0.00423892	0.0290075
ENSG00000136527.18	109.121	-0.314721	0.0731405	-4.30297	1.68521304636245E-05	0.000798379
ENSG00000113838.13	5.34599	-0.630512	0.206248	-3.05706	0.00223519	0.0192612
ENSG00000156976.17	264.329	-0.403222	0.0889501	-4.53312	5.81188729569195E-06	0.000422573
ENSG00000073849.16	53.6215	-0.43147	0.129209	-3.33931	0.000839871	0.0102064
ENSG00000113916.18	110.329	0.822023	0.225694	3.6422	0.000270314	0.00471379
ENSG00000152492.15	29.6458	-0.51347	0.131664	-3.89985	9.62536151356201E-05	0.00231746
ENSG00000198836.11	190.639	-0.693531	0.183971	-3.76979	0.000163384	0.00334761
ENSG00000184203.8	51.3241	-0.31127	0.108699	-2.8636	0.00418851	0.0287943
ENSG00000163961.4	24.1438	-0.355452	0.119435	-2.97612	0.0029192	0.0227841
ENSG00000075711.21	53.2741	-0.260854	0.0933503	-2.79435	0.00520039	0.0335108
ENSG00000114473.14	6.36562	-0.597582	0.197521	-3.02542	0.00248292	0.0205341
ENSG00000236438.7	24.4286	0.906	0.223131	4.0604	4.89893381118081E-05	0.0015403
ENSG00000131127.14	37.9096	-0.467749	0.153156	-3.05406	0.00225767	0.0193594
ENSG00000169026.13	4.3279	0.756465	0.287588	2.63038	0.00852893	0.0462923
ENSG00000249592.6	10.6707	-0.603059	0.188423	-3.20055	0.00137165	0.0141489
ENSG00000196810.5	7.19904	-0.688676	0.195778	-3.51764	0.000435395	0.00658756
ENSG00000214367.9	17.8773	-0.384748	0.124668	-3.08618	0.00202745	0.0181496
ENSG00000087266.17	52.8414	0.418642	0.149854	2.79366	0.00521152	0.033548
ENSG00000170846.17	8.4579	-0.757541	0.248293	-3.05099	0.00228087	0.0194259
ENSG00000178988.11	47.4419	-0.488079	0.144782	-3.37114	0.000748591	0.00950485
ENSG00000132405.19	75.3677	0.340556	0.12669	2.68811	0.00718575	0.0414974
ENSG00000125089.18	10.5303	-0.678488	0.257281	-2.63715	0.00836066	0.0456631
ENSG00000178163.8	42.6409	-0.411305	0.104127	-3.95001	7.81472504994323E-05	0.0020714
ENSG00000038219.13	298.956	0.235553	0.0712726	3.30495	0.000949918	0.0110018
ENSG00000118564.15	531.607	0.497264	0.152423	3.26239	0.00110478	0.0123054
ENSG00000169762.17	21.9503	-0.338157	0.127823	-2.6455	0.00815701	0.0449258
ENSG00000002549.13	107.24	0.911652	0.268921	3.39004	0.000698823	0.00908904
ENSG00000163257.11	14.7661	-0.573194	0.165792	-3.45731	0.000545592	0.00765731
ENSG00000109606.13	89.4955	-0.262612	0.0693623	-3.78609	0.000153035	0.00319815
ENSG00000109618.13	21.7257	-0.457342	0.147589	-3.09876	0.00194333	0.0175827
ENSG00000091490.11	37.7662	-0.507719	0.149233	-3.40219	0.000668492	0.00884843
ENSG00000197057.10	20.6916	-0.68643	0.247929	-2.76865	0.00562883	0.035316
ENSG00000065882.16	88.2648	0.228832	0.0834833	2.74105	0.00612437	0.0375642
ENSG00000174125.8	328.947	0.444842	0.159963	2.7809	0.00542076	0.0342933
ENSG00000121895.8	7.70537	-0.700169	0.232501	-3.01147	0.0025999	0.0211343
ENSG00000035928.16	39.3135	-0.358479	0.104835	-3.41945	0.000627479	0.00850999
ENSG00000078177.14	33.511	-0.503376	0.142737	-3.5266	0.000420934	0.00644324
ENSG00000163694.15	123.587	0.572686	0.148974	3.8442	0.000120947	0.00272914
ENSG00000109133.13	103.95	0.304364	0.101804	2.9897	0.00279256	0.0222174
ENSG00000124406.16	105.755	-0.356512	0.102074	-3.49267	0.000478226	0.00702247
ENSG00000151806.14	17.6907	-0.496702	0.105568	-4.70505	2.53801822683926E-06	0.000259208
ENSG00000163281.12	7.39092	-0.782949	0.182566	-4.28859	1.79814578794644E-05	0.000828003
ENSG00000145244.12	4.5093	1.40728	0.398775	3.529	0.000417127	0.00639763
ENSG00000259959.1	11.7939	1.11879	0.279214	4.00692	6.15152181809717E-05	0.00176456
ENSG00000170448.12	60.7482	0.952937	0.277159	3.43823	0.000585536	0.00806653
ENSG00000145247.12	6.61866	-0.672033	0.207146	-3.24426	0.00117758	0.0128163
ENSG00000109189.13	6.01901	-0.630444	0.199594	-3.15863	0.00158513	0.0154398
ENSG00000184178.16	23.8492	-0.428411	0.158911	-2.69592	0.0070195	0.0408755
ENSG00000134851.13	71.2008	0.33735	0.108954	3.09626	0.00195977	0.0176582
ENSG00000157426.14	11.8817	-0.465711	0.149704	-3.11087	0.00186536	0.0171777
ENSG00000128059.8	6.59557	-0.600993	0.207167	-2.90101	0.00371965	0.0266928
ENSG00000174780.17	62.3511	-0.302885	0.104215	-2.90634	0.00365686	0.0264964
ENSG00000171476.22	14.3096	-0.907	0.284612	-3.1868	0.00143858	0.0145048
ENSG00000084093.19	67.4889	-0.304763	0.0849777	-3.58638	0.000335299	0.00554823
ENSG00000047315.17	99.6507	-0.231312	0.0721032	-3.20807	0.0013363	0.013991
ENSG00000145241.11	52.4899	-0.464801	0.1315	-3.53462	0.000408361	0.00632477
ENSG00000248049.7	8.58395	-0.833545	0.189565	-4.39715	1.0968247967058E-05	0.000605551
ENSG00000138757.15	92.5188	-0.233486	0.0636782	-3.66665	0.00024575	0.00438331
ENSG00000138767.13	132.368	-0.295931	0.0923006	-3.20616	0.00134518	0.0140273
ENSG00000163291.14	8.86562	-0.416926	0.160501	-2.59766	0.00938606	0.0492232
ENSG00000138668.19	66.2403	-0.189607	0.0711195	-2.66604	0.00767516	0.0432735
ENSG00000152795.18	109.623	-0.30571	0.0982818	-3.11055	0.0018674	0.0171777
ENSG00000173083.16	41.9145	0.799204	0.234068	3.41441	0.000639205	0.00859111
ENSG00000138678.11	36.2033	0.587332	0.188805	3.11078	0.00186591	0.0171777
ENSG00000163625.16	322.871	0.626562	0.189417	3.30784	0.00094017	0.0109617
ENSG00000172493.23	210.421	0.414599	0.105557	3.92771	8.57586512247072E-05	0.00217935
ENSG00000145332.14	52.9414	0.311068	0.119271	2.60808	0.00910521	0.0482707
ENSG00000198189.11	149.747	0.297447	0.103659	2.86949	0.00411132	0.0283769
ENSG00000163644.15	30.7519	-0.622152	0.194981	-3.19084	0.00141858	0.0143772
ENSG00000180346.4	5.14471	-0.639095	0.207186	-3.08464	0.00203801	0.0181726
ENSG00000185477.5	81.7435	-0.379826	0.112758	-3.36851	0.000755761	0.00955655
ENSG00000163104.18	25.3902	-0.480752	0.135889	-3.53783	0.000403432	0.00627628
ENSG00000138698.15	28.5424	-0.370315	0.119259	-3.10513	0.00190194	0.0173915
ENSG00000164024.12	21.272	-0.391744	0.115225	-3.39981	0.000674331	0.00891446
ENSG00000197894.12	32.0867	-0.571165	0.137292	-4.16023	3.17932013279202E-05	0.00115182
ENSG00000070190.13	224.377	0.433632	0.111244	3.89803	9.69766941460341E-05	0.00231746
ENSG00000279913.1	5.29032	0.972106	0.24833	3.91458	9.05612673606371E-05	0.0022473
ENSG00000153064.12	43.8871	-0.932171	0.22335	-4.17359	2.99839279113656E-05	0.00111323
ENSG00000138821.14	21.236	-0.343115	0.124434	-2.7574	0.00582625	0.0362884
ENSG00000168769.14	384.714	0.344813	0.113471	3.03876	0.00237552	0.0198655
ENSG00000145348.17	50.1811	-0.311246	0.103044	-3.02051	0.00252352	0.0207225
ENSG00000164022.18	25.5674	-0.326001	0.118039	-2.7618	0.00574834	0.0359529
ENSG00000138795.10	47.4243	-0.520407	0.199117	-2.61357	0.00896011	0.0478634
ENSG00000174749.6	10.679	0.730059	0.214827	3.39836	0.000677911	0.00892477
ENSG00000145365.11	59.7442	1.08682	0.227075	4.78618	1.69989374556576E-06	0.000193455
ENSG00000073331.18	141.803	0.535711	0.132776	4.03471	5.46704159877373E-05	0.00164934
ENSG00000251441.3	18.9115	0.581367	0.163786	3.54956	0.000385881	0.0061179
ENSG00000150961.15	30.7834	0.388451	0.116223	3.34229	0.000830893	0.0101706
ENSG00000145390.11	20.7696	-0.563241	0.181524	-3.10285	0.0019167	0.0174472
ENSG00000164096.13	105.205	0.360348	0.11257	3.2011	0.00136904	0.014136
ENSG00000123737.13	16.4519	-0.362798	0.122623	-2.95864	0.00309002	0.0235462
ENSG00000145375.9	17.9015	-0.627045	0.161501	-3.8826	0.000103345	0.00244472
ENSG00000077684.16	44.375	-0.324884	0.125182	-2.59529	0.00945116	0.0495016
ENSG00000109381.20	109.578	0.266067	0.0710951	3.74241	0.00018226	0.00354696
ENSG00000164134.13	39.572	-0.516803	0.117443	-4.40045	1.08027162514586E-05	0.000604837
ENSG00000273247.5	24.7555	0.516344	0.181542	2.84421	0.00445219	0.0299771
ENSG00000172007.7	40.1257	0.430498	0.143803	2.99366	0.00275655	0.0219782
ENSG00000109452.12	59.3513	-0.785922	0.166455	-4.72152	2.34086242438283E-06	0.000242662
ENSG00000164163.11	31.7809	-0.403957	0.14801	-2.72925	0.00634785	0.0383573
ENSG00000120519.15	13.8667	-0.395587	0.14659	-2.69859	0.0069633	0.0407067
ENSG00000198589.14	160.977	-0.386045	0.0983249	-3.92622	8.62926045531472E-05	0.00218761
ENSG00000171566.12	30.364	-0.405939	0.100668	-4.03247	5.51930220126075E-05	0.00165106
ENSG00000145414.9	6.3318	-0.712035	0.189049	-3.76641	0.00016561	0.00336886
ENSG00000181381.15	474.496	0.650225	0.207237	3.1376	0.0017034	0.0162428
ENSG00000164117.14	18.106	-0.304457	0.114068	-2.66908	0.00760589	0.042987
ENSG00000129187.15	14.9933	-0.494991	0.157485	-3.1431	0.00167167	0.0160425
ENSG00000168564.6	28.6468	-0.553503	0.114408	-4.83796	1.31177254723719E-06	0.000165473
ENSG00000249096.7	9.57224	0.793079	0.211101	3.75686	0.000172057	0.00343787
ENSG00000168310.11	110.583	0.401445	0.0824785	4.86727	1.13151463515015E-06	0.000148087
ENSG00000270426.1	7.60851	0.921082	0.214348	4.29714	1.73015972772943E-05	0.000811033
ENSG00000271646.1	19.2884	0.649865	0.152188	4.27015	1.95345588130882E-05	0.000859356
ENSG00000151726.15	665.492	0.726115	0.209934	3.45878	0.000542631	0.00764649
ENSG00000249138.1	6.23585	1.06227	0.316071	3.36086	0.000777001	0.00975443
ENSG00000251230.6	5.82604	0.868192	0.299226	2.90145	0.00371434	0.0266733
ENSG00000164323.14	26.7294	-0.609876	0.137601	-4.4322	9.32770618834688E-06	0.000547578
ENSG00000109762.16	8.12051	-0.800121	0.224029	-3.5715	0.000354936	0.00578887
ENSG00000109775.11	8.04944	-0.470602	0.157926	-2.97989	0.00288356	0.0226488
ENSG00000249915.8	5.86577	0.583584	0.213449	2.73407	0.00625574	0.0381085
ENSG00000164151.12	49.0953	-0.347623	0.0896872	-3.87595	0.000106209	0.0024924
ENSG00000133398.4	12.5627	-0.504626	0.164842	-3.06127	0.00220402	0.0190712
ENSG00000037474.15	26.4136	-0.362242	0.132289	-2.73827	0.00617634	0.0377794
ENSG00000112941.14	13.5229	-0.509625	0.182883	-2.78662	0.00532607	0.0339932
ENSG00000124275.15	27.5047	-0.412027	0.129691	-3.17699	0.0014881	0.0147822
ENSG00000145491.12	8.30758	0.753869	0.196039	3.84551	0.000120301	0.00272041
ENSG00000250182.3	29.3426	-3.45882	0.56481	-6.12386	9.13373044017212E-10	9.21245825313645E-07
ENSG00000154153.15	15.5452	-0.640437	0.226236	-2.83083	0.0046427	0.0309415
ENSG00000176788.9	177.667	0.724982	0.190217	3.81135	0.000138211	0.00299381
ENSG00000215196.5	3.59917	1.26107	0.373662	3.37488	0.000738469	0.0094625
ENSG00000113360.17	15.3724	-0.388402	0.127174	-3.05411	0.00225727	0.0193594
ENSG00000150712.11	21.5361	-0.301883	0.108035	-2.79431	0.00520106	0.0335108
ENSG00000113460.13	10.486	-0.530624	0.180203	-2.94458	0.0032339	0.0242891
ENSG00000168685.15	427.245	-0.879757	0.200134	-4.39583	1.10348829247723E-05	0.000605551
ENSG00000285967.1	18.9535	-0.402275	0.126404	-3.18244	0.00146038	0.014614
ENSG00000286809.1	9.49818	0.71045	0.189835	3.74245	0.000182232	0.00354696
ENSG00000082074.19	763.8	0.638323	0.114105	5.59416	2.21695425836859E-08	8.59685595745155E-06
ENSG00000251215.1	18.4861	0.603888	0.172499	3.50083	0.000463818	0.00686871
ENSG00000151876.13	3.93633	-0.59704	0.20817	-2.86804	0.00413017	0.0284493
ENSG00000198865.10	3.33046	-0.855553	0.272316	-3.14177	0.00167932	0.0160865
ENSG00000287263.1	19.7211	0.420371	0.146508	2.86927	0.00411425	0.0283769
ENSG00000172262.12	38.2826	-0.282998	0.102809	-2.75267	0.00591122	0.0366216
ENSG00000112992.18	39.273	-0.323214	0.0956616	-3.37873	0.000728226	0.00936919
ENSG00000164172.20	8.54278	-0.558691	0.167994	-3.32566	0.000882109	0.0104713
ENSG00000113088.6	14.7926	-1.53768	0.274627	-5.59917	2.15375674250605E-08	8.59685595745155E-06
ENSG00000145649.8	39.9721	-0.670075	0.247392	-2.70855	0.00675776	0.039893
ENSG00000039123.16	58.5962	-0.345571	0.0882558	-3.91556	9.01941596607217E-05	0.0022473
ENSG00000155545.20	22.1326	-0.394002	0.12903	-3.05358	0.0022613	0.0193744
ENSG00000113448.19	35.6408	-0.419102	0.138482	-3.0264	0.00247486	0.0205142
ENSG00000086189.11	8.38739	-0.51347	0.176742	-2.9052	0.00367019	0.0265746
ENSG00000153006.16	24.1088	-0.345934	0.117323	-2.94856	0.00319257	0.0240823
ENSG00000113593.12	48.7155	-0.33321	0.097653	-3.41219	0.000644438	0.00865034
ENSG00000113595.15	84.5193	-0.493582	0.184932	-2.66899	0.00760791	0.042987
ENSG00000153914.16	80.0669	-0.205296	0.0762037	-2.69404	0.0070592	0.0410382
ENSG00000145675.15	109.417	-0.399301	0.113316	-3.52379	0.000425421	0.00648349
ENSG00000183323.13	21.6748	0.440452	0.157742	2.79223	0.0052346	0.0336235
ENSG00000249437.8	73.1061	0.977247	0.282861	3.45486	0.000550571	0.00770652
ENSG00000145734.19	82.1893	-0.33835	0.104057	-3.25159	0.00114763	0.0126228
ENSG00000164338.10	11.3762	-0.605663	0.164253	-3.68738	0.000226576	0.00418387
ENSG00000176928.7	10.3062	-0.82699	0.26167	-3.16043	0.00157535	0.0154398
ENSG00000152359.15	10.9765	-0.379555	0.144212	-2.63192	0.00849026	0.0461927
ENSG00000181104.7	25.6032	-0.433793	0.15336	-2.82858	0.00467543	0.0310805
ENSG00000164251.5	31.3127	0.619687	0.173648	3.56864	0.000358835	0.00581579
ENSG00000085365.18	28.8508	-0.303953	0.110497	-2.75078	0.00594543	0.0367682
ENSG00000177034.17	13.1887	-0.476224	0.181113	-2.62943	0.00855287	0.0463574
ENSG00000038427.16	881.075	0.427999	0.160291	2.67013	0.00758216	0.0429109
ENSG00000164180.14	29.0342	-0.441787	0.125867	-3.50997	0.00044816	0.00669364
ENSG00000247828.8	50.329	-0.453544	0.121934	-3.71957	0.000199561	0.00379892
ENSG00000176055.10	7.07289	-0.547304	0.188562	-2.90251	0.00370183	0.0266563
ENSG00000248323.7	114.002	0.408219	0.153851	2.65334	0.00796996	0.0444095
ENSG00000175471.19	137.291	0.7242	0.145858	4.96511	6.86606840574369E-07	0.000102768
ENSG00000198677.12	77.6694	-0.505879	0.109843	-4.60547	4.11541272311857E-06	0.000347487
ENSG00000173221.14	82.6046	0.404826	0.139988	2.89185	0.00382976	0.0271664
ENSG00000113441.16	259.537	-0.278954	0.0850293	-3.28069	0.00103555	0.0117416
ENSG00000153922.11	197.681	0.234925	0.0732923	3.20532	0.00134914	0.0140273
ENSG00000112893.10	107.168	-0.246116	0.0716499	-3.43498	0.000592591	0.00814229
ENSG00000164209.17	38.1993	-0.315393	0.0934857	-3.3737	0.000741642	0.0094625
ENSG00000152495.11	57.5811	-0.762119	0.189668	-4.01817	5.86519137080245E-05	0.00171054
ENSG00000047188.16	55.7382	-0.245362	0.0856584	-2.86443	0.00417766	0.0287574
ENSG00000172869.15	76.6077	-0.25529	0.0838771	-3.04362	0.00233748	0.0196573
ENSG00000145779.8	87.7264	-0.449199	0.0995113	-4.51405	6.36005406798789E-06	0.000441201
ENSG00000133835.18	53.0928	-0.284887	0.106691	-2.67022	0.00758022	0.0429109
ENSG00000168944.17	51.408	-0.362545	0.0975085	-3.71809	0.000200734	0.00381431
ENSG00000164902.14	17.8118	-0.409472	0.145936	-2.80583	0.00501878	0.0327189
ENSG00000113368.12	152.561	0.928896	0.202737	4.58177	4.61046978294004E-06	0.000368008
ENSG00000164244.21	27.5752	-0.342592	0.114055	-3.00374	0.00266683	0.0215117
ENSG00000245937.8	16.3022	-0.644135	0.175582	-3.66858	0.000243902	0.00436522
ENSG00000066583.12	7.89863	-0.481731	0.167167	-2.88173	0.003955	0.0277177
ENSG00000169567.13	40.2282	-0.487863	0.130939	-3.72588	0.000194635	0.00373228
ENSG00000197536.11	31.6372	0.548457	0.158201	3.46683	0.000526629	0.00748142
ENSG00000125347.15	350.433	0.77265	0.131878	5.85883	4.66126440195414E-09	2.92585713489873E-06
ENSG00000113522.14	8.62756	-0.596608	0.183857	-3.24495	0.00117472	0.0128043
ENSG00000152700.14	41.7352	-0.352347	0.0950526	-3.70687	0.000209839	0.0039373
ENSG00000181904.9	18.4248	-0.325415	0.109491	-2.97207	0.00295799	0.0229239
ENSG00000113621.15	12.635	-0.562892	0.152816	-3.68347	0.000230084	0.00419683
ENSG00000177733.7	24.4032	-0.512624	0.158829	-3.22752	0.00124867	0.0133813
ENSG00000031003.10	108.3	-0.242511	0.0838526	-2.89211	0.00382667	0.0271629
ENSG00000113013.16	60.5509	-0.351065	0.109969	-3.19241	0.00141092	0.0143772
ENSG00000015479.20	28.1294	-0.334871	0.116921	-2.86408	0.00418216	0.0287695
ENSG00000184584.13	13.3313	-0.475519	0.162385	-2.92834	0.00340781	0.0252222
ENSG00000171604.12	7.92334	-0.709938	0.263735	-2.69186	0.00710551	0.0411703
ENSG00000185129.8	43.6505	-0.42275	0.123434	-3.4249	0.000615036	0.00838467
ENSG00000013561.18	160.501	-0.788643	0.261516	-3.01566	0.00256418	0.0209414
ENSG00000145819.18	311.177	0.445272	0.113219	3.93284	8.39465355919226E-05	0.00215289
ENSG00000133706.19	49.0511	-0.327536	0.107927	-3.03479	0.002407	0.0200967
ENSG00000113649.13	29.9976	-0.491039	0.129573	-3.78966	0.000150851	0.00317151
ENSG00000156475.19	8.34139	-0.746973	0.274148	-2.72471	0.00643581	0.0387036
ENSG00000145868.17	91.8103	0.256832	0.097769	2.62692	0.00861612	0.0465484
ENSG00000169252.6	18.2465	-0.74324	0.194988	-3.81173	0.000137998	0.00299381
ENSG00000164284.15	19.3327	-0.717815	0.161093	-4.45591	8.35364154264349E-06	0.00053263
ENSG00000155850.8	13.2888	-0.449179	0.167075	-2.68848	0.00717782	0.0414745
ENSG00000070614.15	14.7232	0.573276	0.221396	2.58937	0.00961504	0.0499206
ENSG00000197043.14	70.1821	-0.696082	0.156864	-4.43748	9.10180449640878E-06	0.000547578
ENSG00000198624.13	54.0118	0.365843	0.140138	2.61058	0.00903877	0.0481742
ENSG00000145907.16	98.4943	-0.408715	0.0963829	-4.24054	2.22986285643112E-05	0.000926455
ENSG00000113263.13	94.3533	-0.676642	0.148013	-4.57149	4.84272044287423E-06	0.000371968
ENSG00000113643.9	40.5545	-0.307763	0.106405	-2.89238	0.00382336	0.0271629
ENSG00000120137.7	82.0019	-0.376517	0.113643	-3.31315	0.000922527	0.0108081
ENSG00000043462.13	218.765	0.341604	0.0796341	4.28967	1.78942166972269E-05	0.000828003
ENSG00000181163.14	159.863	-0.49001	0.136463	-3.59079	0.000329679	0.00548765
ENSG00000164466.13	14.5722	-0.521867	0.180096	-2.89772	0.00375881	0.0268396
ENSG00000169228.14	16.0172	0.598159	0.180397	3.31579	0.000913853	0.010765
ENSG00000213347.10	21.4604	0.548881	0.18661	2.94133	0.00326811	0.0244408
ENSG00000196923.14	22.9292	0.528902	0.190787	2.77221	0.0055677	0.0349968
ENSG00000146094.16	62.4477	0.48935	0.174051	2.81153	0.0049307	0.0322854
ENSG00000178338.11	7.89903	-0.567766	0.189099	-3.00248	0.00267788	0.0215672
ENSG00000177932.7	11.2685	-0.692352	0.212796	-3.2536	0.00113953	0.0125588
ENSG00000169045.17	246.809	-0.491107	0.0909818	-5.39786	6.74386833958925E-08	2.0462574910878E-05
ENSG00000196670.14	23.3196	-0.695075	0.15064	-4.61416	3.94686893332971E-06	0.000335965
ENSG00000204628.12	337.193	-0.391432	0.131901	-2.96762	0.00300117	0.0231046
ENSG00000183718.5	23.0797	-0.339577	0.121845	-2.78697	0.0053204	0.0339869
ENSG00000112685.14	37.4049	-0.474182	0.116154	-4.08237	4.4579006727501E-05	0.00144951
ENSG00000124785.9	4.08397	1.37983	0.429768	3.21064	0.00132441	0.0138826
ENSG00000124784.9	10.2018	-0.452497	0.17415	-2.59832	0.00936824	0.0491903
ENSG00000188428.20	9.22509	-0.457347	0.145651	-3.14002	0.00168937	0.0161384
ENSG00000224531.6	6.2793	-0.468784	0.169105	-2.77215	0.00556873	0.0349968
ENSG00000111859.17	125.019	0.423027	0.0819843	5.15985	2.47145661830748E-07	5.28084710075087E-05
ENSG00000205269.6	84.9839	0.32301	0.119093	2.71224	0.00668304	0.0397161
ENSG00000112149.10	5.53767	-0.622375	0.211786	-2.9387	0.0032959	0.0245609
ENSG00000137414.6	123.516	0.562893	0.143529	3.9218	8.78890290537119E-05	0.00221201
ENSG00000137177.20	47.8613	0.41417	0.135184	3.06374	0.00218592	0.018993
ENSG00000165097.16	27.6221	0.372777	0.128553	2.8998	0.00373401	0.0267419
ENSG00000137393.10	88.1799	0.475481	0.118011	4.02914	5.59823169136894E-05	0.00166252
ENSG00000145996.11	27.1467	-0.391599	0.134351	-2.91475	0.00355972	0.0260631
ENSG00000124532.15	12.9193	-0.345619	0.130395	-2.65056	0.00803593	0.0445401
ENSG00000197061.5	40.6011	-0.47563	0.180571	-2.63404	0.00843761	0.0460353
ENSG00000168298.7	127.069	-0.482106	0.136152	-3.54095	0.000398696	0.00623968
ENSG00000282988.2	13.1237	0.939462	0.286507	3.27902	0.00104167	0.0117846
ENSG00000124575.7	83.2667	-0.510691	0.166837	-3.06102	0.00220582	0.0190712
ENSG00000274618.2	27.0828	-0.557927	0.188905	-2.95349	0.00314207	0.0238388
ENSG00000186470.14	104.606	0.3725	0.127505	2.92146	0.00348395	0.0256338
ENSG00000026950.17	125.891	0.544469	0.128269	4.24474	2.18842980004577E-05	0.000912863
ENSG00000096654.16	13.2354	-0.505146	0.164281	-3.07488	0.00210588	0.0185282
ENSG00000275379.2	18.649	-0.45784	0.174493	-2.62383	0.00869476	0.0467801
ENSG00000198315.11	29.8577	-0.368579	0.139737	-2.63765	0.00834822	0.0456189
ENSG00000137185.13	4.01796	-0.789741	0.242156	-3.26129	0.00110906	0.0123372
ENSG00000187626.9	7.13058	-0.463782	0.159317	-2.91105	0.00360212	0.0262102
ENSG00000158691.15	12.1186	-0.540114	0.191155	-2.82553	0.0047202	0.0312195
ENSG00000204642.14	193.76	0.414313	0.113195	3.66018	0.00025204	0.00445753
ENSG00000280128.1	11.3525	-0.56182	0.169373	-3.31705	0.000909718	0.0107503
ENSG00000231074.9	49.3181	-0.534738	0.109028	-4.90459	9.36215342133268E-07	0.000128584
ENSG00000204592.9	1331.33	0.312751	0.106031	2.94963	0.00318156	0.0240351
ENSG00000196230.14	83.9439	-0.431922	0.1113	-3.88069	0.00010416	0.00245619
ENSG00000206344.7	29.3314	0.479299	0.144567	3.31541	0.000915077	0.010765
ENSG00000204525.17	1638.55	0.474263	0.148444	3.19489	0.00139885	0.0143396
ENSG00000234745.13	2612.5	0.340794	0.104258	3.26876	0.00108019	0.0121041
ENSG00000204392.11	4.69374	-0.746902	0.242775	-3.07652	0.0020943	0.0184573
ENSG00000204267.16	30.2059	0.785753	0.169029	4.64864	3.34133265903783E-06	0.000293981
ENSG00000204264.12	92.6788	0.439739	0.122091	3.60174	0.000316093	0.00532073
ENSG00000204261.9	59.2992	0.2899	0.0953822	3.03936	0.00237085	0.0198571
ENSG00000240065.8	174.529	0.666361	0.14583	4.56944	4.89020672991945E-06	0.000371968
ENSG00000168394.12	204.437	0.882574	0.171964	5.13234	2.86169306576062E-07	5.87488752912034E-05
ENSG00000231925.12	85.2682	0.572803	0.134838	4.24809	2.1560543591655E-05	0.000902956
ENSG00000112514.18	15.8689	-0.600685	0.215366	-2.78913	0.00528497	0.0338396
ENSG00000096063.16	97.7798	0.578258	0.169704	3.40745	0.000655721	0.00873461
ENSG00000112053.14	10.5018	1.38455	0.342428	4.04333	5.26967366344121E-05	0.00160856
ENSG00000112062.11	297.755	0.689071	0.192019	3.58855	0.000332525	0.00551749
ENSG00000010030.14	9.79076	1.26145	0.462652	2.72657	0.00639963	0.0386171
ENSG00000112081.17	157.93	-0.273008	0.0873914	-3.12397	0.00178427	0.0167706
ENSG00000124767.7	17.6137	-0.478835	0.179828	-2.66274	0.00775071	0.0435644
ENSG00000112195.9	20.154	0.532872	0.180175	2.95752	0.0031012	0.0235971
ENSG00000124574.15	8.55889	-0.578582	0.187934	-3.07864	0.00207945	0.0184195
ENSG00000124608.5	4.05195	-0.823026	0.29552	-2.78501	0.00535264	0.0340889
ENSG00000196284.17	6.79357	-0.621283	0.207217	-2.99823	0.00271551	0.0217365
ENSG00000001561.7	17.4281	-0.624747	0.194572	-3.21087	0.00132333	0.0138826
ENSG00000096006.12	6.96148	1.8441	0.401478	4.59327	4.36362116403311E-06	0.000354984
ENSG00000112118.20	11.49	-0.492532	0.171494	-2.87201	0.0040787	0.028262
ENSG00000170915.9	11.6441	-0.684009	0.197078	-3.47076	0.000518993	0.00743346
ENSG00000112146.17	181.098	-0.592864	0.20769	-2.85456	0.0043097	0.0293575
ENSG00000012660.14	158.6	0.409622	0.092844	4.41194	1.02449966083063E-05	0.000588607
ENSG00000112200.17	116.511	-0.336866	0.124547	-2.70472	0.00683622	0.0401432
ENSG00000168216.13	74.4797	-0.215394	0.0816304	-2.63864	0.00832381	0.0455093
ENSG00000185760.17	3.66591	-0.753526	0.253302	-2.97481	0.00293173	0.0228002
ENSG00000118418.14	13.3489	-0.366136	0.141328	-2.59068	0.0095787	0.0499199
ENSG00000005700.15	34.466	-0.350847	0.110074	-3.18736	0.00143576	0.0145048
ENSG00000083097.15	53.102	-0.39628	0.105788	-3.74599	0.000179684	0.00353517
ENSG00000065615.14	156.814	0.326773	0.107241	3.04709	0.00231071	0.0195787
ENSG00000135316.19	44.2113	-0.346929	0.114556	-3.02847	0.00245795	0.0204406
ENSG00000203875.13	15.8564	-0.536118	0.153659	-3.48902	0.000484799	0.00709908
ENSG00000135336.16	15.6065	-0.425472	0.143354	-2.96798	0.00299759	0.023096
ENSG00000135334.9	57.4632	0.350718	0.133399	2.62909	0.00856132	0.046372
ENSG00000111880.16	29.3685	-0.325974	0.0964493	-3.37975	0.000725524	0.00936919
ENSG00000025039.15	33.3587	0.485865	0.162951	2.98167	0.0028668	0.0225341
ENSG00000083099.11	15.9288	-0.442114	0.147661	-2.99411	0.00275247	0.0219782
ENSG00000118412.13	55.0388	-0.444844	0.101326	-4.39021	1.13241657040543E-05	0.000615072
ENSG00000261366.1	5.3835	-0.947081	0.210169	-4.50629	6.59698601713059E-06	0.000452146
ENSG00000014123.10	34.6633	-0.325248	0.101845	-3.19357	0.00140525	0.0143639
ENSG00000112237.13	21.8401	-0.373591	0.139023	-2.68725	0.00720421	0.0415353
ENSG00000112249.14	82.2693	-0.306949	0.108592	-2.82662	0.00470417	0.0311923
ENSG00000057657.17	53.7466	0.409106	0.116704	3.50551	0.000455726	0.00678728
ENSG00000057663.16	31.0479	-0.453946	0.102912	-4.41103	1.02879736048363E-05	0.000588607
ENSG00000146285.14	23.7273	-0.721493	0.194976	-3.70042	0.000215242	0.00402426
ENSG00000080546.13	22.2407	-0.567459	0.173081	-3.27857	0.00104333	0.0117846
ENSG00000112367.12	80.9828	0.295643	0.114179	2.5893	0.009617	0.0499206
ENSG00000009413.16	70.381	-0.226164	0.0758214	-2.98285	0.00285574	0.0224945
ENSG00000277443.3	93.0333	0.517206	0.177196	2.91884	0.00351336	0.0257959
ENSG00000178425.14	18.306	-0.374385	0.13255	-2.82448	0.0047357	0.0312816
ENSG00000111817.19	62.328	0.417117	0.117684	3.54438	0.000393531	0.00619589
ENSG00000188820.13	16.5214	1.3943	0.33187	4.20133	2.65349768646333E-05	0.00103665
ENSG00000196911.11	29.596	-0.49759	0.12624	-3.94163	8.09292087992503E-05	0.00211304
ENSG00000047932.14	27.8269	-0.372102	0.116384	-3.19719	0.00138772	0.0142725
ENSG00000111860.14	64.9422	-0.405382	0.106089	-3.82116	0.000132824	0.00292157
ENSG00000111875.8	26.0439	-0.567039	0.178102	-3.18378	0.00145363	0.0145781
ENSG00000146350.14	13.9851	-0.7062	0.154704	-4.56484	4.99885662010421E-06	0.000376533
ENSG00000093144.19	38.5713	-0.276225	0.0986116	-2.80114	0.0050923	0.0329724
ENSG00000172673.11	48.5502	-0.854863	0.167189	-5.11316	3.16805815021879E-07	6.06621565588685E-05
ENSG00000164483.17	36.2965	-0.80001	0.201131	-3.97756	6.96263852872393E-05	0.00191335
ENSG00000146409.12	27.533	-0.700218	0.219206	-3.19434	0.00140149	0.0143437
ENSG00000135597.19	23.6332	-0.369502	0.0974681	-3.79101	0.000150038	0.00316077
ENSG00000034693.15	5.91226	-0.601296	0.190643	-3.15404	0.0016103	0.0156109
ENSG00000118495.20	16.8109	0.639966	0.178484	3.58557	0.000336348	0.00554823
ENSG00000135604.10	142.383	0.728683	0.153131	4.75856	1.94977879844713E-06	0.000217172
ENSG00000118496.5	52.1351	-0.270525	0.102315	-2.64405	0.00819214	0.0450009
ENSG00000146414.16	62.6024	-0.390717	0.124632	-3.13497	0.00171874	0.0163296
ENSG00000111962.8	3.88859	-1.05283	0.285404	-3.68892	0.000225207	0.00416668
ENSG00000120279.6	6.49185	-0.853634	0.24033	-3.55192	0.000382432	0.00609781
ENSG00000029639.11	9.17719	-0.486138	0.186261	-2.60998	0.00905463	0.0481962
ENSG00000146433.10	24.2084	-0.461024	0.154	-2.99367	0.00275644	0.0219782
ENSG00000146425.11	67.5328	0.557831	0.141486	3.94265	8.05853211089587E-05	0.00210932
ENSG00000092820.18	45.4917	-0.628706	0.152273	-4.12881	3.64642020917096E-05	0.00126
ENSG00000112096.19	1519.51	0.716583	0.122522	5.84863	4.95652424716248E-09	2.92585713489873E-06
ENSG00000197081.16	358.498	0.544746	0.130728	4.16701	3.08618639460772E-05	0.00113564
ENSG00000085511.20	29.4197	-0.361634	0.129746	-2.78723	0.00531604	0.0339869
ENSG00000130024.15	27.6264	-0.40426	0.131586	-3.07222	0.00212471	0.0186625
ENSG00000282572.2	19.0762	0.74076	0.251	2.95123	0.00316507	0.0239611
ENSG00000164828.18	13.8184	-0.443506	0.169819	-2.61164	0.00901085	0.0481076
ENSG00000146540.15	12.2553	-0.676191	0.210357	-3.21449	0.00130674	0.0138059
ENSG00000136213.10	11.8255	-0.661911	0.200487	-3.30151	0.000961649	0.0111131
ENSG00000106003.13	26.5376	-0.69275	0.208295	-3.32581	0.000881615	0.0104713
ENSG00000198286.10	12.8005	-0.803232	0.238096	-3.37357	0.000741998	0.0094625
ENSG00000122512.16	4.4368	-0.478314	0.182398	-2.62237	0.00873202	0.0469324
ENSG00000178397.13	8.30354	-0.378514	0.142454	-2.6571	0.00788149	0.0440424
ENSG00000136240.10	30.5392	-0.272965	0.104774	-2.60528	0.00917989	0.0485333
ENSG00000164654.16	29.8322	-0.3748	0.112245	-3.33912	0.000840458	0.0102064
ENSG00000233264.2	4.31167	-0.775694	0.22178	-3.49758	0.000469506	0.00692356
ENSG00000106443.17	52.565	-0.467759	0.122014	-3.83364	0.000126261	0.00281866
ENSG00000106460.19	43.5153	-0.319941	0.11228	-2.84948	0.00437911	0.0296184
ENSG00000106524.9	9.45781	-0.577744	0.150801	-3.83118	0.000127529	0.00284091
ENSG00000105866.15	36.614	-0.514211	0.148143	-3.47104	0.000518456	0.00743346
ENSG00000196683.11	51.1693	-0.470165	0.176749	-2.66006	0.00781258	0.0437655
ENSG00000122591.13	54.3828	-0.372537	0.122271	-3.04681	0.00231281	0.0195787
ENSG00000136243.17	10.3754	-0.398049	0.138567	-2.87261	0.00407094	0.0282478
ENSG00000086300.16	112.37	0.533519	0.142078	3.75511	0.000173265	0.00344882
ENSG00000146592.17	212.945	0.921805	0.205394	4.48799	7.18983927259584E-06	0.000482549
ENSG00000106066.15	116.205	0.65839	0.17057	3.85993	0.000113417	0.00262137
ENSG00000122507.21	20.8498	-0.537288	0.134566	-3.99275	6.53107244171514E-05	0.00184314
ENSG00000155849.16	75.5224	-0.26317	0.0885032	-2.97356	0.00294365	0.0228635
ENSG00000227191.8	12.364	-1.08621	0.295221	-3.67929	0.000233883	0.0042369
ENSG00000211689.7	12.4701	-0.785041	0.281845	-2.78536	0.0053468	0.0340724
ENSG00000211694.2	3.12559	-1.20468	0.306197	-3.93432	8.34310418590085E-05	0.00214942
ENSG00000281103.2	26.5238	-0.639035	0.206289	-3.09777	0.0019498	0.0176085
ENSG00000241127.8	5.11436	-0.827004	0.242109	-3.41583	0.000635869	0.00857949
ENSG00000006451.8	16.271	-0.392901	0.131537	-2.987	0.00281725	0.0223559
ENSG00000065883.16	99.1429	-0.199885	0.0692193	-2.88771	0.00388056	0.0274338
ENSG00000106628.12	3.98324	-0.789204	0.282509	-2.79355	0.00521324	0.033548
ENSG00000015676.18	17.01	-0.424886	0.142134	-2.98934	0.00279578	0.0222261
ENSG00000196262.15	109.213	-0.369239	0.115227	-3.20446	0.00135318	0.0140434
ENSG00000214765.8	8.65102	-0.472235	0.169773	-2.78157	0.00540972	0.0342853
ENSG00000179869.15	19.6338	1.46539	0.35038	4.18227	2.88607930289486E-05	0.00108306
ENSG00000185811.19	213.914	-0.179892	0.0674787	-2.6659	0.00767823	0.0432735
ENSG00000132436.12	7.19119	-0.607959	0.191836	-3.16915	0.00152884	0.0151283
ENSG00000234444.10	29.5509	-0.53415	0.146447	-3.64738	0.000264924	0.00463838
ENSG00000173041.12	11.5623	-0.840457	0.16266	-5.16696	2.37932595463337E-07	5.18990473854404E-05
ENSG00000196247.12	28.074	-0.71219	0.14854	-4.79459	1.63004615023576E-06	0.000191102
ENSG00000197008.10	7.10178	-0.730982	0.198364	-3.68505	0.000228654	0.00418533
ENSG00000146757.14	14.8579	-0.651604	0.216948	-3.0035	0.00266893	0.0215117
ENSG00000196715.7	11.4434	-0.345125	0.131287	-2.62878	0.00856915	0.0463826
ENSG00000126524.10	23.0669	-0.400833	0.13808	-2.9029	0.00369723	0.0266563
ENSG00000225648.5	10.7907	-0.623763	0.200916	-3.10459	0.00190541	0.017397
ENSG00000182487.12	19.5523	0.505218	0.191317	2.64073	0.00827274	0.0452869
ENSG00000106683.15	13.2295	0.724561	0.203337	3.56336	0.000366139	0.00591096
ENSG00000158517.15	43.0552	0.627403	0.159125	3.94284	8.0523797694653E-05	0.00210932
ENSG00000274523.5	5.59783	-0.622653	0.228411	-2.72602	0.00641024	0.0386171
ENSG00000165178.9	42.7247	0.612618	0.177143	3.45832	0.000543556	0.00764923
ENSG00000146701.12	20.3742	-0.413823	0.158215	-2.61557	0.00890777	0.0477055
ENSG00000135205.15	12.6117	0.525854	0.199563	2.63503	0.00841311	0.0459256
ENSG00000127951.8	629.306	0.498101	0.126736	3.93024	8.48625180138181E-05	0.00216497
ENSG00000135185.12	15.8163	-0.42998	0.142988	-3.0071	0.00263752	0.0213407
ENSG00000005469.12	7.16097	-0.752395	0.194237	-3.8736	0.000107242	0.00250629
ENSG00000105793.16	18.6219	-0.416839	0.131756	-3.16371	0.00155774	0.0153141
ENSG00000127989.14	14.961	-0.488486	0.156621	-3.1189	0.00181525	0.0169391
ENSG00000001631.16	15.5746	-0.485251	0.147517	-3.28946	0.0010038	0.0114361
ENSG00000127980.16	23.3748	-0.310547	0.116133	-2.67406	0.00749393	0.0426012
ENSG00000177409.12	420.948	0.596343	0.210735	2.82982	0.00465743	0.0309805
ENSG00000004766.17	50.1144	-0.368226	0.130378	-2.82429	0.00473855	0.0312816
ENSG00000127995.17	21.7619	-0.544145	0.165061	-3.29663	0.000978508	0.0112089
ENSG00000164715.6	31.545	0.650523	0.151977	4.28042	1.86541453944917E-05	0.000841849
ENSG00000166526.18	8.80176	-0.451642	0.158465	-2.85011	0.00437044	0.0295921
ENSG00000166997.8	5.48654	-0.728644	0.19491	-3.73837	0.000185216	0.0035845
ENSG00000085514.16	42.8798	0.585582	0.157115	3.7271	0.000193697	0.00372111
ENSG00000106351.13	3.30282	-1.10486	0.312159	-3.53943	0.000400986	0.00624751
ENSG00000230257.5	9.62322	0.958986	0.307982	3.11378	0.00184708	0.0171171
ENSG00000164815.11	13.902	-0.685761	0.15891	-4.31539	1.59318680583677E-05	0.000769397
ENSG00000105835.13	3087.21	0.67748	0.170224	3.97993	6.89365699025566E-05	0.00191305
ENSG00000273320.1	4.45802	0.654216	0.251738	2.59879	0.00935516	0.0491826
ENSG00000253276.4	29.7441	0.541383	0.164022	3.30067	0.000964546	0.0111149
ENSG00000164597.15	46.832	-0.283368	0.0954758	-2.96796	0.00299785	0.023096
ENSG00000173114.13	6.44431	-1.64247	0.375939	-4.36898	1.24828972254239E-05	0.00065348
ENSG00000128512.23	56.0418	0.997439	0.182946	5.4521	4.9777099516532E-08	1.62864447480653E-05
ENSG00000198839.10	19.5886	-0.341904	0.128976	-2.65091	0.00802756	0.044539
ENSG00000146802.13	32.3156	-0.382944	0.108712	-3.52254	0.000427428	0.00650265
ENSG00000214194.9	6.13704	-0.518045	0.173866	-2.97956	0.00288659	0.0226556
ENSG00000135272.12	44.6718	-0.523454	0.137656	-3.80262	0.000143175	0.00305928
ENSG00000135269.18	77.1019	-0.248831	0.0793863	-3.13443	0.00172189	0.0163447
ENSG00000128534.8	55.3162	-0.260867	0.0935986	-2.78708	0.00531854	0.0339869
ENSG00000106299.8	12.8343	-0.356352	0.135982	-2.62058	0.00877815	0.0471078
ENSG00000048405.10	67.7514	-0.328644	0.106064	-3.09855	0.00194467	0.0175827
ENSG00000128594.8	18.2741	0.981775	0.200359	4.90009	9.57932254630289E-07	0.000128584
ENSG00000106344.8	13.5514	-0.362028	0.136958	-2.64334	0.00820917	0.0450472
ENSG00000146842.17	13.827	-0.519061	0.149004	-3.48354	0.000494834	0.00718573
ENSG00000122783.17	10.8637	-0.509143	0.15851	-3.21207	0.00131784	0.0138811
ENSG00000146859.6	132.921	0.650118	0.131291	4.95173	7.35555089854727E-07	0.000106962
ENSG00000272941.1	10.9302	0.999915	0.199081	5.02266	5.09612259400256E-07	8.72045492854996E-05
ENSG00000287733.1	11.1462	1.06393	0.226866	4.6897	2.73599379544427E-06	0.000270244
ENSG00000155561.15	38.0004	-0.402725	0.109173	-3.68888	0.000225248	0.00416668
ENSG00000105939.14	148.502	0.408995	0.121041	3.37897	0.000727579	0.00936919
ENSG00000133597.11	3.78086	-0.815457	0.305435	-2.66982	0.00758923	0.0429277
ENSG00000006530.18	15.7073	-0.641046	0.203001	-3.15785	0.00158939	0.0154398
ENSG00000211751.9	47.191	-0.712375	0.213034	-3.34394	0.000825965	0.0101501
ENSG00000211772.11	73.1657	-0.757621	0.19856	-3.81558	0.000135864	0.00296904
ENSG00000196511.14	14.5614	-0.563064	0.166091	-3.39009	0.000698701	0.00908904
ENSG00000197024.9	15.6137	-0.490243	0.134691	-3.63976	0.000272894	0.00474617
ENSG00000171130.19	5.23869	-0.833288	0.292256	-2.85122	0.00435511	0.0295565
ENSG00000214022.12	9.95668	-0.784519	0.194854	-4.02619	5.66877923939618E-05	0.00166252
ENSG00000133561.15	52.99	-0.556833	0.15349	-3.62781	0.000285839	0.00492225
ENSG00000196329.12	28.1988	-0.681842	0.146564	-4.65217	3.28456251995151E-06	0.000293981
ENSG00000082014.17	21.0205	0.737189	0.256909	2.86946	0.0041118	0.0283769
ENSG00000013374.17	52.7558	0.308701	0.108007	2.85816	0.004261	0.0291015
ENSG00000178234.13	15.1639	-0.410456	0.139452	-2.94335	0.00324681	0.0243553
ENSG00000105983.23	38.712	-0.286289	0.0966535	-2.96202	0.00305629	0.0233572
ENSG00000009335.18	37.0803	-0.282082	0.0953501	-2.95838	0.00309257	0.0235485
ENSG00000117868.17	69.7901	-0.334096	0.116305	-2.87259	0.00407124	0.0282478
ENSG00000164821.5	5.92078	2.08131	0.563022	3.69668	0.000218442	0.00406955
ENSG00000239839.7	21.1378	1.70407	0.575355	2.96177	0.00305878	0.0233592
ENSG00000104626.15	27.2863	0.678488	0.191503	3.54295	0.000395671	0.00622023
ENSG00000173281.5	99.8078	0.611551	0.177628	3.44287	0.000575567	0.00795012
ENSG00000171044.11	5.59113	-0.721132	0.248793	-2.89852	0.00374929	0.0268136
ENSG00000198791.12	71.1284	-0.244848	0.0888326	-2.75628	0.00584622	0.0363511
ENSG00000147416.11	526.478	0.362287	0.0859907	4.2131	2.51894327162843E-05	0.00100279
ENSG00000120910.15	26.1886	-0.678966	0.155046	-4.37913	1.19152656176595E-05	0.000626899
ENSG00000104689.10	10.4516	-0.54209	0.189613	-2.85893	0.00425072	0.0290503
ENSG00000147457.14	30.2162	-0.462543	0.170167	-2.71817	0.0065645	0.0392738
ENSG00000104679.12	6.38277	-0.632178	0.205885	-3.07055	0.00213666	0.0187204
ENSG00000104765.16	4380.27	-0.915824	0.259895	-3.52383	0.00042536	0.00648349
ENSG00000134014.17	17.4131	-0.434774	0.148718	-2.92349	0.00346135	0.0255098
ENSG00000104299.15	4.61681	-0.499781	0.192626	-2.59457	0.00947085	0.0495665
ENSG00000104660.19	65.6347	-0.328676	0.102653	-3.20183	0.00136558	0.0141281
ENSG00000085788.14	24.1679	-0.548436	0.161978	-3.38587	0.000709538	0.00919413
ENSG00000147535.17	11.6007	-0.549541	0.195945	-2.80456	0.00503848	0.0327658
ENSG00000169490.17	16.1115	-0.477638	0.127018	-3.76038	0.000169653	0.00340852
ENSG00000070501.12	30.6143	0.756635	0.150152	5.03914	4.67622280531478E-07	8.29831402909249E-05
ENSG00000168575.10	11.3057	-0.541243	0.182068	-2.97275	0.00295148	0.0228903
ENSG00000168522.13	53.1627	-0.337691	0.0837743	-4.03096	5.554987857859E-05	0.001657
ENSG00000253729.8	80.8862	-0.322816	0.11809	-2.73363	0.00626398	0.0381085
ENSG00000120992.18	40.4966	0.600831	0.131352	4.57421	4.78025834346059E-06	0.000370736
ENSG00000167904.15	8.14371	-0.432097	0.155276	-2.78277	0.00538977	0.0342421
ENSG00000254087.8	329.974	0.430483	0.106605	4.03811	5.3882997358646E-05	0.00163051
ENSG00000181690.8	6.85281	-0.65971	0.194684	-3.38862	0.000702441	0.00912476
ENSG00000198846.6	5.15523	-0.801385	0.296068	-2.70676	0.00679436	0.039987
ENSG00000104442.10	16.6688	-0.468079	0.124344	-3.76439	0.000166957	0.0033746
ENSG00000205268.11	104.038	-0.358612	0.123546	-2.90265	0.00370023	0.0266563
ENSG00000185697.17	38.4953	-0.611508	0.205933	-2.96945	0.00298332	0.0230689
ENSG00000175073.8	248.329	0.408668	0.0974871	4.19202	2.76477997870844E-05	0.00105324
ENSG00000154589.7	30.5745	0.667889	0.19597	3.40812	0.000654121	0.00873461
ENSG00000205189.12	14.8101	-0.532537	0.184562	-2.88541	0.00390899	0.0275789
ENSG00000104231.11	18.9399	-0.575572	0.153863	-3.7408	0.000183433	0.00355655
ENSG00000123124.14	50.5566	-0.495192	0.104688	-4.73015	2.24351353809292E-06	0.000237269
ENSG00000176623.12	22.5746	-0.312816	0.107729	-2.90374	0.00368737	0.0266253
ENSG00000104320.14	156.142	0.700931	0.157768	4.44281	8.87911896217275E-06	0.000545064
ENSG00000104325.7	80.1453	0.318256	0.103394	3.07809	0.00208332	0.0184316
ENSG00000180694.14	19.398	-0.488112	0.158635	-3.07695	0.00209131	0.0184573
ENSG00000253738.2	21.4624	-0.347452	0.122231	-2.84259	0.00447488	0.0300912
ENSG00000155100.11	14.8247	-0.519568	0.138738	-3.74495	0.000180432	0.00353517
ENSG00000183808.12	94.9616	-0.237245	0.0810836	-2.92593	0.0034343	0.0253755
ENSG00000156162.16	9.21097	-0.49082	0.168699	-2.90945	0.00362069	0.0263072
ENSG00000104324.16	82.6018	0.286571	0.10497	2.73002	0.00633297	0.0383331
ENSG00000104375.17	24.5332	0.440417	0.170117	2.5889	0.00962817	0.0499539
ENSG00000186106.11	10.4252	-0.470456	0.163747	-2.87306	0.00406515	0.0282478
ENSG00000120963.12	31.8866	-0.512097	0.119867	-4.2722	1.93554428367834E-05	0.00085567
ENSG00000104490.18	9.02411	-0.898405	0.227579	-3.94766	7.89178482405004E-05	0.00207785
ENSG00000155090.15	10.8358	-0.495845	0.162135	-3.05822	0.00222658	0.0192187
ENSG00000164934.14	21.8707	-0.459982	0.157344	-2.92341	0.00346221	0.0255098
ENSG00000164830.19	59.66	-0.276426	0.0959242	-2.88172	0.00395514	0.0277177
ENSG00000120526.12	14.2494	-0.513566	0.152938	-3.358	0.000785093	0.00977399
ENSG00000147679.12	16.2668	-0.36597	0.1295	-2.82603	0.00471286	0.0312049
ENSG00000172167.8	7.02911	-0.66452	0.241864	-2.7475	0.00600515	0.0370719
ENSG00000156802.13	34.6067	-0.36535	0.132741	-2.75236	0.00591683	0.0366347
ENSG00000170881.5	48.946	-0.337811	0.0996145	-3.39119	0.000695903	0.00908492
ENSG00000156831.8	15.2652	-0.421152	0.144123	-2.92216	0.00347609	0.025594
ENSG00000245164.8	81.9002	-0.718759	0.151537	-4.74314	2.1043396639585E-06	0.00022484
ENSG00000168672.4	4.44656	-0.813521	0.293932	-2.76772	0.00564507	0.0353916
ENSG00000249859.12	15.3744	-0.629887	0.195587	-3.22049	0.0012797	0.0136164
ENSG00000105339.11	148.099	0.622232	0.154514	4.02703	5.64849187078419E-05	0.00166252
ENSG00000183309.12	13.6875	-0.458329	0.139815	-3.2781	0.00104507	0.0117908
ENSG00000179950.14	13.1264	-0.504708	0.160681	-3.14106	0.00168335	0.0161103
ENSG00000261236.8	3.35552	-0.796135	0.303027	-2.62727	0.00860722	0.0465243
ENSG00000198169.9	5.71867	-0.715728	0.230775	-3.10141	0.00192602	0.0174744
ENSG00000182307.14	8.41541	-0.587369	0.192497	-3.05132	0.00227835	0.0194259
ENSG00000107099.17	430.67	0.296073	0.0779659	3.79747	0.00014618	0.00311019
ENSG00000080608.10	18.8059	-0.439592	0.124849	-3.52097	0.000429965	0.00651481
ENSG00000106993.12	16.2693	-0.377082	0.134181	-2.81025	0.00495035	0.0323736
ENSG00000147853.17	14.9822	-0.470988	0.139999	-3.36423	0.000767569	0.00965965
ENSG00000096968.14	306.558	0.535772	0.134172	3.99319	6.51910113021618E-05	0.00184314
ENSG00000120217.14	87.1853	1.94213	0.302434	6.42166	1.34800282447047E-10	2.06017790516617E-07
ENSG00000197646.8	11.2316	1.81345	0.476816	3.80326	0.000142804	0.00305759
ENSG00000099219.14	17.5175	-0.484501	0.156772	-3.09048	0.00199836	0.0179289
ENSG00000137040.10	38.0605	-0.456203	0.116681	-3.90984	9.23559149862345E-05	0.00226771
ENSG00000147854.17	66.7361	-0.316568	0.0984016	-3.21711	0.00129491	0.0137231
ENSG00000107077.19	84.4722	-0.346355	0.100573	-3.44383	0.000573534	0.00794299
ENSG00000137038.8	8.60208	-0.629466	0.181449	-3.46911	0.000522178	0.0074485
ENSG00000175893.12	29.5176	-0.74446	0.150227	-4.95557	7.21182827890224E-07	0.000106349
ENSG00000155158.20	31.8881	-0.492916	0.127719	-3.85938	0.000113676	0.00262155
ENSG00000164985.15	64.3484	-0.266467	0.0754318	-3.53256	0.000411562	0.00635725
ENSG00000147874.11	22.2364	-0.348342	0.120849	-2.88245	0.00394599	0.027711
ENSG00000198642.7	55.4714	-0.495188	0.0967002	-5.12086	3.04152667893431E-07	6.06621565588685E-05
ENSG00000147894.17	176.673	0.412519	0.135104	3.05334	0.00226312	0.0193744
ENSG00000197579.8	60.682	0.352052	0.117345	3.00014	0.00269855	0.0216587
ENSG00000237984.3	5.29291	0.556893	0.207675	2.68156	0.00732795	0.0420404
ENSG00000147955.18	5.69408	-0.708284	0.244114	-2.90145	0.00371439	0.0266733
ENSG00000137078.9	14.6918	-0.671434	0.23848	-2.81548	0.00487051	0.0319811
ENSG00000159884.12	4.75552	-1.09036	0.233266	-4.67432	2.94928800877098E-06	0.000281629
ENSG00000168795.5	6.18903	-0.719954	0.214003	-3.36422	0.000767606	0.00965965
ENSG00000175768.13	3.70102	-0.577141	0.195858	-2.94673	0.00321152	0.0241756
ENSG00000107371.14	21.3537	-0.290671	0.109404	-2.65686	0.00788724	0.0440424
ENSG00000106714.17	11.2126	-1.01343	0.377234	-2.68647	0.00722116	0.0416101
ENSG00000198887.9	55.7368	-0.331191	0.102782	-3.22229	0.00127172	0.013559
ENSG00000197969.14	108.535	-0.424364	0.126086	-3.36566	0.000763615	0.00963259
ENSG00000148019.14	26.7534	-0.665579	0.22438	-2.9663	0.00301403	0.0231866
ENSG00000135040.16	16.9334	-0.393646	0.142946	-2.7538	0.00589074	0.036538
ENSG00000135070.15	150.001	-0.788294	0.24624	-3.20133	0.00136796	0.014136
ENSG00000083223.18	409.569	0.55547	0.0910497	6.10073	1.05586914076062E-09	9.21245825313645E-07
ENSG00000106723.17	20.8907	-0.31205	0.114624	-2.72238	0.00648126	0.0388876
ENSG00000165030.4	55.1115	0.507995	0.146824	3.45989	0.000540395	0.00762524
ENSG00000198000.12	35.8033	-0.454166	0.0906175	-5.0119	5.38959566302413E-07	8.95699469712105E-05
ENSG00000127081.14	22.8453	-0.330318	0.12271	-2.69186	0.00710547	0.0411703
ENSG00000148110.16	84.4948	0.401046	0.138621	2.89312	0.00381437	0.0271492
ENSG00000148120.18	8.53741	-0.387465	0.144725	-2.67725	0.00742284	0.042422
ENSG00000182150.19	64.8454	-0.306079	0.114033	-2.68413	0.00727188	0.0418103
ENSG00000081386.13	20.5656	-0.453184	0.139834	-3.24087	0.00119167	0.0129096
ENSG00000136925.15	8.08757	-0.707734	0.149213	-4.74312	2.1045162249203E-06	0.00022484
ENSG00000136937.13	33.8303	-0.424376	0.121902	-3.48128	0.00049902	0.00722796
ENSG00000136936.11	10.6814	-0.583832	0.181011	-3.22539	0.00125802	0.0134402
ENSG00000119523.10	12.8458	-0.329417	0.125786	-2.61887	0.00882211	0.0473194
ENSG00000023318.8	63.6403	0.245639	0.0876354	2.80296	0.00506362	0.0328273
ENSG00000119509.13	15.7063	-0.417025	0.144159	-2.89281	0.00381815	0.0271577
ENSG00000136891.14	16.884	-0.446099	0.14335	-3.11195	0.00185856	0.0171597
ENSG00000136783.10	11.6817	-0.352307	0.132955	-2.64983	0.00805332	0.0445473
ENSG00000165029.17	110.384	0.576499	0.212105	2.71798	0.00656814	0.0392738
ENSG00000106692.15	12.8392	-0.486706	0.182787	-2.6627	0.00775172	0.0435644
ENSG00000070061.16	28.5832	-0.588476	0.140468	-4.18938	2.7971291485602E-05	0.00106108
ENSG00000173258.13	10.6814	-0.71777	0.214869	-3.3405	0.000836262	0.0101953
ENSG00000242616.4	19.5141	0.503041	0.191259	2.63016	0.00853441	0.0462981
ENSG00000148229.13	22.9414	-0.363925	0.140056	-2.59843	0.00936503	0.0491903
ENSG00000106952.8	27.4878	-0.308579	0.118658	-2.60057	0.00930682	0.0489907
ENSG00000119401.11	4.61684	-0.683325	0.229512	-2.9773	0.002908	0.0227384
ENSG00000136869.16	455.836	0.451981	0.149678	3.01969	0.00253031	0.0207454
ENSG00000106780.9	266.295	0.514148	0.144493	3.5583	0.000373262	0.00599394
ENSG00000226752.9	30.6929	-0.6991	0.183244	-3.81512	0.000136117	0.00296904
ENSG00000056558.11	8.73938	-0.644455	0.243778	-2.64362	0.00820259	0.0450346
ENSG00000119421.7	4.82944	-0.643373	0.206694	-3.11269	0.00185391	0.0171319
ENSG00000148187.18	9.37725	-0.467077	0.14756	-3.16533	0.00154906	0.0152812
ENSG00000165209.19	19.3814	-0.532857	0.18846	-2.82742	0.00469241	0.0311446
ENSG00000119522.16	34.5834	0.585848	0.126149	4.64408	3.41596347975751E-06	0.000298043
ENSG00000148200.17	3.27018	0.824103	0.296066	2.78352	0.00537733	0.0341838
ENSG00000136950.13	11.6661	-0.524846	0.192116	-2.73192	0.0062966	0.0382243
ENSG00000177125.5	84.3521	0.294631	0.111246	2.64845	0.00808608	0.0446761
ENSG00000167106.12	12.176	-0.897948	0.264853	-3.39036	0.000698017	0.00908904
ENSG00000148346.12	13.508	0.827086	0.276929	2.98664	0.00282064	0.0223559
ENSG00000167112.10	3.45336	-0.84924	0.286065	-2.9687	0.00299067	0.0230917
ENSG00000197694.18	50.9171	-0.485799	0.150335	-3.23145	0.00123164	0.0132395
ENSG00000148358.20	18.7787	0.414797	0.159876	2.59449	0.00947303	0.0495665
ENSG00000107164.16	11.1922	-0.455427	0.152995	-2.97675	0.00291324	0.0227624
ENSG00000130713.16	7.9468	-0.635004	0.185537	-3.42252	0.000620446	0.00844742
ENSG00000130559.19	9.9602	-0.393688	0.142938	-2.75426	0.00588256	0.0365088
ENSG00000233016.7	9.42032	-0.688061	0.202458	-3.39854	0.000677461	0.00892477
ENSG00000176101.12	18.7153	-0.413554	0.158744	-2.60517	0.00918286	0.0485333
ENSG00000015171.20	25.4205	-0.595633	0.129689	-4.59278	4.37372351311077E-06	0.000354984
ENSG00000065675.15	22.1432	-0.79952	0.166099	-4.81352	1.4829282880344E-06	0.000184836
ENSG00000237943.7	26.417	-0.652966	0.193102	-3.38145	0.000721035	0.00933157
ENSG00000198879.13	20.4234	-0.473225	0.174719	-2.70849	0.00675898	0.039893
ENSG00000107485.18	4.19632	-0.845562	0.324165	-2.60843	0.00909586	0.0482684
ENSG00000086475.15	11.2853	-0.634873	0.158707	-4.00028	6.32678472478696E-05	0.00180494
ENSG00000065809.14	124.986	-0.319832	0.0961618	-3.32598	0.00088108	0.0104713
ENSG00000165983.15	15.0368	-0.528373	0.139941	-3.7757	0.000159562	0.00329509
ENSG00000241058.4	10.6964	-0.437732	0.150498	-2.90856	0.003631	0.0263455
ENSG00000148444.16	10.5641	-0.480164	0.167145	-2.87274	0.00406929	0.0282478
ENSG00000168283.14	17.0289	-0.621363	0.157948	-3.93397	8.35542089897848E-05	0.00214942
ENSG00000185875.13	5.4554	-0.745348	0.286129	-2.60494	0.00918906	0.0485416
ENSG00000077420.16	124.081	0.395508	0.123747	3.19612	0.00139291	0.0143119
ENSG00000183621.15	45.7996	0.899378	0.198199	4.53776	5.68546451030407E-06	0.000416271
ENSG00000237135.1	14.7144	1.12688	0.29223	3.85615	0.000115187	0.00263897
ENSG00000165322.18	35.7146	-0.382177	0.108839	-3.51141	0.000445731	0.0066764
ENSG00000120616.16	79.1488	-0.219569	0.0663886	-3.30733	0.000941897	0.0109696
ENSG00000229644.6	45.679	1.11178	0.274439	4.05108	5.09809901803284E-05	0.0015792
ENSG00000198105.16	10.5142	-0.578033	0.18606	-3.1067	0.0018919	0.01733
ENSG00000075407.18	23.6852	-0.430445	0.13259	-3.24644	0.00116858	0.0127735
ENSG00000234420.7	27.7089	-0.449416	0.126615	-3.54946	0.00038602	0.0061179
ENSG00000196693.15	25.3288	-0.536017	0.157421	-3.405	0.000661643	0.00880229
ENSG00000165733.8	22.6222	-0.529043	0.150916	-3.50555	0.000455669	0.00678728
ENSG00000165512.5	18.161	-0.550314	0.144401	-3.81102	0.000138396	0.00299381
ENSG00000172671.20	36.2502	-0.611264	0.179561	-3.40421	0.000663564	0.00881664
ENSG00000151151.6	72.5258	0.400992	0.14864	2.69774	0.00698115	0.0407428
ENSG00000072401.15	88.2042	0.512974	0.139897	3.66679	0.000245611	0.00438331
ENSG00000151150.22	36.2069	-0.695307	0.184779	-3.7629	0.000167952	0.00338817
ENSG00000148572.16	72.038	0.407472	0.127634	3.19251	0.00141043	0.0143772
ENSG00000060339.14	60.8401	-0.226071	0.0838095	-2.69743	0.00698762	0.0407578
ENSG00000107625.14	29.2526	-0.412446	0.11211	-3.67895	0.000234197	0.0042369
ENSG00000122862.5	1573.88	0.501039	0.122046	4.10535	4.03705820925769E-05	0.00134611
ENSG00000107742.13	19.4619	-1.00037	0.282916	-3.53594	0.000406326	0.00630257
ENSG00000107745.19	40.7968	0.405097	0.117559	3.44591	0.000569144	0.00790944
ENSG00000156026.14	23.7267	0.402385	0.138525	2.90479	0.003675	0.0265911
ENSG00000172586.8	5.19369	-0.525522	0.196214	-2.67831	0.00739956	0.0423583
ENSG00000185009.13	31.8295	-0.233757	0.0805603	-2.90164	0.00371218	0.0266733
ENSG00000156110.15	20.1119	-0.676978	0.162582	-4.16391	3.12844198889462E-05	0.00114527
ENSG00000156650.14	29.6491	-0.308422	0.115978	-2.65932	0.00782996	0.0438015
ENSG00000107771.17	73.3947	-0.417946	0.0837434	-4.99078	6.01344454282418E-07	9.68627144051834E-05
ENSG00000148672.10	63.9297	-0.292481	0.0988366	-2.95924	0.00308401	0.0235176
ENSG00000138138.14	37.6146	-0.427895	0.116313	-3.67883	0.000234304	0.0042369
ENSG00000152766.6	50.1903	2.1361	0.444971	4.80054	1.58238778185726E-06	0.000190432
ENSG00000138134.12	17.62	-0.514285	0.142563	-3.60743	0.00030925	0.0052648
ENSG00000026103.22	101.995	0.682185	0.146041	4.67121	2.99436888940329E-06	0.000281629
ENSG00000148688.14	9.99168	-0.451028	0.151575	-2.97562	0.00292398	0.0227841
ENSG00000095564.14	110.95	-0.239097	0.0778483	-3.07132	0.00213114	0.0187033
ENSG00000138119.17	26.0984	1.21321	0.300742	4.03406	5.48203926249132E-05	0.00164934
ENSG00000173145.11	15.2651	-0.644082	0.166794	-3.86154	0.000112674	0.00261574
ENSG00000108239.9	5.57257	-0.616697	0.228579	-2.69796	0.00697658	0.0407388
ENSG00000059573.9	5.6051	-0.612312	0.208337	-2.93905	0.00329223	0.0245511
ENSG00000119977.22	6.11702	-0.468633	0.176431	-2.65618	0.00790318	0.0440843
ENSG00000138185.20	155.505	0.476034	0.148771	3.19978	0.00137532	0.0141729
ENSG00000107443.16	6.38238	-0.47898	0.175056	-2.73615	0.00621625	0.0379499
ENSG00000077147.16	106.821	-0.180224	0.0668686	-2.69519	0.00703483	0.0409192
ENSG00000155629.15	183.856	0.586434	0.164294	3.56942	0.000357766	0.0058141
ENSG00000224934.5	4.30867	-0.610666	0.228398	-2.6737	0.00750201	0.0426186
ENSG00000107566.14	16.323	0.779802	0.162296	4.80482	1.54890130472069E-06	0.000190432
ENSG00000095485.18	17.8617	-0.292599	0.0966965	-3.02595	0.00247856	0.0205142
ENSG00000166169.17	49.3519	-0.695927	0.225524	-3.08582	0.00202991	0.0181496
ENSG00000166197.17	11.5086	-0.547548	0.186265	-2.93962	0.00328611	0.0245404
ENSG00000077150.20	23.8585	0.357382	0.137115	2.60645	0.00914858	0.0484512
ENSG00000148842.18	8.50807	-0.471291	0.173827	-2.71126	0.0067028	0.0397161
ENSG00000065613.15	167.581	0.229853	0.0842203	2.72919	0.00634893	0.0383573
ENSG00000148841.17	53.8572	0.53505	0.124869	4.28489	1.82829059635723E-05	0.00083227
ENSG00000231233.1	5.31829	1.26019	0.23621	5.33506	9.55154083966497E-08	2.70282790787276E-05
ENSG00000148700.15	220.915	-0.250524	0.0765659	-3.272	0.00106788	0.0119965
ENSG00000203497.2	4.82612	0.686768	0.210597	3.26105	0.00110999	0.0123372
ENSG00000119927.14	8.36332	-0.587133	0.206206	-2.84732	0.00440892	0.0297815
ENSG00000196865.4	46.8939	-0.33845	0.0942827	-3.58974	0.000331012	0.00550111
ENSG00000099204.20	48.5965	-0.611699	0.165938	-3.68632	0.000227524	0.00418533
ENSG00000151553.15	71.6117	0.381016	0.13977	2.72602	0.00641036	0.0386171
ENSG00000165832.6	7.09483	-0.468081	0.174485	-2.68264	0.00730432	0.0419508
ENSG00000165669.14	49.8823	-0.260317	0.100524	-2.5896	0.00960881	0.0499206
ENSG00000120008.16	50.8861	-0.331403	0.127188	-2.60561	0.00917119	0.0485206
ENSG00000107669.18	35.5428	-0.277871	0.0833311	-3.33455	0.000854387	0.0102619
ENSG00000107672.15	12.0159	-0.698992	0.171753	-4.06975	4.70627345888234E-05	0.00149796
ENSG00000107679.14	34.5493	-0.650219	0.168502	-3.85881	0.000113941	0.00262191
ENSG00000154473.18	65.0277	-0.412329	0.105262	-3.91716	8.95992416754135E-05	0.00224262
ENSG00000182022.18	157.352	0.379196	0.130953	2.89567	0.00378352	0.0269663
ENSG00000203791.15	7.80246	-0.505173	0.179594	-2.81286	0.00491028	0.032192
ENSG00000132334.17	134.29	0.427457	0.0961185	4.44719	8.70017185414306E-06	0.000542207
ENSG00000198546.15	4.8348	-0.503681	0.182589	-2.75855	0.00580577	0.0362425
ENSG00000185201.17	563.124	0.477028	0.145565	3.27709	0.00104883	0.0118205
ENSG00000185885.17	217.041	0.666041	0.207851	3.20442	0.00135337	0.0140434
ENSG00000142089.17	324.863	1.00612	0.273005	3.68534	0.000228396	0.00418533
ENSG00000185187.13	15.7978	-0.695955	0.224193	-3.10427	0.00190752	0.017397
ENSG00000177030.18	6.64648	-0.6599	0.217597	-3.03267	0.00242403	0.0202176
ENSG00000110651.12	19.4184	-0.612287	0.206565	-2.96414	0.0030353	0.0232307
ENSG00000005801.18	24.7664	-0.456323	0.12645	-3.60871	0.000307718	0.00524724
ENSG00000132109.10	54.7468	0.565097	0.135758	4.16253	3.14738938888346E-05	0.00114819
ENSG00000225101.6	25.2341	0.649361	0.197098	3.29461	0.000985579	0.0112776
ENSG00000181963.5	3.75978	0.933801	0.275031	3.39526	0.000685641	0.00898456
ENSG00000196778.4	14.7361	0.707136	0.230508	3.06773	0.00215693	0.0188349
ENSG00000132274.16	505.363	0.687513	0.178764	3.84592	0.0001201	0.00272041
ENSG00000166313.19	5.05103	-0.972751	0.285917	-3.40221	0.000668432	0.00884843
ENSG00000166340.18	60.5861	0.358098	0.134468	2.66307	0.00774319	0.0435632
ENSG00000175390.15	67.3601	-0.384179	0.128654	-2.98615	0.00282516	0.0223748
ENSG00000166405.15	6.51836	-0.681794	0.232851	-2.92803	0.00341114	0.0252222
ENSG00000184014.9	154.086	0.530542	0.119534	4.43841	9.06257242199332E-06	0.000547578
ENSG00000205339.10	38.0885	-0.280564	0.103683	-2.70597	0.00681049	0.0400594
ENSG00000166483.12	9.33097	-0.533799	0.201881	-2.64413	0.00819023	0.0450009
ENSG00000133812.17	95.8276	0.618875	0.120053	5.15501	2.53616374794218E-07	5.31072688819092E-05
ENSG00000254554.1	4.23214	1.1615	0.285145	4.07336	4.63394061282227E-05	0.00148371
ENSG00000148926.10	61.7529	1.07902	0.24021	4.49197	7.05679796935858E-06	0.000476675
ENSG00000236287.8	55.8903	-0.301831	0.0965059	-3.12759	0.00176247	0.0166094
ENSG00000170242.19	94.1931	-0.279828	0.0931632	-3.00363	0.00266776	0.0215117
ENSG00000152270.9	134.668	-0.3413	0.126495	-2.69813	0.00697303	0.0407388
ENSG00000129158.11	7.19959	-0.763738	0.181889	-4.19893	2.68181109085954E-05	0.00103879
ENSG00000183161.6	11.6453	-0.729856	0.178345	-4.09239	4.26947269337249E-05	0.0014057
ENSG00000148943.12	50.0207	-0.293169	0.10931	-2.682	0.00731828	0.0420079
ENSG00000152219.5	22.9094	-0.631524	0.1386	-4.55644	5.20287198944184E-06	0.000386341
ENSG00000170946.15	13.6777	-0.736199	0.157719	-4.66779	3.04461478531035E-06	0.000281629
ENSG00000109911.19	28.6047	-0.429564	0.124671	-3.44557	0.000569856	0.00790944
ENSG00000135378.4	26.1102	1.05647	0.226112	4.67232	2.97814832464026E-06	0.000281629
ENSG00000060749.16	34.6146	-0.348961	0.127258	-2.74216	0.00610367	0.0374599
ENSG00000085063.17	51.2164	0.691415	0.159613	4.33183	1.47873656468616E-05	0.000730063
ENSG00000135372.9	9.58189	-0.625145	0.200042	-3.12507	0.00177764	0.0167373
ENSG00000166181.13	51.263	-0.342273	0.0945041	-3.62178	0.00029258	0.00503007
ENSG00000135365.16	98.4313	0.48709	0.122725	3.96896	7.21878022419969E-05	0.00197338
ENSG00000255197.6	27.7138	0.524605	0.160614	3.26625	0.00108982	0.0121646
ENSG00000213619.11	10.2752	-0.452629	0.162745	-2.78121	0.00541564	0.0342853
ENSG00000109920.13	58.1936	-0.350176	0.116672	-3.00137	0.00268766	0.0216293
ENSG00000030066.13	30.0708	-0.415296	0.121114	-3.42898	0.000605863	0.00827038
ENSG00000149177.13	220.262	0.49612	0.12547	3.95409	7.68276540838514E-05	0.00204678
ENSG00000156587.16	142.624	0.720036	0.21392	3.36591	0.00076292	0.00963259
ENSG00000149131.17	29.1022	1.39567	0.44103	3.16457	0.00155312	0.0152974
ENSG00000211450.10	7.27478	-0.466716	0.160895	-2.90076	0.00372261	0.0266957
ENSG00000110031.13	47.5717	-0.338098	0.108039	-3.12941	0.00175157	0.0165514
ENSG00000166889.14	41.4424	0.560414	0.120098	4.66632	3.06644856128473E-06	0.000281629
ENSG00000166900.17	148.398	0.559808	0.123767	4.52309	6.09426566095308E-06	0.000432142
ENSG00000110077.15	142.649	0.529998	0.126434	4.19189	2.76638584823701E-05	0.00105324
ENSG00000156738.18	64.8917	-1.15926	0.249761	-4.64145	3.45970257466228E-06	0.000299364
ENSG00000110107.9	9.52475	-0.594234	0.224614	-2.64558	0.00815501	0.0449258
ENSG00000110108.10	14.4369	-0.53863	0.201245	-2.67649	0.00743988	0.0424499
ENSG00000013725.14	15.8341	-0.755864	0.246187	-3.07029	0.00213854	0.0187211
ENSG00000110448.11	10.7273	-0.696573	0.266316	-2.61559	0.00890727	0.0477055
ENSG00000124942.14	734.912	-0.519047	0.155505	-3.33781	0.000844419	0.0102209
ENSG00000255717.7	20.8777	-0.471541	0.145398	-3.2431	0.00118235	0.0128415
ENSG00000168003.18	16.3403	-0.485053	0.159241	-3.04602	0.00231889	0.0195962
ENSG00000168062.10	15.4442	2.13185	0.34325	6.2108	5.27159140606641E-10	6.89919525268941E-07
ENSG00000149823.9	34.8277	-0.574458	0.195217	-2.94266	0.00325409	0.0243707
ENSG00000245532.9	4516.39	0.648132	0.176946	3.66288	0.000249391	0.00444039
ENSG00000254470.3	46.0562	0.659583	0.205672	3.20697	0.00134143	0.014013
ENSG00000172543.9	19.7868	-0.876301	0.230753	-3.79758	0.000146117	0.00311019
ENSG00000173120.15	77.5678	0.385427	0.100327	3.84169	0.00012219	0.00274308
ENSG00000175463.12	35.6543	-0.450629	0.151484	-2.97477	0.00293207	0.0228002
ENSG00000167797.8	9.74727	-0.546926	0.194633	-2.81004	0.00495351	0.0323741
ENSG00000110066.15	64.8075	-0.163669	0.0600558	-2.72528	0.0064247	0.0386704
ENSG00000254469.9	4.89942	-0.650238	0.21851	-2.97578	0.00292241	0.0227841
ENSG00000054967.13	48.9212	0.442439	0.149722	2.95507	0.00312603	0.0237371
ENSG00000175538.11	73.0898	0.453696	0.116647	3.88949	0.000100454	0.00238492
ENSG00000137492.9	46.4684	-0.406186	0.0926903	-4.38219	1.17493777418136E-05	0.000621293
ENSG00000149269.10	107.192	0.297563	0.0870178	3.41956	0.000627224	0.00850999
ENSG00000033327.13	33.0369	0.690567	0.138588	4.98288	6.26461712901649E-07	9.93796080921252E-05
ENSG00000137509.12	83.5984	0.333639	0.107566	3.10171	0.00192405	0.0174744
ENSG00000165490.13	7.73571	0.744116	0.269746	2.75858	0.00580525	0.0362425
ENSG00000137502.10	16.2817	-0.571026	0.199445	-2.86307	0.00419562	0.0288053
ENSG00000137500.9	27.4786	-0.466286	0.121451	-3.8393	0.000123387	0.00276039
ENSG00000137504.15	79.3651	-0.435158	0.107284	-4.05614	4.98909875748956E-05	0.00156395
ENSG00000137501.17	36.4787	-0.607038	0.192162	-3.15899	0.00158315	0.0154398
ENSG00000074266.22	19.4416	-0.372347	0.103238	-3.6067	0.000310113	0.00527092
ENSG00000150687.12	8.8998	-0.859971	0.306582	-2.80503	0.00503123	0.0327658
ENSG00000166004.15	37.3317	-0.283126	0.104799	-2.70161	0.00690037	0.0404066
ENSG00000020922.13	42.2852	-0.422466	0.104443	-4.04494	5.23358969751985E-05	0.00160691
ENSG00000165895.19	7.48343	-0.817491	0.26375	-3.09949	0.00193854	0.0175575
ENSG00000023445.16	89.2832	-0.5057	0.148975	-3.39453	0.000687474	0.00899731
ENSG00000118113.12	23.3129	1.66395	0.461701	3.60396	0.000313402	0.00530223
ENSG00000187240.17	9.06827	-0.577895	0.217961	-2.65136	0.00801674	0.0445044
ENSG00000196954.14	294.404	0.795677	0.130332	6.105	1.02800110893234E-09	9.21245825313645E-07
ENSG00000137757.11	44.2443	1.20944	0.344173	3.51404	0.000441353	0.00662979
ENSG00000137752.24	234.069	0.718582	0.148172	4.84965	1.2368125956856E-06	0.000159869
ENSG00000204397.9	94.1894	0.866184	0.200732	4.31512	1.5951525669463E-05	0.000769397
ENSG00000255221.4	23.7252	1.20304	0.434528	2.76861	0.00562965	0.035316
ENSG00000149313.11	23.4865	-0.298878	0.104825	-2.85122	0.00435518	0.0295565
ENSG00000261098.1	6.09902	-0.661467	0.198266	-3.33626	0.000849142	0.0102425
ENSG00000152404.15	43.3722	-0.436588	0.111629	-3.91105	9.18952572570178E-05	0.00226387
ENSG00000166266.14	37.6355	-0.364627	0.0989403	-3.68532	0.000228414	0.00418533
ENSG00000149308.17	71.0067	-0.443943	0.107794	-4.11845	3.81429235890352E-05	0.00129494
ENSG00000149311.20	476.895	-0.427976	0.0992022	-4.31418	1.60199203650652E-05	0.000769397
ENSG00000137710.17	18.0967	-0.349359	0.102655	-3.40323	0.000665954	0.00883718
ENSG00000137714.3	8.28141	-0.544653	0.161168	-3.37941	0.000726408	0.00936919
ENSG00000137713.16	22.2194	-0.380823	0.113331	-3.36029	0.000778614	0.00975466
ENSG00000150768.17	8.02465	-0.418477	0.157786	-2.65218	0.00799747	0.0444681
ENSG00000149292.17	9.52241	-0.535729	0.173681	-3.08456	0.00203853	0.0181726
ENSG00000048028.11	18.8027	-0.588878	0.191387	-3.0769	0.00209165	0.0184573
ENSG00000109917.11	16.7143	-0.437222	0.144702	-3.02154	0.0025149	0.0206863
ENSG00000160593.19	477.617	0.538388	0.114654	4.69575	2.65632465458114E-06	0.000266746
ENSG00000255163.1	4.89401	0.651142	0.187498	3.47279	0.00051508	0.00740781
ENSG00000198851.10	45.4138	-1.02777	0.203645	-5.0469	4.49025123356275E-07	8.10567765782794E-05
ENSG00000167286.10	32.1265	-0.723194	0.202514	-3.57108	0.000355515	0.00578887
ENSG00000160654.11	42.1483	-0.654179	0.198672	-3.29276	0.000992098	0.0113398
ENSG00000118058.23	66.2114	-0.383838	0.125982	-3.04677	0.00231317	0.0195787
ENSG00000196655.12	13.8341	-0.524625	0.175257	-2.99346	0.0027583	0.0219782
ENSG00000154114.13	139.2	-0.856805	0.292548	-2.92877	0.00340305	0.0252222
ENSG00000023171.19	16.5271	1.41919	0.325829	4.35564	1.32675781437516E-05	0.000684241
ENSG00000166261.11	5.76145	-0.808675	0.19478	-4.15174	3.2995787837082E-05	0.00117896
ENSG00000280832.1	9.29677	0.765094	0.281946	2.71362	0.00665526	0.0396138
ENSG00000134954.14	167.367	-0.63205	0.161732	-3.90801	9.30610757332188E-05	0.00227652
ENSG00000254703.2	5.55388	1.26332	0.465174	2.71581	0.00661143	0.0394201
ENSG00000196323.14	111.94	-0.38096	0.127527	-2.98728	0.00281468	0.0223559
ENSG00000151500.15	9.78888	-0.435396	0.156482	-2.7824	0.00539582	0.0342597
ENSG00000111321.11	18.7454	0.507116	0.17103	2.96507	0.00302617	0.0232307
ENSG00000139193.4	12.7349	-0.889161	0.224544	-3.95985	7.49975298913619E-05	0.00201718
ENSG00000111671.10	4.78916	-0.668556	0.21548	-3.10264	0.00191802	0.0174472
ENSG00000139178.12	27.0849	0.425903	0.152377	2.79505	0.00518914	0.0334752
ENSG00000139187.10	24.2566	-1.01169	0.258777	-3.90951	9.24846397071756E-05	0.00226771
ENSG00000245105.4	20.9092	-1.12173	0.253307	-4.42833	9.49655089973002E-06	0.000552383
ENSG00000256937.1	6.94646	-0.889479	0.290494	-3.06195	0.00219897	0.019059
ENSG00000256720.1	5.34143	-0.870209	0.272743	-3.19058	0.00141987	0.0143772
ENSG00000111796.4	19.7975	-0.961164	0.2708	-3.54935	0.000386185	0.0061179
ENSG00000256594.8	21.0573	-0.458591	0.145962	-3.14186	0.00167877	0.0160865
ENSG00000257027.1	26.0066	-0.449917	0.141839	-3.17202	0.00151383	0.0150235
ENSG00000069493.15	123.143	-0.818695	0.13518	-6.05631	1.39275288243491E-09	1.04158019136383E-06
ENSG00000110848.8	13.181	-0.601553	0.190487	-3.15798	0.00158868	0.0154398
ENSG00000172243.18	272.381	0.596254	0.114916	5.18862	2.11858237164797E-07	4.72669554811914E-05
ENSG00000134539.17	86.9435	-0.550934	0.206032	-2.67402	0.00749488	0.0426012
ENSG00000213809.9	5.12305	-0.796348	0.243457	-3.271	0.00107169	0.0120263
ENSG00000256667.6	7.9243	-0.985717	0.322616	-3.05538	0.00224773	0.0193216
ENSG00000231887.7	8.14211	-0.670222	0.172939	-3.87549	0.000106409	0.0024924
ENSG00000212127.6	5.07625	-0.589495	0.196599	-2.99847	0.0027134	0.0217363
ENSG00000255837.2	5.13945	-0.506031	0.188843	-2.67964	0.0073702	0.0422364
ENSG00000256981.1	5.94889	-0.545336	0.201007	-2.71302	0.00666728	0.0396627
ENSG00000139083.11	63.4054	0.512268	0.100162	5.1144	3.14747153249895E-07	6.06621565588685E-05
ENSG00000171681.13	155.565	-0.340813	0.0874315	-3.89805	9.69686590594782E-05	0.00231746
ENSG00000121316.11	144.366	0.52921	0.189017	2.7998	0.00511348	0.0330687
ENSG00000197837.3	30.8664	-0.485577	0.162703	-2.98443	0.00284103	0.0224157
ENSG00000084463.8	12.8893	-0.42597	0.150662	-2.82732	0.004694	0.0311446
ENSG00000139154.16	22.3992	-0.352327	0.133813	-2.63298	0.00846392	0.0461428
ENSG00000121350.16	20.7464	-0.3574	0.126191	-2.83222	0.00462258	0.0308466
ENSG00000111711.10	22.5942	-0.350967	0.127854	-2.74507	0.00604984	0.0372818
ENSG00000111716.14	21.115	-0.63138	0.164363	-3.84137	0.000122351	0.00274308
ENSG00000111728.11	6.3148	-0.794694	0.249449	-3.1858	0.00144355	0.0145187
ENSG00000111731.13	79.5398	-0.290868	0.08313	-3.49895	0.000467091	0.00689766
ENSG00000139163.16	118.189	-0.271387	0.0862493	-3.14655	0.0016521	0.0158814
ENSG00000064102.15	15.7772	-0.335638	0.118045	-2.84331	0.00446473	0.0300423
ENSG00000087448.11	11.924	-0.492518	0.16911	-2.91241	0.00358647	0.0261675
ENSG00000123106.10	58.2414	-0.337351	0.130108	-2.59285	0.00951852	0.0496879
ENSG00000133687.16	11.4693	-1.27625	0.481351	-2.6514	0.0080159	0.0445044
ENSG00000151746.15	10.7335	-0.798432	0.173596	-4.59936	4.2379416827548E-06	0.00035497
ENSG00000139131.13	7.35295	-0.548918	0.171175	-3.20676	0.00134241	0.014013
ENSG00000139133.7	8.73879	-0.513299	0.152261	-3.37119	0.00074844	0.00950485
ENSG00000175548.9	7.87462	-0.549866	0.177633	-3.09552	0.00196467	0.0176871
ENSG00000139116.19	10.6352	-0.54534	0.203834	-2.67541	0.00746374	0.0425397
ENSG00000173208.4	25.5861	-0.943725	0.178922	-5.2745	1.33116013989644E-07	3.31839206302757E-05
ENSG00000260943.1	4.73483	2.36773	0.419404	5.64546	1.64741245575384E-08	7.18683683822612E-06
ENSG00000225342.2	31.5746	0.854684	0.181015	4.72163	2.33965648219662E-06	0.000242662
ENSG00000188906.17	1364.44	0.884221	0.153882	5.74608	9.13345226537471E-09	4.55367834373682E-06
ENSG00000229899.1	5.65307	0.700144	0.24741	2.8299	0.00465629	0.0309805
ENSG00000134283.18	46.6017	-0.270904	0.0939255	-2.88424	0.00392359	0.0276261
ENSG00000129317.15	33.6224	-0.343431	0.107784	-3.1863	0.00144103	0.0145073
ENSG00000184613.11	34.4199	-0.935934	0.256022	-3.65568	0.000256502	0.00452116
ENSG00000273015.2	20.7875	-0.595724	0.142914	-4.1684	3.06749792657382E-05	0.00113487
ENSG00000189079.17	71.5224	-0.222522	0.081733	-2.72255	0.00647799	0.0388876
ENSG00000111371.16	157.206	-0.641603	0.137413	-4.66915	3.02452311641476E-06	0.000281629
ENSG00000247774.7	31.1592	-0.597874	0.178607	-3.34743	0.000815655	0.010047
ENSG00000050405.13	7.12212	-0.887912	0.217857	-4.07567	4.58826219618242E-05	0.00147359
ENSG00000066084.13	112.317	0.373615	0.101679	3.67445	0.000238358	0.00428799
ENSG00000183283.16	303.214	0.192987	0.0662528	2.91289	0.00358106	0.0261618
ENSG00000063046.18	239.024	-0.343068	0.130012	-2.63874	0.00832143	0.0455093
ENSG00000167778.9	8.23052	-0.574848	0.206674	-2.78142	0.00541209	0.0342853
ENSG00000139631.19	12.6428	0.614133	0.213831	2.87205	0.00407823	0.028262
ENSG00000139626.16	26.7703	-0.715328	0.197776	-3.61685	0.000298205	0.00510999
ENSG00000135486.19	238.481	-0.345063	0.128398	-2.68745	0.00719994	0.0415335
ENSG00000135426.16	19.3403	-0.753326	0.189673	-3.9717	7.13601515819633E-05	0.00195587
ENSG00000135414.10	3.50815	-0.829942	0.26759	-3.10155	0.00192512	0.0174744
ENSG00000170581.14	83.926	0.653979	0.178562	3.66247	0.000249798	0.00444039
ENSG00000076108.12	54.8111	0.415411	0.128578	3.2308	0.00123445	0.0132561
ENSG00000166881.10	15.8719	-0.435366	0.139845	-3.11321	0.00185067	0.0171171
ENSG00000135446.17	10.3707	-0.562614	0.21623	-2.60192	0.00927027	0.0488252
ENSG00000139266.6	4.19942	-0.898402	0.287588	-3.12393	0.00178455	0.0167706
ENSG00000118596.12	42.7455	-0.513434	0.124096	-4.1374	3.51260399190172E-05	0.00123
ENSG00000118600.12	5.1405	-0.76503	0.172638	-4.43142	9.36165511952486E-06	0.000547578
ENSG00000184575.12	38.307	-0.35754	0.132055	-2.7075	0.00677924	0.039943
ENSG00000153179.13	158.294	0.292151	0.0899406	3.24827	0.00116108	0.0127184
ENSG00000135677.11	133.259	0.474436	0.169156	2.80472	0.00503601	0.0327658
ENSG00000111530.13	74.8783	-0.371205	0.103001	-3.6039	0.000313475	0.00530223
ENSG00000127334.11	85.0779	-0.551498	0.154946	-3.5593	0.000371846	0.00598038
ENSG00000255733.6	7.68911	-1.20011	0.250619	-4.78859	1.67953235178413E-06	0.000193239
ENSG00000127314.18	176.145	-0.227176	0.0838008	-2.7109	0.00670999	0.0397178
ENSG00000111581.10	30.8055	-0.490947	0.127463	-3.85167	0.000117313	0.0026818
ENSG00000111605.18	77.9113	-0.359055	0.10817	-3.31935	0.000902285	0.0106745
ENSG00000090382.7	2712.12	0.39057	0.140638	2.77713	0.00548414	0.0345689
ENSG00000166226.13	61.3336	-0.34765	0.128369	-2.70821	0.00676472	0.0399023
ENSG00000253719.4	41.5048	-0.499215	0.133314	-3.74466	0.000180641	0.00353517
ENSG00000111615.14	36.9519	-0.459993	0.120313	-3.82329	0.000131681	0.00290252
ENSG00000133641.18	17.5443	-0.65935	0.241157	-2.73411	0.00625498	0.0381085
ENSG00000198707.17	32.1666	-0.537615	0.160862	-3.34208	0.000831525	0.0101706
ENSG00000139324.12	16.4605	-0.370091	0.134273	-2.75626	0.00584673	0.0363511
ENSG00000245904.4	3.89096	-0.716824	0.276399	-2.59343	0.00950228	0.0496879
ENSG00000102189.17	47.2493	-0.300858	0.0974952	-3.08588	0.00202953	0.0181496
ENSG00000177889.10	45.5517	-0.287176	0.0976028	-2.94229	0.00325795	0.0243823
ENSG00000136040.9	429.219	0.39701	0.138258	2.87151	0.0040851	0.0282721
ENSG00000184752.14	15.9637	-0.463332	0.143247	-3.23451	0.00121852	0.0131389
ENSG00000111144.10	256.566	0.787537	0.186294	4.2274	2.36408341110506E-05	0.000966873
ENSG00000059758.8	81.8564	-0.23443	0.0746924	-3.1386	0.00169754	0.0162017
ENSG00000139350.12	25.6036	-0.37277	0.122628	-3.03983	0.00236709	0.0198427
ENSG00000075415.15	94.6026	-0.26022	0.0981121	-2.65227	0.00799528	0.0444681
ENSG00000075089.10	13.9397	-0.467961	0.145272	-3.22128	0.00127621	0.013593
ENSG00000120800.5	12.0367	-0.489257	0.16807	-2.91104	0.00360233	0.0262102
ENSG00000120805.14	19.2299	-0.4665	0.143768	-3.24482	0.00117525	0.0128043
ENSG00000111727.12	19.2018	-0.407482	0.13649	-2.98544	0.00283168	0.0223866
ENSG00000013503.10	9.44785	-0.55804	0.172025	-3.24395	0.00117883	0.0128165
ENSG00000111785.21	10.1057	-0.606089	0.146746	-4.13018	3.62480460286362E-05	0.00126
ENSG00000151135.10	15.0231	-0.480811	0.166416	-2.8892	0.0038622	0.0273666
ENSG00000151136.15	5.25152	-0.734497	0.268708	-2.73344	0.0062677	0.0381085
ENSG00000136045.12	19.764	-0.496284	0.172361	-2.87932	0.00398531	0.0278546
ENSG00000076513.17	188.096	0.240462	0.0865233	2.77916	0.00544991	0.0344259
ENSG00000111231.9	7.03548	-0.47608	0.158262	-3.00817	0.00262827	0.0213103
ENSG00000186298.12	89.639	-0.312276	0.0781754	-3.99455	6.48176117719807E-05	0.00184314
ENSG00000198270.13	7.25113	-0.654493	0.196282	-3.33445	0.000854672	0.0102619
ENSG00000135148.12	70.8691	0.593241	0.13946	4.25383	2.10140733652377E-05	0.000890758
ENSG00000135108.15	12.8832	-0.452417	0.169408	-2.67058	0.00757212	0.0429005
ENSG00000276045.3	15.725	-0.55134	0.173961	-3.16932	0.00152795	0.0151283
ENSG00000182782.8	37.5801	1.13555	0.206374	5.50241	3.74630978846531E-08	1.40085226732971E-05
ENSG00000255398.3	60.2818	1.51321	0.210805	7.17825	7.0607532853116E-13	3.69630434486062E-09
ENSG00000051825.15	33.0645	-0.502728	0.130626	-3.84859	0.0001188	0.00270399
ENSG00000150977.11	35.4765	0.48638	0.162938	2.98506	0.00283521	0.0223866
ENSG00000111364.16	6.92819	-0.476264	0.182911	-2.60381	0.00921946	0.0486416
ENSG00000111361.13	18.4999	-0.42271	0.142192	-2.97281	0.00295085	0.0228903
ENSG00000256128.6	11.4279	-1.07087	0.241646	-4.43156	9.35553026967836E-06	0.000547578
ENSG00000151948.12	90.9274	0.555031	0.149895	3.70279	0.000213241	0.00399397
ENSG00000132341.12	65.1868	-0.46887	0.121194	-3.86874	0.000109398	0.00255099
ENSG00000185163.10	3.62158	-0.88872	0.31272	-2.8419	0.0044845	0.0301172
ENSG00000247077.7	4.61109	-0.582617	0.21998	-2.6485	0.00808501	0.0446761
ENSG00000198393.8	19.4903	-0.463209	0.163794	-2.82799	0.00468415	0.0311187
ENSG00000198040.11	16.1433	-0.772211	0.165008	-4.67984	2.8709570631439E-06	0.000280924
ENSG00000196387.10	9.635	-0.386562	0.134484	-2.87441	0.00404785	0.0281601
ENSG00000090612.22	16.1635	-0.458087	0.137199	-3.33885	0.00084127	0.0102064
ENSG00000132953.17	28.1941	-0.473677	0.132872	-3.5649	0.000363989	0.00589021
ENSG00000151835.17	55.7151	-0.805729	0.141872	-5.67927	1.35266918613875E-08	6.15758538211857E-06
ENSG00000122034.17	56.2807	-0.398762	0.1182	-3.37363	0.000741844	0.0094625
ENSG00000238121.6	5.18965	-1.01084	0.255457	-3.95697	7.59049207620296E-05	0.00202736
ENSG00000132965.10	119.162	0.596693	0.15816	3.77271	0.000161487	0.00332174
ENSG00000120697.10	11.1678	-0.473935	0.142606	-3.3234	0.000889287	0.0105326
ENSG00000120699.13	7.36135	-0.588768	0.187082	-3.14711	0.00164893	0.0158679
ENSG00000120686.12	39.0405	-0.334993	0.120256	-2.78565	0.00534204	0.0340628
ENSG00000133103.17	19.5975	-0.522748	0.139234	-3.75446	0.000173719	0.00345131
ENSG00000165572.8	6.84359	-0.566574	0.18497	-3.06305	0.00219091	0.0190048
ENSG00000172766.19	27.5897	-0.302437	0.108332	-2.79175	0.00524232	0.0336524
ENSG00000102763.18	30.9069	-0.422987	0.112855	-3.74806	0.00017821	0.00352713
ENSG00000023516.9	67.2034	-0.504033	0.115626	-4.35919	1.30545615612061E-05	0.00067664
ENSG00000133106.15	164.986	0.909451	0.272233	3.3407	0.000835671	0.0101953
ENSG00000136141.15	16.5914	-0.430057	0.137478	-3.1282	0.00175883	0.01659
ENSG00000136143.16	16.8203	-0.406705	0.155456	-2.61622	0.00889105	0.0476648
ENSG00000136146.15	21.411	-0.26099	0.0986872	-2.64462	0.00817838	0.0450009
ENSG00000136156.15	913.702	0.239953	0.0752449	3.18896	0.00142787	0.0144442
ENSG00000102753.10	25.2546	-0.376533	0.101363	-3.71469	0.000203451	0.003845
ENSG00000136104.21	62.7614	-0.284932	0.10586	-2.69159	0.00711121	0.0411805
ENSG00000285444.1	7.99276	1.1138	0.27016	4.12275	3.74370880550818E-05	0.00128489
ENSG00000102796.12	11.4088	1.02369	0.2473	4.13948	3.48093209918146E-05	0.00122712
ENSG00000281106.4	9.70265	0.731364	0.238714	3.06377	0.00218566	0.018993
ENSG00000136100.14	52.1473	-0.272661	0.0954734	-2.85589	0.00429166	0.0292918
ENSG00000102837.7	8.84579	1.59808	0.568454	2.81127	0.00493469	0.0322914
ENSG00000083544.16	24.3989	-0.594163	0.139327	-4.26453	2.00326840588805E-05	0.000863137
ENSG00000083520.15	58.0095	-0.345145	0.088462	-3.90162	9.55515278006085E-05	0.00231045
ENSG00000118922.18	72.0782	-0.694611	0.164732	-4.2166	2.4801614557816E-05	0.000994915
ENSG00000235532.1	7.4423	-0.828766	0.260433	-3.18226	0.00146131	0.014614
ENSG00000286330.1	4.42686	-1.42932	0.346754	-4.12202	3.75571675848381E-05	0.00128489
ENSG00000136111.14	21.3232	-0.685737	0.197608	-3.47019	0.000520095	0.00743511
ENSG00000188243.14	21.0802	-0.41471	0.101747	-4.07591	4.58346657753426E-05	0.00147359
ENSG00000139737.22	12.6322	-0.50527	0.166975	-3.02603	0.0024779	0.0205142
ENSG00000215417.13	8.22126	-0.5702	0.175131	-3.25584	0.00113057	0.0124864
ENSG00000088451.11	7.97898	-0.532421	0.188138	-2.82995	0.00465556	0.0309805
ENSG00000065150.21	37.9887	-0.442789	0.118101	-3.74923	0.000177381	0.00351739
ENSG00000088387.20	22.6663	-0.567908	0.18574	-3.05754	0.00223164	0.0192465
ENSG00000125245.14	9.88768	-0.770969	0.241938	-3.18664	0.00143934	0.0145048
ENSG00000169508.7	35.1848	-0.993979	0.241748	-4.11163	3.92870657459579E-05	0.00132262
ENSG00000280734.3	8.81972	0.615648	0.199538	3.08536	0.00203305	0.0181622
ENSG00000134900.12	94.3217	-0.559664	0.102599	-5.45484	4.90157445618439E-08	1.62864447480653E-05
ENSG00000102524.12	156.881	0.536093	0.172182	3.11353	0.00184861	0.0171171
ENSG00000139832.5	8.71186	1.02456	0.278774	3.67523	0.000237637	0.00428238
ENSG00000134905.17	35.2133	0.431143	0.136449	3.15973	0.00157913	0.0154398
ENSG00000088448.14	68.6978	-0.297697	0.0685102	-4.34529	1.39089275900737E-05	0.000706925
ENSG00000068650.19	66.4012	0.365277	0.1269	2.87847	0.00399606	0.0278925
ENSG00000126226.22	21.5835	-0.471632	0.1398	-3.37362	0.000741878	0.0094625
ENSG00000092201.10	52.9634	-0.328642	0.104302	-3.15087	0.00162783	0.0157082
ENSG00000211829.9	27.4987	-0.654065	0.239352	-2.73265	0.00628261	0.038177
ENSG00000277734.8	49.8174	-1.03117	0.196059	-5.25951	1.44443171431126E-07	3.51702326717185E-05
ENSG00000100461.18	110.349	0.293635	0.0959272	3.06102	0.00220585	0.0190712
ENSG00000092036.19	24.2572	0.69015	0.204288	3.37832	0.000729311	0.00936919
ENSG00000092010.15	149.379	0.360034	0.118943	3.02693	0.0024705	0.0205124
ENSG00000100911.16	83.6027	0.565591	0.185683	3.04601	0.00231898	0.0195962
ENSG00000100450.13	46.2007	-0.706946	0.25982	-2.72091	0.00651029	0.039017
ENSG00000100453.13	38.0863	-0.770331	0.290712	-2.64981	0.00805369	0.0445473
ENSG00000092140.16	29.6936	-0.501153	0.124809	-4.01537	5.93532971059161E-05	0.00171544
ENSG00000092108.22	78.6667	-0.378012	0.101372	-3.72896	0.000192275	0.0037074
ENSG00000100852.13	54.9495	-0.379838	0.106815	-3.55604	0.000376482	0.00603639
ENSG00000198604.11	228.205	0.524164	0.111427	4.70409	2.54999530700776E-06	0.000259208
ENSG00000100906.11	90.2511	0.425031	0.138239	3.07461	0.00210775	0.0185291
ENSG00000174373.17	34.4639	-0.480262	0.124407	-3.86041	0.000113197	0.00262137
ENSG00000151332.19	9.58204	-0.558763	0.138248	-4.04175	5.30539076967998E-05	0.00161475
ENSG00000100941.9	62.2611	-0.334077	0.125271	-2.66685	0.00765664	0.0432157
ENSG00000185246.18	19.2177	-0.504687	0.121949	-4.1385	3.49581196556736E-05	0.00122823
ENSG00000100442.11	17.1004	-0.315168	0.107209	-2.93974	0.00328486	0.0245404
ENSG00000187790.11	12.5531	-0.415299	0.160165	-2.59294	0.00951586	0.0496879
ENSG00000165501.17	9.85675	-0.519454	0.186417	-2.78651	0.00532787	0.0339932
ENSG00000168282.6	35.6202	-0.351663	0.125536	-2.80129	0.00508994	0.0329724
ENSG00000165527.7	83.9083	-0.297792	0.0918752	-3.24126	0.00119001	0.0129096
ENSG00000125375.17	12.8741	-0.567045	0.191866	-2.95542	0.00312245	0.0237371
ENSG00000100522.10	3.14809	-0.845236	0.270626	-3.12327	0.00178856	0.0167706
ENSG00000100523.16	72.0224	-0.30111	0.114409	-2.63188	0.00849127	0.0461927
ENSG00000285774.3	7.50086	-1.10599	0.350032	-3.15969	0.00157938	0.0154398
ENSG00000131979.20	65.4613	0.576032	0.193179	2.98186	0.00286502	0.0225341
ENSG00000139946.10	76.2992	0.332272	0.106392	3.12309	0.00178961	0.0167706
ENSG00000100592.16	14.4881	-0.373204	0.13072	-2.85498	0.00430394	0.0293374
ENSG00000126790.12	6.57721	-0.600368	0.174032	-3.44976	0.000561085	0.00781191
ENSG00000126773.13	66.8286	-0.297688	0.0858331	-3.46822	0.000523909	0.00746303
ENSG00000020426.11	10.584	-0.600422	0.192799	-3.11425	0.00184416	0.0171171
ENSG00000126814.7	5.21755	-0.605526	0.191415	-3.16341	0.00155931	0.0153152
ENSG00000139974.16	10.4363	-0.487368	0.145646	-3.34626	0.000819097	0.0100775
ENSG00000027075.16	86.1609	-0.58867	0.184264	-3.19471	0.00139972	0.0143396
ENSG00000140006.12	13.8126	-0.661893	0.16486	-4.01488	5.94749868484838E-05	0.00171544
ENSG00000054654.19	378.11	-0.378045	0.130851	-2.88912	0.00386322	0.0273666
ENSG00000089775.12	20.2773	-0.555161	0.172916	-3.21059	0.00132462	0.0138826
ENSG00000126804.14	61.6097	-0.466487	0.11503	-4.05537	5.00557162513402E-05	0.00156443
ENSG00000171723.16	4.30032	-0.879454	0.205189	-4.28607	1.81859694614583E-05	0.000831472
ENSG00000185650.10	108.605	0.382388	0.120669	3.1689	0.00153017	0.0151283
ENSG00000072110.16	96.3327	0.450878	0.136516	3.30276	0.000957391	0.0110761
ENSG00000273797.1	4.18847	0.753994	0.23921	3.15202	0.00162144	0.0156754
ENSG00000133985.3	7.14088	-1.06779	0.28893	-3.69567	0.000219307	0.00407842
ENSG00000197555.10	124.977	0.90641	0.121195	7.47896	7.49126581483943E-14	7.84335530813688E-10
ENSG00000080815.19	107.088	0.303056	0.0808938	3.74635	0.000179425	0.00353517
ENSG00000133961.21	133.277	0.363029	0.116379	3.11937	0.00181237	0.0169391
ENSG00000170345.10	76.3729	0.390524	0.121122	3.22422	0.00126318	0.0134817
ENSG00000133935.7	5.71752	-0.581558	0.221611	-2.62423	0.00868463	0.0467737
ENSG00000198894.8	8.79588	-0.542624	0.16719	-3.24556	0.00117219	0.0127975
ENSG00000054983.17	47.5706	0.309783	0.103079	3.0053	0.0026532	0.0214509
ENSG00000100722.20	28.2799	-0.355771	0.111409	-3.19337	0.00140621	0.0143639
ENSG00000198668.13	250.007	-0.345932	0.0789371	-4.38237	1.17394564525019E-05	0.000621293
ENSG00000133943.21	49.2997	0.561138	0.127436	4.40329	1.06622541655506E-05	0.000600182
ENSG00000100796.18	69.4182	-0.299193	0.069205	-4.32329	1.53721512810426E-05	0.000748588
ENSG00000165929.13	128.679	-0.720604	0.170662	-4.22241	2.41699928871858E-05	0.000980852
ENSG00000100815.12	68.5652	-0.218751	0.0762211	-2.86996	0.0041053	0.0283713
ENSG00000089737.17	42.7919	-0.41192	0.134972	-3.05188	0.0022741	0.0194259
ENSG00000127152.18	52.2677	-0.742468	0.174172	-4.26286	2.01829690548712E-05	0.000866048
ENSG00000183576.13	59.5376	-0.245214	0.0902604	-2.71674	0.00659283	0.039354
ENSG00000196405.13	55.2405	-0.568643	0.181444	-3.13399	0.00172448	0.0163545
ENSG00000140105.18	132.924	1.05278	0.210255	5.00716	5.52377796632363E-07	9.03655551678256E-05
ENSG00000196663.16	56.2616	0.696965	0.179674	3.87905	0.000104867	0.00246732
ENSG00000185215.11	99.481	0.557052	0.181724	3.06538	0.00217392	0.0189674
ENSG00000211897.9	5.46388	-1.22531	0.394268	-3.1078	0.00188484	0.0172956
ENSG00000211898.8	3.2056	-1.06084	0.400912	-2.64608	0.00814317	0.0448968
ENSG00000211899.10	53.9476	-0.767292	0.255084	-3.008	0.0026297	0.0213103
ENSG00000275835.5	10.1562	-0.534105	0.204728	-2.60885	0.00908478	0.0482341
ENSG00000224078.15	104.875	-0.483529	0.157095	-3.07795	0.00208433	0.0184316
ENSG00000114062.22	90.1297	-0.351311	0.0848355	-4.14109	3.45665248681989E-05	0.00122267
ENSG00000034053.15	7.21467	-0.761554	0.256919	-2.96418	0.00303493	0.0232307
ENSG00000185115.6	12.5132	-0.881135	0.206256	-4.27204	1.93690437677918E-05	0.00085567
ENSG00000140199.13	206.307	0.360239	0.100011	3.60199	0.00031579	0.00532073
ENSG00000215252.12	10.0411	-0.917181	0.241855	-3.79228	0.000149268	0.00315088
ENSG00000021776.11	63.0917	-0.220103	0.0790515	-2.7843	0.00536437	0.0341221
ENSG00000166068.13	5.51986	-0.683971	0.256442	-2.66715	0.00764973	0.0432
ENSG00000171262.11	12.3181	-0.548613	0.16084	-3.41092	0.000647444	0.00867956
ENSG00000172575.12	46.0051	-0.841209	0.149552	-5.62486	1.85660899718882E-08	7.77547848022679E-06
ENSG00000175746.6	5.22261	-1.27029	0.46158	-2.75204	0.0059225	0.0366481
ENSG00000174197.17	77.7719	-0.420411	0.099855	-4.21022	2.5512743010065E-05	0.00100578
ENSG00000103966.11	7.27275	-0.584333	0.216173	-2.70308	0.00687011	0.040297
ENSG00000137842.7	12.7868	-0.43858	0.143727	-3.05147	0.00227722	0.0194259
ENSG00000166963.13	5.78507	0.776913	0.251444	3.08981	0.00200286	0.0179537
ENSG00000185880.13	72.2673	0.426028	0.157294	2.70847	0.00675933	0.039893
ENSG00000137767.14	46.6941	0.604101	0.125995	4.79463	1.62975229340924E-06	0.000191102
ENSG00000128951.14	16.4449	-0.461737	0.138227	-3.34044	0.000836466	0.0101953
ENSG00000255302.5	59.0474	-0.297824	0.10225	-2.9127	0.00358319	0.0261618
ENSG00000092439.16	88.4404	-0.307221	0.086661	-3.54508	0.00039249	0.00618881
ENSG00000104093.14	289.367	0.692368	0.140242	4.93696	7.93493218083256E-07	0.000113806
ENSG00000128989.11	115.946	-0.315944	0.0753004	-4.19578	2.71928254237805E-05	0.00104289
ENSG00000259935.1	3.0808	-0.865676	0.305726	-2.83154	0.00463244	0.0308927
ENSG00000181827.16	31.874	-0.45812	0.141511	-3.23735	0.00120647	0.0130224
ENSG00000140262.18	40.2541	-0.406637	0.0992241	-4.09817	4.16436438647139E-05	0.00137978
ENSG00000103569.10	730.982	0.584574	0.175689	3.32732	0.000876842	0.0104562
ENSG00000259651.2	5.66062	0.919626	0.273966	3.35672	0.000788741	0.0097961
ENSG00000259379.1	16.7254	0.780346	0.29125	2.6793	0.00737772	0.0422564
ENSG00000259671.1	14.3613	0.824593	0.301614	2.73393	0.00625827	0.0381085
ENSG00000140307.11	17.1276	-0.345419	0.122316	-2.82398	0.00474317	0.0312923
ENSG00000128915.12	40.9237	-0.423892	0.106952	-3.96337	7.38997796069505E-05	0.0019993
ENSG00000069667.16	103.652	-0.659644	0.154602	-4.26673	1.98356739397876E-05	0.000863137
ENSG00000129003.19	440.845	-0.234157	0.0807496	-2.89979	0.00373416	0.0267419
ENSG00000103642.12	35.1055	0.520737	0.140832	3.69756	0.000217679	0.00406256
ENSG00000090470.15	9.07381	-0.547312	0.190138	-2.87849	0.00399581	0.0278925
ENSG00000074696.13	12.8639	-0.55059	0.171931	-3.20238	0.00136296	0.014115
ENSG00000138614.15	12.0557	-0.449768	0.151417	-2.97039	0.00297419	0.0230324
ENSG00000259924.1	8.03187	-0.703514	0.187941	-3.74327	0.000181644	0.00354696
ENSG00000166938.13	19.1014	-0.455007	0.162759	-2.79559	0.00518053	0.0334403
ENSG00000174446.13	8.31133	-0.572856	0.208785	-2.74376	0.00607406	0.0373616
ENSG00000166949.17	14.6274	-0.607009	0.199348	-3.04497	0.00232704	0.0196231
ENSG00000066933.16	39.5997	-0.460353	0.116518	-3.95091	7.78555829477008E-05	0.0020689
ENSG00000140464.20	22.6288	0.811538	0.243316	3.33532	0.000852009	0.0102619
ENSG00000177971.9	13.6411	-0.637135	0.172528	-3.69293	0.000221684	0.0041153
ENSG00000140367.12	26.6801	-0.379333	0.126083	-3.00861	0.00262448	0.0213103
ENSG00000167196.14	26.9468	-0.430258	0.128733	-3.34226	0.000831004	0.0101706
ENSG00000117906.14	10.2944	-0.426985	0.156069	-2.73587	0.0062215	0.0379598
ENSG00000140391.15	15.372	-0.553119	0.18306	-3.02151	0.00251516	0.0206863
ENSG00000140382.15	19.1523	-0.514085	0.145331	-3.53734	0.000404179	0.00627856
ENSG00000140395.9	13.6447	-0.415284	0.158146	-2.62595	0.00864066	0.0466328
ENSG00000140598.15	17.3828	-0.391119	0.115099	-3.39811	0.000678521	0.00892477
ENSG00000170776.22	335.474	0.427837	0.0974644	4.38967	1.13521538776336E-05	0.000615072
ENSG00000197299.13	8.75219	-0.558421	0.196569	-2.84084	0.00449956	0.0301907
ENSG00000140450.9	20.9151	-0.552293	0.188588	-2.92857	0.00340526	0.0252222
ENSG00000131871.15	10.6115	-0.59734	0.147359	-4.05363	5.042950370614E-05	0.00157142
ENSG00000161980.6	6.88533	-0.54639	0.172627	-3.16515	0.00155001	0.0152812
ENSG00000007392.17	22.6679	-0.481542	0.131839	-3.65251	0.00025969	0.00455436
ENSG00000161999.13	7.46454	-0.706339	0.203986	-3.46268	0.000534825	0.00755683
ENSG00000007520.4	13.1907	-0.545431	0.179469	-3.03913	0.00237261	0.0198571
ENSG00000131634.14	11.6716	-1.07638	0.252342	-4.26557	1.99395064105404E-05	0.000863137
ENSG00000198736.12	166.172	0.542826	0.155933	3.48114	0.000499277	0.00722796
ENSG00000184207.9	6.96867	-0.634385	0.224719	-2.82301	0.00475748	0.0313473
ENSG00000008517.19	49.0127	-0.915565	0.217892	-4.20192	2.6466052617441E-05	0.00103665
ENSG00000010539.12	34.931	0.537259	0.116913	4.59538	4.31954115535079E-06	0.000354984
ENSG00000103313.13	67.9923	0.550034	0.164843	3.33671	0.000847758	0.0102376
ENSG00000162086.16	13.5844	-0.454581	0.164811	-2.75821	0.00581196	0.0362425
ENSG00000167981.7	8.48985	-0.561315	0.207302	-2.70772	0.00677476	0.039939
ENSG00000167984.18	19.4341	-0.741734	0.196926	-3.76656	0.000165514	0.00336886
ENSG00000153406.14	6.47143	-0.829741	0.26276	-3.15779	0.0015897	0.0154398
ENSG00000103415.12	18.4038	-0.609992	0.15333	-3.97828	6.94142192350249E-05	0.00191305
ENSG00000033011.14	6.60242	-0.903657	0.254424	-3.55178	0.000382642	0.00609781
ENSG00000166669.13	21.7538	-0.487579	0.166177	-2.9341	0.00334517	0.024875
ENSG00000189067.14	507.684	0.324068	0.116522	2.78118	0.00541622	0.0342853
ENSG00000085721.13	17.3342	-0.702761	0.162186	-4.33305	1.4705948523122E-05	0.000730063
ENSG00000066654.14	52.9212	-0.322032	0.103608	-3.10818	0.00188247	0.017289
ENSG00000102897.10	20.9813	0.435061	0.136774	3.18088	0.00146828	0.0146408
ENSG00000180747.15	43.5202	-0.478027	0.12047	-3.968	7.24777630346816E-05	0.00197615
ENSG00000140749.9	196.14	0.485519	0.133313	3.64195	0.000270581	0.00471379
ENSG00000248124.8	5.66981	-0.815684	0.205037	-3.97822	6.94324016897788E-05	0.00191305
ENSG00000185716.12	7.77308	-0.689713	0.159162	-4.33339	1.4682798809162E-05	0.000730063
ENSG00000090905.19	40.1198	-0.291724	0.109686	-2.65962	0.00782279	0.0437993
ENSG00000205629.12	7.15643	-0.473456	0.173451	-2.72962	0.00634074	0.0383521
ENSG00000047578.13	13.8715	0.536404	0.167236	3.20748	0.00133905	0.0140058
ENSG00000169180.12	333.142	0.511702	0.12426	4.118	3.82175070884522E-05	0.00129494
ENSG00000013364.19	74.0006	0.512726	0.135071	3.79597	0.00014707	0.00311075
ENSG00000180096.12	16.9249	-0.76006	0.201579	-3.77054	0.000162897	0.00334418
ENSG00000140678.17	153.304	0.536717	0.154191	3.48086	0.000499813	0.00722796
ENSG00000131797.12	5.19597	-0.991145	0.234316	-4.22995	2.33742928699725E-05	0.000959721
ENSG00000185947.15	134.914	0.466878	0.116237	4.01659	5.90455787851256E-05	0.00171249
ENSG00000102910.14	42.4009	-0.322631	0.101297	-3.185	0.00144753	0.0145318
ENSG00000167208.15	66.2472	0.494045	0.125634	3.9324	8.41003228191005E-05	0.00215289
ENSG00000177200.18	109.92	-0.268141	0.0916544	-2.92557	0.00343826	0.0253869
ENSG00000087253.13	123.941	0.574388	0.161573	3.55497	0.000378022	0.00605182
ENSG00000261997.1	15.8385	0.701725	0.224669	3.12337	0.00178792	0.0167706
ENSG00000256812.2	8.13515	0.860657	0.23708	3.63023	0.000283167	0.00489235
ENSG00000087263.17	8.22601	-0.530942	0.191722	-2.76933	0.00561711	0.0352796
ENSG00000125124.14	20.648	-0.608407	0.183613	-3.31353	0.000921252	0.0108081
ENSG00000140853.16	109.282	0.474559	0.158322	2.99742	0.00272271	0.0217776
ENSG00000102931.8	24.1907	-0.461441	0.131286	-3.51479	0.00044011	0.00662061
ENSG00000182885.17	43.1916	0.733393	0.208595	3.51587	0.000438316	0.00661263
ENSG00000103037.12	3.30999	-0.807355	0.267667	-3.01627	0.00255909	0.0209163
ENSG00000125166.13	5.85278	-0.867436	0.220337	-3.93686	8.25533563027562E-05	0.00213944
ENSG00000159593.15	15.6881	-0.477859	0.154926	-3.08443	0.00203942	0.0181726
ENSG00000102901.13	6.8118	-0.608342	0.183867	-3.3086	0.000937623	0.0109442
ENSG00000072736.19	100.751	-0.391076	0.100731	-3.88238	0.000103439	0.00244472
ENSG00000184939.16	23.218	-0.678785	0.149876	-4.52897	5.92732894007553E-06	0.000427994
ENSG00000132603.15	14.627	-0.55436	0.162672	-3.40785	0.000654772	0.00873461
ENSG00000223496.3	13.2018	-0.609373	0.208762	-2.91899	0.00351171	0.0257959
ENSG00000180917.18	26.5444	-0.42973	0.132372	-3.24639	0.00116877	0.0127735
ENSG00000214331.8	7.19699	-0.655935	0.220983	-2.96826	0.00299488	0.023096
ENSG00000168404.13	42.2585	0.672602	0.14076	4.77836	1.76732817230893E-06	0.000198967
ENSG00000184517.12	5.14041	-0.683112	0.214723	-3.18137	0.00146582	0.0146302
ENSG00000186153.18	10.3075	-0.642945	0.189844	-3.3867	0.000707384	0.00917758
ENSG00000178573.7	19.7009	-0.595134	0.207903	-2.86255	0.00420243	0.0288143
ENSG00000261471.1	5.58747	0.917588	0.229922	3.99087	6.58310017167678E-05	0.00185282
ENSG00000135686.13	22.0025	-0.410109	0.134164	-3.05678	0.00223728	0.0192634
ENSG00000103196.12	37.9386	0.859852	0.219656	3.91453	9.05787533341907E-05	0.0022473
ENSG00000103264.18	3.68527	-0.865028	0.290018	-2.98267	0.00285747	0.0224945
ENSG00000198931.11	9.91794	-0.600999	0.201224	-2.98671	0.00281995	0.0223559
ENSG00000075399.14	8.53432	1.10264	0.280172	3.93559	8.2992670135994E-05	0.00214551
ENSG00000260528.5	32.3167	0.73705	0.19375	3.80414	0.000142299	0.003053
ENSG00000179409.11	3.66935	-0.754684	0.282176	-2.67452	0.00748372	0.0426012
ENSG00000167699.13	18.6546	-0.515191	0.170889	-3.01477	0.00257176	0.020987
ENSG00000074660.16	29.9244	1.56778	0.259447	6.0428	1.51466504710091E-09	1.05723620287644E-06
ENSG00000132383.12	49.5775	-0.446876	0.160965	-2.77623	0.0054993	0.0346436
ENSG00000141456.16	3.34994	-0.803431	0.267488	-3.00362	0.00266789	0.0215117
ENSG00000141480.18	233.403	0.383196	0.120081	3.19114	0.00141714	0.0143772
ENSG00000161921.17	26.4561	0.755479	0.192823	3.91799	8.92908935722329E-05	0.00224191
ENSG00000180626.10	13.6087	-0.577363	0.155409	-3.71511	0.000203114	0.003845
ENSG00000029725.17	74.1794	-0.321662	0.0852569	-3.77285	0.000161391	0.00332174
ENSG00000167842.16	13.0274	-0.400244	0.138055	-2.89916	0.00374167	0.0267773
ENSG00000141510.18	8.65351	-0.603748	0.21389	-2.8227	0.00476211	0.0313581
ENSG00000132510.11	40.4028	0.520735	0.199221	2.61385	0.00895275	0.0478485
ENSG00000166579.16	90.2113	0.318265	0.0982767	3.23845	0.0012018	0.0129988
ENSG00000007237.19	47.7794	0.573356	0.19922	2.878	0.00400205	0.0279157
ENSG00000006744.19	11.8565	-0.509348	0.164812	-3.09047	0.00199838	0.0179289
ENSG00000236088.10	11.6387	-0.670734	0.172384	-3.89094	9.98574129964849E-05	0.00237615
ENSG00000006695.12	7.71283	-0.521913	0.162536	-3.21106	0.00132244	0.0138826
ENSG00000011295.16	20.1722	-0.635314	0.160942	-3.94747	7.89824931866022E-05	0.00207785
ENSG00000175061.18	143.538	-0.635503	0.18238	-3.4845	0.000493066	0.00717997
ENSG00000141040.15	5.61229	-0.872221	0.238736	-3.65349	0.000258698	0.00455222
ENSG00000154016.14	5.10443	-1.05918	0.276797	-3.82656	0.000129948	0.00287038
ENSG00000274180.1	30.1923	-0.686385	0.232951	-2.94648	0.00321418	0.0241756
ENSG00000109046.15	205.734	0.412097	0.138965	2.96547	0.00302222	0.0232307
ENSG00000109118.14	39.5242	0.397215	0.13678	2.90405	0.00368373	0.0266175
ENSG00000108582.12	260.431	0.400458	0.131253	3.05105	0.00228044	0.0194259
ENSG00000176208.9	20.6547	-0.457735	0.158508	-2.88777	0.00387989	0.0274338
ENSG00000185379.21	3.87488	-0.668846	0.225915	-2.96061	0.00307028	0.0234299
ENSG00000166750.10	153.964	-0.602151	0.179492	-3.35476	0.000794342	0.00981909
ENSG00000267312.1	3.48396	-1.03844	0.243367	-4.26699	1.98131794099449E-05	0.000863137
ENSG00000255987.1	5.87379	-0.663988	0.248222	-2.67498	0.0074734	0.0425716
ENSG00000274767.1	9.20908	-0.953687	0.27809	-3.42942	0.000604883	0.00826779
ENSG00000276070.5	5.97282	-1.06043	0.315591	-3.36014	0.000779041	0.00975466
ENSG00000277791.5	62.8293	0.377875	0.117951	3.20365	0.00135697	0.0140668
ENSG00000161405.17	47.3407	-0.7615	0.189962	-4.00869	6.10563562920018E-05	0.00175621
ENSG00000188895.12	142.779	0.411915	0.124331	3.31304	0.000922867	0.0108081
ENSG00000131759.18	37.052	0.46457	0.157346	2.95254	0.00315168	0.0238815
ENSG00000126353.3	27.7201	-0.66219	0.246604	-2.68523	0.00724788	0.0416952
ENSG00000073584.20	23.5487	-0.36613	0.0973758	-3.75996	0.000169938	0.00340852
ENSG00000178502.6	7.63082	-0.544398	0.195978	-2.77785	0.00547195	0.0345337
ENSG00000173757.10	106.224	0.383233	0.147989	2.58961	0.00960847	0.0499206
ENSG00000126561.18	29.8707	0.380621	0.133741	2.84597	0.00442764	0.0298502
ENSG00000168610.16	107.891	0.44278	0.11358	3.8984	9.68310137012546E-05	0.00231746
ENSG00000183978.8	8.09516	-0.498361	0.187887	-2.65245	0.00799106	0.0444681
ENSG00000108861.9	29.8854	0.966133	0.194157	4.97605	6.48940358626723E-07	0.000101409
ENSG00000168591.16	22.5923	0.431084	0.161706	2.66585	0.00767928	0.0432735
ENSG00000030582.18	74.5222	0.488877	0.188643	2.59154	0.00955468	0.0498195
ENSG00000184922.14	88.5386	0.532313	0.160552	3.31552	0.000914719	0.010765
ENSG00000108424.11	196.003	0.408087	0.109634	3.72226	0.000197449	0.00377243
ENSG00000141293.16	24.9763	-0.866616	0.195085	-4.44225	8.90219203803966E-06	0.000545064
ENSG00000136436.15	106.618	0.319672	0.10963	2.91593	0.00354627	0.026001
ENSG00000167085.13	23.6022	-0.49868	0.153193	-3.25523	0.001133	0.0125
ENSG00000136444.10	9.76355	-0.541544	0.19881	-2.72393	0.00645104	0.0387702
ENSG00000108848.16	120.766	-0.356787	0.0997041	-3.57846	0.000345631	0.00567203
ENSG00000141232.5	18.934	-0.440949	0.141631	-3.11336	0.00184973	0.0171171
ENSG00000243678.12	5.63051	-0.715003	0.2717	-2.63159	0.00849873	0.0462003
ENSG00000166260.13	14.8612	-0.454587	0.157491	-2.88643	0.0038964	0.0275272
ENSG00000153933.10	16.2421	-0.422522	0.157317	-2.6858	0.00723572	0.0416662
ENSG00000121060.19	147.148	0.740541	0.166518	4.44722	8.69898421352946E-06	0.000542207
ENSG00000108387.16	7.11954	1.03029	0.363705	2.83277	0.00461471	0.0308138
ENSG00000062716.13	621.791	0.426012	0.0976088	4.36449	1.27422500455231E-05	0.000663738
ENSG00000108506.13	21.413	-0.429675	0.141125	-3.04464	0.00232961	0.0196231
ENSG00000279369.1	13.4189	-0.529339	0.179859	-2.94307	0.0032497	0.0243553
ENSG00000007312.13	17.7187	-0.89653	0.24934	-3.59561	0.000323628	0.00541275
ENSG00000258890.7	17.5848	-0.415855	0.153894	-2.70222	0.00688779	0.0403554
ENSG00000108854.16	27.6562	-0.363071	0.101925	-3.56213	0.000367861	0.00592539
ENSG00000197170.10	21.691	-0.292747	0.0992492	-2.94961	0.00318172	0.0240351
ENSG00000130935.10	24.0843	-0.40945	0.120478	-3.39855	0.000677436	0.00892477
ENSG00000196704.14	24.6004	-0.337265	0.116028	-2.90675	0.003652	0.0264795
ENSG00000154263.17	3.70184	-0.83441	0.293732	-2.84072	0.00450121	0.0301907
ENSG00000154265.16	35.0422	-0.54808	0.164353	-3.33478	0.000853661	0.0102619
ENSG00000267365.1	11.4779	1.37497	0.223811	6.14346	8.07409104244853E-10	9.21245825313645E-07
ENSG00000123700.5	164.837	0.974196	0.179171	5.43725	5.4109674990085E-08	1.71675241559451E-05
ENSG00000167851.15	93.2785	0.39484	0.120094	3.28777	0.00100986	0.0114801
ENSG00000182173.14	6.71472	-0.846106	0.238893	-3.54178	0.000397434	0.00623858
ENSG00000132475.10	655.973	0.304099	0.106545	2.85418	0.00431476	0.0293729
ENSG00000132478.10	7.7498	-0.484061	0.186345	-2.59765	0.00938636	0.0492232
ENSG00000141569.12	3.74689	-0.830094	0.301495	-2.75326	0.00590045	0.0365765
ENSG00000129667.13	21.7064	0.865481	0.224999	3.84659	0.000119773	0.00272021
ENSG00000181038.14	8.48911	-0.428331	0.149626	-2.86267	0.00420085	0.0288143
ENSG00000161547.17	66.0245	-0.39233	0.0964024	-4.06971	4.70706840345492E-05	0.00149796
ENSG00000184640.20	55.2745	-0.50443	0.179892	-2.80407	0.00504623	0.0327669
ENSG00000141524.17	35.6479	-0.435738	0.165622	-2.63091	0.00851555	0.0462614
ENSG00000184557.4	50.4777	0.896523	0.254054	3.52887	0.000417343	0.00639763
ENSG00000087157.19	61.2304	0.713797	0.182913	3.90239	9.52488467094569E-05	0.00231045
ENSG00000173821.19	611.671	0.749648	0.176138	4.25603	2.08090099958636E-05	0.000885652
ENSG00000185813.11	3.45549	-0.85188	0.259834	-3.27856	0.00104339	0.0117846
ENSG00000141574.8	101.813	0.92875	0.173916	5.34023	9.28284022005686E-08	2.69975936399987E-05
ENSG00000178927.18	76.203	0.349393	0.134059	2.60627	0.00915344	0.0484512
ENSG00000079134.12	21.7623	-0.459623	0.142177	-3.23275	0.00122603	0.0131927
ENSG00000101596.16	1433.45	0.492567	0.121799	4.0441	5.252524009852E-05	0.00160801
ENSG00000207034.1	3.73504	0.695988	0.255525	2.72376	0.0064543	0.0387702
ENSG00000263753.8	23.6228	-0.453787	0.16058	-2.82593	0.00471432	0.0312049
ENSG00000198081.11	19.6899	-0.517889	0.137556	-3.76494	0.000166591	0.0033746
ENSG00000168461.13	230.574	0.41355	0.130861	3.16023	0.00157647	0.0154398
ENSG00000101558.14	152.257	0.323476	0.0984225	3.2866	0.00101404	0.0115152
ENSG00000168675.19	29.4229	-0.44382	0.159689	-2.77927	0.00544812	0.0344259
ENSG00000101654.18	23.9985	-0.448053	0.114833	-3.90179	9.54829653404145E-05	0.00231045
ENSG00000175322.12	5.25521	-0.722614	0.213029	-3.3921	0.000693601	0.00906617
ENSG00000168234.13	29.41	-0.445891	0.119998	-3.71581	0.000202553	0.00384189
ENSG00000141380.14	50.3446	-0.371352	0.0952783	-3.89755	9.71695451340031E-05	0.00231746
ENSG00000101695.9	9.23173	-0.613945	0.201592	-3.04548	0.00232313	0.0196154
ENSG00000186814.14	9.17962	-0.520446	0.160942	-3.23374	0.00122181	0.0131608
ENSG00000141425.18	34.6314	-0.338335	0.0926216	-3.65287	0.000259327	0.00455436
ENSG00000141424.13	21.9433	-0.403295	0.124988	-3.22666	0.00125243	0.0134079
ENSG00000134759.14	28.8399	-0.421164	0.128676	-3.27306	0.00106389	0.0119645
ENSG00000152217.20	14.1822	-0.644761	0.196933	-3.27401	0.00106033	0.0119372
ENSG00000152223.15	100.596	0.57882	0.110923	5.21823	1.80637845668468E-07	4.20284054255302E-05
ENSG00000152229.18	80.9446	1.11501	0.173721	6.41837	1.37738732914644E-10	2.06017790516617E-07
ENSG00000152234.16	116.68	-0.3094	0.113001	-2.73802	0.00618109	0.0377794
ENSG00000101665.10	5.29466	-1.04695	0.29691	-3.52615	0.000421651	0.0064448
ENSG00000141627.14	42.8381	-0.251937	0.0898669	-2.80345	0.0050559	0.0327976
ENSG00000196628.20	29.985	-0.478102	0.152443	-3.13627	0.00171112	0.0162837
ENSG00000091157.14	50.29	-0.304586	0.109674	-2.7772	0.00548298	0.0345689
ENSG00000172175.15	45.6353	-0.426185	0.120755	-3.52933	0.00041661	0.00639763
ENSG00000171791.14	75.128	-0.45759	0.149989	-3.05083	0.00228212	0.0194259
ENSG00000176225.15	24.3379	-0.42374	0.156254	-2.71186	0.00669068	0.0397161
ENSG00000179981.11	11.764	-0.767865	0.20388	-3.76627	0.000165708	0.00336886
ENSG00000101493.11	65.9612	0.58167	0.163644	3.55448	0.00037873	0.0060539
ENSG00000166377.20	49.9314	-0.396736	0.116162	-3.41536	0.000636969	0.00858309
ENSG00000197540.8	13.8042	-1.06962	0.242888	-4.40377	1.06384388226453E-05	0.000600182
ENSG00000064666.15	87.6927	0.388168	0.14589	2.66068	0.00779832	0.0437559
ENSG00000064932.16	68.8601	0.633512	0.17669	3.58545	0.000336497	0.00554823
ENSG00000188305.6	6.87905	0.757212	0.240113	3.15357	0.00161289	0.0156216
ENSG00000099860.9	52.5763	0.621625	0.205671	3.02242	0.00250761	0.0206729
ENSG00000176533.13	4.15544	-0.904251	0.301415	-3.00002	0.00269958	0.0216587
ENSG00000141873.11	6.39292	-0.610316	0.225268	-2.70928	0.00674285	0.0398632
ENSG00000104964.15	108.072	-0.58646	0.179911	-3.25971	0.00111525	0.0123517
ENSG00000171236.10	51.3572	0.639155	0.211195	3.02637	0.00247507	0.0205142
ENSG00000196365.12	6.03779	-0.635244	0.237266	-2.67735	0.00742081	0.042422
ENSG00000125652.8	11.6601	-0.594586	0.21162	-2.80968	0.00495902	0.0323899
ENSG00000125731.13	3.73338	-1.10832	0.335236	-3.30608	0.000946116	0.0109943
ENSG00000167785.9	8.08589	-0.646854	0.204166	-3.16828	0.00153345	0.0151464
ENSG00000196110.8	11.2345	-0.490076	0.159035	-3.08156	0.00205918	0.0182953
ENSG00000188321.14	11.5895	-0.680722	0.158142	-4.30451	1.67352890986255E-05	0.000796448
ENSG00000174652.20	30.81	-0.532231	0.154631	-3.44194	0.00057756	0.00796714
ENSG00000197961.12	23.2243	-0.438316	0.152468	-2.87481	0.00404272	0.0281601
ENSG00000171469.11	18.1065	-0.37784	0.130224	-2.90146	0.00371426	0.0266733
ENSG00000127445.14	13.5479	-0.490021	0.1672	-2.93074	0.00338159	0.0251279
ENSG00000090339.9	18.758	0.81071	0.183886	4.40876	1.03962111813284E-05	0.000591567
ENSG00000129347.21	6.10776	-0.671782	0.222508	-3.01914	0.0025349	0.0207509
ENSG00000129351.17	35.6426	-0.377965	0.1384	-2.73097	0.00631487	0.0383021
ENSG00000197044.11	14.907	-0.41055	0.156528	-2.62285	0.00871971	0.0468903
ENSG00000171223.6	175.31	0.485544	0.162725	2.98384	0.0028466	0.0224427
ENSG00000179115.11	9.04847	-0.614518	0.216347	-2.84043	0.00450529	0.0301987
ENSG00000186529.16	66.4947	0.586324	0.193115	3.03614	0.00239625	0.020023
ENSG00000105639.20	66.8415	0.708115	0.174943	4.04769	5.17252138597061E-05	0.00159753
ENSG00000216490.4	8.86736	0.948452	0.270099	3.51149	0.000445594	0.0066764
ENSG00000006015.18	9.88266	-0.59565	0.226938	-2.62472	0.00867194	0.0467294
ENSG00000181896.12	15.3096	-0.372315	0.142691	-2.60924	0.00907426	0.0482341
ENSG00000105708.9	13.5186	-0.536681	0.140872	-3.8097	0.000139133	0.00300356
ENSG00000081665.14	30.7683	-0.425488	0.133718	-3.18196	0.0014628	0.014614
ENSG00000256771.4	7.31434	-0.552268	0.207186	-2.66556	0.00768602	0.0432881
ENSG00000237440.9	11.1793	-0.648722	0.186464	-3.47907	0.000503158	0.00725952
ENSG00000196705.8	17.0084	-0.489208	0.13698	-3.57138	0.000355101	0.00578887
ENSG00000182141.10	23.434	-0.442262	0.12812	-3.45194	0.000556576	0.00778018
ENSG00000167232.14	36.2721	-0.735087	0.163187	-4.50458	6.65047263274736E-06	0.000452146
ENSG00000197372.10	9.41004	-0.612369	0.177858	-3.44301	0.00057527	0.00795012
ENSG00000196172.9	4.23082	-0.861749	0.239474	-3.5985	0.000320055	0.00537016
ENSG00000213096.11	19.0896	-0.447346	0.153665	-2.91118	0.00360067	0.0262102
ENSG00000261824.7	21.2666	-0.509479	0.185711	-2.7434	0.00608063	0.0373616
ENSG00000169021.6	20.6339	-0.387822	0.126293	-3.0708	0.00213485	0.0187202
ENSG00000105171.10	13.1667	-0.440361	0.129677	-3.39583	0.000684198	0.00897913
ENSG00000105176.18	39.2355	-0.567653	0.129509	-4.38313	1.16986643338919E-05	0.000621293
ENSG00000121297.8	15.7118	0.584274	0.225345	2.5928	0.00951995	0.0496879
ENSG00000105185.12	6.11976	-0.48771	0.169314	-2.88051	0.00397033	0.0278056
ENSG00000213965.4	4.81668	-0.542194	0.185961	-2.91564	0.00354961	0.0260073
ENSG00000126261.13	32.705	-0.501917	0.112692	-4.45387	8.43374314081461E-06	0.00053263
ENSG00000089335.21	21.3523	-0.477072	0.148485	-3.21293	0.00131387	0.0138532
ENSG00000180884.10	11.0444	-0.578149	0.185614	-3.11479	0.00184074	0.0171171
ENSG00000089351.15	36.1102	0.56773	0.187802	3.02303	0.00250261	0.0206643
ENSG00000126262.5	103.686	0.785267	0.151352	5.18834	2.12182130622349E-07	4.72669554811914E-05
ENSG00000011600.12	245.966	0.493725	0.144585	3.41478	0.000638341	0.00859052
ENSG00000167635.12	42.0021	-0.383861	0.120041	-3.19776	0.00138499	0.0142585
ENSG00000142065.14	9.92929	-0.575423	0.147476	-3.90181	9.54778074028534E-05	0.00231045
ENSG00000186017.15	6.57562	-0.683715	0.236399	-2.89221	0.00382541	0.0271629
ENSG00000254004.7	12.6081	-0.574398	0.187469	-3.06396	0.00218429	0.018993
ENSG00000186020.13	9.59511	-0.608881	0.186524	-3.26435	0.00109716	0.0122335
ENSG00000189042.14	7.25833	-0.573178	0.212195	-2.70118	0.00690932	0.0404363
ENSG00000267041.6	4.70992	-0.800481	0.266093	-3.00827	0.00262737	0.0213103
ENSG00000197050.11	9.51533	-0.510764	0.197047	-2.5921	0.00953929	0.049764
ENSG00000171827.11	5.8162	-0.568974	0.181649	-3.13227	0.00173462	0.0164209
ENSG00000180479.14	3.8404	-0.842295	0.294404	-2.86101	0.0042229	0.0289357
ENSG00000120784.17	9.24521	-0.969674	0.247571	-3.91676	8.97476016389886E-05	0.00224262
ENSG00000189144.15	4.63758	-0.864321	0.225681	-3.82983	0.000128232	0.0028505
ENSG00000104814.13	6.65823	-0.909316	0.275122	-3.30514	0.000949285	0.0110018
ENSG00000128016.7	109.047	0.366368	0.119958	3.05414	0.00225709	0.0193594
ENSG00000176396.11	3.49674	-0.612301	0.212623	-2.87976	0.00397984	0.0278535
ENSG00000105202.9	39.0494	-0.638506	0.182419	-3.50022	0.000464869	0.00687455
ENSG00000128000.17	30.7615	-0.553339	0.128938	-4.2915	1.7747178739718E-05	0.000825835
ENSG00000197782.15	44.5221	-0.294852	0.108773	-2.7107	0.00671415	0.0397178
ENSG00000160410.15	69.9612	0.597209	0.171381	3.48469	0.000492703	0.00717997
ENSG00000268027.5	9.36299	-0.663709	0.20071	-3.30681	0.000943642	0.0109777
ENSG00000170956.17	33.5132	0.721797	0.155218	4.65022	3.31583052350808E-06	0.000293981
ENSG00000105369.10	18.4932	-0.911123	0.288459	-3.15858	0.00158538	0.0154398
ENSG00000079385.23	23.0116	1.07779	0.240621	4.4792	7.49229227510475E-06	0.000496483
ENSG00000124469.12	4.46359	1.46582	0.450807	3.25156	0.00114775	0.0126228
ENSG00000011422.12	36.3446	0.763029	0.151618	5.03258	4.83911975011845E-07	8.44426396395669E-05
ENSG00000263002.8	8.47962	-0.67919	0.218777	-3.10449	0.00190608	0.017397
ENSG00000167380.17	24.1997	-0.664992	0.149277	-4.45476	8.39874954179539E-06	0.00053263
ENSG00000131115.16	21.2312	-0.626659	0.15946	-3.92989	8.49859649703179E-05	0.00216497
ENSG00000159917.17	7.48774	-0.431299	0.162709	-2.65074	0.00803149	0.044539
ENSG00000069399.15	23.5503	0.634301	0.188075	3.3726	0.000744627	0.00948449
ENSG00000104856.14	15.9611	0.604488	0.185967	3.2505	0.001152	0.0126563
ENSG00000125753.14	152.405	0.435192	0.13036	3.33837	0.000842714	0.0102121
ENSG00000125743.11	39.0216	-0.497505	0.143004	-3.47895	0.000503382	0.00725952
ENSG00000008438.5	7.93531	0.891957	0.328471	2.71549	0.00661788	0.0394361
ENSG00000160007.19	22.1782	-0.454831	0.142543	-3.19082	0.00141868	0.0143772
ENSG00000105373.19	188.028	-0.826372	0.198678	-4.15935	3.19156707846967E-05	0.00115227
ENSG00000142227.11	56.3971	-0.37773	0.126945	-2.97554	0.00292472	0.0227841
ENSG00000087074.8	37.1828	0.516074	0.168162	3.0689	0.00214848	0.0187925
ENSG00000161618.10	5.10166	-0.699778	0.23848	-2.93432	0.00334274	0.0248746
ENSG00000142546.14	38.0694	-0.532372	0.158042	-3.36856	0.000755633	0.00955655
ENSG00000105374.10	88.8608	-0.749245	0.244515	-3.06421	0.00218247	0.018993
ENSG00000105497.8	9.17416	-0.626551	0.165459	-3.78674	0.000152636	0.00319619
ENSG00000171051.9	538.537	0.507838	0.15242	3.33183	0.000862757	0.0103235
ENSG00000171049.9	198.987	0.591351	0.148539	3.98112	6.8592474428136E-05	0.00191305
ENSG00000197619.14	11.1145	-0.404306	0.139966	-2.88861	0.0038695	0.0273926
ENSG00000142556.19	8.39145	-0.732251	0.186685	-3.9224	8.76722991389732E-05	0.00221188
ENSG00000197608.12	10.863	-0.636294	0.158023	-4.0266	5.65902758104439E-05	0.00166252
ENSG00000198464.14	14.4763	-0.637346	0.173225	-3.6793	0.00023388	0.0042369
ENSG00000189190.10	11.4189	-0.594325	0.213858	-2.77906	0.00545159	0.0344259
ENSG00000203326.12	13.6519	-0.484171	0.175111	-2.76494	0.00569335	0.0356729
ENSG00000198346.11	5.08074	-0.631132	0.21444	-2.94316	0.00324875	0.0243553
ENSG00000204577.11	58.2899	0.760119	0.168743	4.5046	6.64988765935152E-06	0.000452146
ENSG00000196867.8	4.0404	-1.02301	0.328456	-3.11459	0.00184203	0.0171171
ENSG00000197714.9	43.982	-0.339567	0.106782	-3.18	0.00147274	0.0146714
ENSG00000268205.1	5.80475	-0.622686	0.205881	-3.02449	0.00249052	0.0205807
ENSG00000188785.12	9.81182	-0.658577	0.229555	-2.86892	0.00411871	0.028389
ENSG00000186272.13	6.80247	-0.535186	0.198443	-2.69692	0.00699834	0.0407977
ENSG00000105136.21	4.67596	-0.654559	0.246357	-2.65696	0.00788497	0.0440424
ENSG00000121406.9	8.21844	-0.928547	0.224885	-4.12898	3.64374288427891E-05	0.00126
ENSG00000251369.9	6.14811	-0.669094	0.23592	-2.8361	0.00456675	0.0305325
ENSG00000213762.12	15.2318	-0.595974	0.186754	-3.19123	0.00141668	0.0143772
ENSG00000121417.14	14.013	-0.420032	0.156151	-2.68992	0.00714701	0.0413193
ENSG00000204519.11	6.69939	-0.797283	0.191866	-4.15541	3.24700902736407E-05	0.00116425
ENSG00000083814.13	9.36014	-0.558917	0.180435	-3.09761	0.00195089	0.0176085
ENSG00000166704.12	7.88712	-0.519629	0.175298	-2.96426	0.00303409	0.0232307
ENSG00000198131.14	9.57044	-0.440287	0.154747	-2.84521	0.00443827	0.0299026
ENSG00000125826.21	44.04	0.468891	0.166074	2.82338	0.00475195	0.0313306
ENSG00000196209.13	32.8752	0.411465	0.150675	2.73081	0.00631783	0.0383021
ENSG00000089012.14	5.41122	-0.874466	0.240995	-3.62857	0.000284996	0.00491582
ENSG00000276649.1	4.93593	0.866536	0.23837	3.63525	0.000277714	0.00480606
ENSG00000198053.12	69.4481	0.463063	0.171171	2.70526	0.00682504	0.0401038
ENSG00000101361.17	21.1411	-0.501586	0.164923	-3.04133	0.00235538	0.019792
ENSG00000088812.18	12.9941	-0.466608	0.152066	-3.06846	0.00215162	0.0188042
ENSG00000101224.18	14.5985	-0.601749	0.224253	-2.68335	0.00728897	0.0418856
ENSG00000101236.17	132.16	0.797917	0.15108	5.28143	1.28176458560325E-07	3.31839206302757E-05
ENSG00000101290.14	98.1593	0.469216	0.112184	4.18257	2.88234263991792E-05	0.00108306
ENSG00000182621.18	19.4895	-0.518519	0.180383	-2.87455	0.004046	0.0281601
ENSG00000089123.16	7.87632	-0.539735	0.182937	-2.95039	0.00317374	0.0240094
ENSG00000125870.11	23.919	-0.435037	0.10754	-4.04536	5.2243428599951E-05	0.00160691
ENSG00000125844.16	10.1308	0.545676	0.209147	2.60906	0.00907922	0.0482341
ENSG00000089006.17	58.347	-0.391676	0.103544	-3.78271	0.000155129	0.00322261
ENSG00000149474.14	4.77329	-0.628963	0.238156	-2.64097	0.0082669	0.0452869
ENSG00000188559.15	137.886	0.488372	0.153059	3.19073	0.00141912	0.0143772
ENSG00000132661.4	3.52649	-0.654468	0.242972	-2.6936	0.00706858	0.0410699
ENSG00000101391.21	7.66705	-0.780353	0.225353	-3.4628	0.000534589	0.00755683
ENSG00000101412.13	5.2674	0.853844	0.322881	2.64445	0.00818228	0.0450009
ENSG00000101019.22	11.138	-0.454067	0.175349	-2.58951	0.00961137	0.0499206
ENSG00000126001.16	10.7834	-0.525015	0.198129	-2.64986	0.0080525	0.0445473
ENSG00000244462.8	73.1969	-0.222902	0.0854665	-2.60807	0.0091055	0.0482707
ENSG00000118705.17	43.2294	-0.35042	0.104421	-3.35582	0.000791299	0.00980462
ENSG00000101363.13	6.20958	0.562388	0.21596	2.60412	0.00921093	0.0486326
ENSG00000101452.15	7.28691	-0.598109	0.201379	-2.97006	0.00297737	0.0230399
ENSG00000124177.16	38.3741	-0.491219	0.138554	-3.54533	0.000392125	0.00618881
ENSG00000101104.13	5.12843	0.633409	0.232936	2.71923	0.00654332	0.0391701
ENSG00000172315.6	13.5375	-0.454898	0.151265	-3.0073	0.00263584	0.0213407
ENSG00000278231.1	4.1697	0.760714	0.230472	3.30067	0.000964526	0.0111149
ENSG00000124201.15	85.6065	0.441676	0.129135	3.42027	0.000625595	0.00850647
ENSG00000158470.5	59.9786	0.821258	0.197619	4.15576	3.24202534863226E-05	0.00116425
ENSG00000197818.12	24.3498	0.535023	0.162175	3.29904	0.00097017	0.0111623
ENSG00000124226.11	47.0408	0.295314	0.110336	2.67649	0.00743971	0.0424499
ENSG00000224397.7	37.1522	0.609011	0.176218	3.45601	0.000548227	0.00768398
ENSG00000203999.9	3.95654	1.28249	0.321433	3.98991	6.6097605057323E-05	0.00185534
ENSG00000101126.18	68.2785	-0.266534	0.0822454	-3.24071	0.00119232	0.0129096
ENSG00000101096.20	27.9444	-0.636042	0.180055	-3.53249	0.000411673	0.00635725
ENSG00000182463.16	5.17227	-0.887616	0.295856	-3.00017	0.00269832	0.0216587
ENSG00000101138.12	17.4033	-0.360412	0.117145	-3.07663	0.00209357	0.0184573
ENSG00000022277.13	95.3302	0.249341	0.0824904	3.02267	0.00250555	0.0206723
ENSG00000124256.15	21.6955	0.659312	0.234854	2.80733	0.00499536	0.0326068
ENSG00000124203.7	28.2452	-0.913972	0.198873	-4.59576	4.31179913878143E-06	0.000354984
ENSG00000101182.15	55.1129	-0.320984	0.112545	-2.85205	0.00434385	0.0295517
ENSG00000101189.7	7.40589	-0.608665	0.226636	-2.68565	0.00723886	0.0416662
ENSG00000197457.10	5.58487	-0.64016	0.233313	-2.74378	0.00607364	0.0373616
ENSG00000203880.12	67.3143	-0.535251	0.185659	-2.88298	0.00393927	0.0276992
ENSG00000154727.11	39.8778	-0.313541	0.103112	-3.0408	0.00235952	0.0198109
ENSG00000156239.12	7.47945	-0.887478	0.234555	-3.78366	0.000154536	0.00321669
ENSG00000156273.16	454.246	0.398415	0.10883	3.6609	0.000251329	0.00445249
ENSG00000159086.15	41.4961	-0.397616	0.0929775	-4.27648	1.89872809498199E-05	0.000845944
ENSG00000159110.21	21.8886	0.445638	0.130387	3.41781	0.00063128	0.00855045
ENSG00000142166.13	117.194	0.413478	0.124146	3.33058	0.000866649	0.0103582
ENSG00000142188.17	23.3912	-0.428012	0.146899	-2.91365	0.00357232	0.0261189
ENSG00000237945.7	9.89235	-0.72044	0.213234	-3.37864	0.000728464	0.00936919
ENSG00000198743.7	71.9053	-0.475804	0.117065	-4.06445	4.81453836655896E-05	0.00152291
ENSG00000182670.13	84.8587	-0.507116	0.123251	-4.1145	3.88021956870065E-05	0.00131051
ENSG00000157551.19	344.742	1.23057	0.215077	5.72153	1.05571881449091E-08	5.02426181259994E-06
ENSG00000185658.14	206.241	-0.28856	0.0637929	-4.52338	6.08592841130697E-06	0.000432142
ENSG00000160185.15	10.4869	-0.75369	0.254217	-2.96475	0.0030293	0.0232307
ENSG00000184787.19	35.1844	-0.340262	0.127663	-2.66531	0.00769173	0.043297
ENSG00000160305.18	42.5522	-0.458471	0.165953	-2.76266	0.00573331	0.0359018
ENSG00000160310.18	90.6048	-0.240054	0.0914448	-2.62513	0.0086616	0.0467184
ENSG00000177663.14	81.83	0.544027	0.158524	3.43183	0.000599532	0.00822686
ENSG00000184470.21	12.2174	-0.869077	0.243905	-3.56317	0.000366401	0.00591096
ENSG00000100028.12	7.14563	-0.547457	0.203088	-2.69567	0.00702478	0.0408835
ENSG00000128203.7	5.66081	0.971336	0.27818	3.49175	0.00047986	0.0070366
ENSG00000100099.21	15.8543	-0.434061	0.162517	-2.67087	0.00756554	0.0429005
ENSG00000183762.13	24.3174	1.58904	0.290154	5.47652	4.33777175495291E-08	1.51388234247857E-05
ENSG00000100296.14	30.2047	0.29451	0.112854	2.60965	0.00906354	0.0482191
ENSG00000099985.4	10.097	1.01812	0.25693	3.96264	7.41261472421335E-05	0.00200026
ENSG00000099992.16	6.07836	-0.576015	0.200599	-2.87148	0.00408555	0.0282721
ENSG00000100029.18	7.03459	-0.650007	0.196441	-3.30892	0.000936583	0.0109442
ENSG00000182541.18	153.743	1.06301	0.175378	6.06127	1.3505142991421E-09	1.04158019136383E-06
ENSG00000100100.13	34.0175	-0.758769	0.201542	-3.76481	0.000166674	0.0033746
ENSG00000100105.18	8.1482	-0.788871	0.234952	-3.35758	0.000786278	0.00977712
ENSG00000198089.16	24.5571	-0.443489	0.157269	-2.81994	0.00480325	0.0315694
ENSG00000241878.11	40.2216	0.364647	0.136214	2.67702	0.00742808	0.0424288
ENSG00000100225.18	1904.91	-0.737796	0.248029	-2.97464	0.00293333	0.0228002
[truncated: 19 more rows]
