# Supplementary material for: Circulating cell-free RNA in blood as a host response biomarker for detection of tuberculosis
Source: Nat Commun. 2024 Jun 10;15:4949. doi: 10.1038/s41467-024-49245-6 (PMC11164910; doi:10.1038/s41467-024-49245-6)
Supplement: Supplementary file 10 — Source Data [file 41467_2024_49245_MOESM10_ESM.xlsx]

## Sheet: Figure 1B
Figure 1B
	Cohort	Fraction	Cell Type
	Cohort 1	0.00279623	Other
	Cohort 2	0.00122759	Other
	Cohort 3	0.00371401	Other
	Cohort 1	0.08239	NK.Cell
	Cohort 2	0.0402952	NK.Cell
	Cohort 3	0.0621702	NK.Cell
	Cohort 1	0.100149	Monocyte
	Cohort 2	0.00888559	Monocyte
	Cohort 3	0.0534716	Monocyte
	Cohort 1	0.0264342	Other
	Cohort 2	0.00607237	Other
	Cohort 3	0.00814694	Other
	Cohort 1	2.78147e-05	Other
	Cohort 2	9.32403e-06	Other
	Cohort 3	2.79608e-05	Other
	Cohort 1	0.00388244	Other
	Cohort 2	0.0016972	Other
	Cohort 3	0.00425191	Other
	Cohort 1	0.0017954	Other
	Cohort 2	0.00214852	Other
	Cohort 3	0.0147172	Other
	Cohort 1	0.000228327	Other
	Cohort 2	8.81334e-05	Other
	Cohort 3	0.000261514	Other
	Cohort 1	1.48168e-05	Other
	Cohort 2	4.73039e-06	Other
	Cohort 3	1.55806e-05	Other
	Cohort 1	4.13076e-05	Other
	Cohort 2	4.0807e-05	Other
	Cohort 3	4.52171e-05	Other
	Cohort 1	0.000355323	Other
	Cohort 2	0.000110526	Other
	Cohort 3	0.000398926	Other
	Cohort 1	0.119256	Endothelial.cell
	Cohort 2	0.0541829	Endothelial.cell
	Cohort 3	0.0743075	Endothelial.cell
	Cohort 1	0.0412277	neutrophil
	Cohort 2	0.00651203	neutrophil
	Cohort 3	0.0293877	neutrophil
	Cohort 1	0.147327	B.cell
	Cohort 2	0.0806153	B.cell
	Cohort 3	0.13466	B.cell
	Cohort 1	0.0602929	Other
	Cohort 2	0.0435461	Other
	Cohort 3	0.0576643	Other
	Cohort 1	0.017766	Other
	Cohort 2	0.0028206	Other
	Cohort 3	0.0122665	Other
	Cohort 1	0.111447	Platelet
	Cohort 2	0.610016	Platelet
	Cohort 3	0.355674	Platelet
	Cohort 1	4.70756e-05	Other
	Cohort 2	1.75542e-05	Other
	Cohort 3	4.5427e-05	Other
	Cohort 1	0.00287606	Other
	Cohort 2	0.000408595	Other
	Cohort 3	3.67183e-05	Other
	Cohort 1	0.00142144	Other
	Cohort 2	0.000708906	Other
	Cohort 3	0.00228506	Other
	Cohort 1	0.000246239	Other
	Cohort 2	0.00011934	Other
	Cohort 3	0.000310545	Other
	Cohort 1	2.00934e-05	Other
	Cohort 2	7.04506e-06	Other
	Cohort 3	2.11057e-05	Other
	Cohort 1	1.96478e-05	Other
	Cohort 2	6.71375e-06	Other
	Cohort 3	1.99727e-05	Other
	Cohort 1	0.0184802	Other
	Cohort 2	0.00925757	Other
	Cohort 3	0.00572766	Other
	Cohort 1	0.183457	Myeloid.progenitor
	Cohort 2	0.0580482	Myeloid.progenitor
	Cohort 3	0.0911773	Myeloid.progenitor
	Cohort 1	2.88785e-05	Other
	Cohort 2	1.10595e-05	Other
	Cohort 3	3.0534e-05	Other
	Cohort 1	0.00141005	Other
	Cohort 2	0.00077151	Other
	Cohort 3	0.00178814	Other
	Cohort 1	2.94935e-05	Other
	Cohort 2	1.05806e-05	Other
	Cohort 3	2.9227e-05	Other
	Cohort 1	0.00010513	Other
	Cohort 2	9.57623e-05	Other
	Cohort 3	0.000141676	Other
	Cohort 1	3.62411e-05	Other
	Cohort 2	1.65782e-05	Other
	Cohort 3	3.19593e-05	Other
	Cohort 1	0.00242631	Other
	Cohort 2	0.00172998	Other
	Cohort 3	0.00668607	Other
	Cohort 1	3.77264e-05	Other
	Cohort 2	1.42871e-05	Other
	Cohort 3	3.88778e-05	Other
	Cohort 1	0.0517353	Other
	Cohort 2	0.0648025	Other
	Cohort 3	0.0706342	Other
	Cohort 1	0.000170958	Other
	Cohort 2	3.86268e-05	Other
	Cohort 3	4.31552e-05	Other
	Cohort 1	0.000215431	Other
	Cohort 2	0.000248346	Other
	Cohort 3	0.000581145	Other
	Cohort 1	0.00348992	Other
	Cohort 2	0.00189154	Other
	Cohort 3	0.00427979	Other
	Cohort 1	5.95248e-05	Other
	Cohort 2	0.000102537	Other
	Cohort 3	0.000154629	Other
	Cohort 1	9.04624e-05	Other
	Cohort 2	3.70056e-05	Other
	Cohort 3	0.000100176	Other
	Cohort 1	3.50367e-05	Other
	Cohort 2	1.24298e-05	Other
	Cohort 3	7.3705e-05	Other
	Cohort 1	0.00139787	Other
	Cohort 2	0.000409734	Other
	Cohort 3	0.0015043	Other
	Cohort 1	0.0167326	Other
	Cohort 2	0.00296108	Other
	Cohort 3	0.00307717	Other

## Sheet: Figure 1F
Figure 1F
	Model	Set (Train, Test)	AUC
	C5	Test	0.931373
	C5	Train	1
	EXTRATREES	Test	0.934641
	EXTRATREES	Train	1
	GFS	Test	0.946623
	GFS	Train	0.921173
	GLM	Test	0.567538
	GLM	Train	0.581951
	GLMNETLasso	Test	0.888889
	GLMNETLasso	Train	0.996635
	GLMNETRidge	Test	0.922658
	GLMNETRidge	Train	0.906753
	KNN	Test	0.904684
	KNN	Train	0.884162
	LDA	Test	0.594227
	LDA	Train	1
	NB	Test	0.893246
	NB	Train	0.954698
	NNET	Test	0.922658
	NNET	Train	0.903869
	PAM	Test	0.909586
	PAM	Train	0.892574
	RF	Test	0.936819
	RF	Train	1
	RPART	Test	0.840959
	RPART	Train	0.830089
	SVMLIN	Test	0.931373
	SVMLIN	Train	0.925258
	SVMRAD	Test	0.912854
	SVMRAD	Train	0.967075

## Sheet: Figure 2A
Figure 2A
	Step #	Gene Name	ROC-AUC
	1	GBP5	0.873
	2	BNIP3L	0.88
	3	KLF6	0.9
	4	DYSF	0.912
	5	LASP1	0.915
	6	PCBP1	0.921

## Sheet: Figure 2C
Figure 2C
	Set (Train, Test, Validation)	tb	6-gene TB score
	Train	Negative	0.138789
	Train	Positive	0.95553
	Train	Positive	0.960789
	Train	Negative	0.074777
	Train	Positive	0.993772
	Train	Positive	0.775177
	Train	Negative	0.938068
	Train	Positive	0.668677
	Train	Positive	0.935555
	Train	Positive	0.888138
	Train	Positive	0.950901
	Train	Negative	0.218581
	Train	Positive	0.537616
	Train	Positive	0.833264
	Train	Negative	0.190608
	Train	Positive	0.933195
	Train	Positive	0.154105
	Train	Positive	0.602527
	Train	Positive	0.698609
	Train	Negative	0.896546
	Train	Positive	0.748029
	Train	Positive	0.979692
	Train	Negative	0.274238
	Train	Negative	0.00473908
	Train	Positive	0.993317
	Train	Positive	0.866713
	Train	Negative	0.0483911
	Train	Negative	0.967418
	Train	Positive	0.540276
	Train	Positive	0.262625
	Train	Positive	0.984351
	Train	Positive	0.994047
	Train	Negative	0.47669
	Train	Positive	0.537804
	Train	Positive	0.959364
	Train	Negative	0.927381
	Train	Negative	0.0183256
	Train	Positive	0.518532
	Train	Positive	0.974874
	Train	Positive	0.977975
	Train	Positive	0.6258
	Train	Negative	0.49386
	Train	Positive	0.784902
	Train	Positive	0.532111
	Train	Negative	0.136088
	Train	Positive	0.501328
	Train	Positive	0.904092
	Train	Positive	0.947827
	Train	Positive	0.98886
	Train	Positive	0.994345
	Train	Negative	0.232723
	Train	Positive	0.76047
	Train	Negative	0.0517863
	Train	Negative	0.0145047
	Train	Negative	0.412164
	Train	Positive	0.971373
	Train	Negative	0.0202307
	Train	Negative	0.484235
	Train	Positive	0.995742
	Train	Positive	0.794411
	Train	Negative	0.294617
	Train	Negative	0.0349138
	Train	Negative	0.0768436
	Train	Negative	0.207789
	Train	Negative	0.406069
	Train	Negative	0.0647796
	Train	Negative	0.447219
	Train	Negative	0.0595146
	Train	Negative	0.0796692
	Train	Negative	0.213028
	Train	Negative	0.682488
	Train	Negative	0.195845
	Train	Negative	0.202296
	Train	Positive	0.955934
	Train	Positive	0.530057
	Train	Positive	0.612581
	Train	Positive	0.938494
	Train	Positive	0.700964
	Train	Positive	0.647053
	Train	Positive	0.610474
	Train	Positive	0.876494
	Train	Negative	0.306706
	Train	Negative	0.117761
	Train	Negative	0.0224578
	Train	Negative	0.0687886
	Train	Negative	0.0375496
	Train	Negative	0.359626
	Train	Negative	0.0480741
	Train	Negative	0.290588
	Train	Negative	0.240093
	Train	Negative	0.188741
	Train	Positive	0.960089
	Train	Positive	0.995501
	Train	Positive	0.984783
	Train	Positive	0.907895
	Train	Positive	0.918897
	Train	Positive	0.801037
	Train	Positive	0.960056
	Train	Positive	0.980508
	Train	Positive	0.624934
	Train	Positive	0.995706
	Train	Positive	0.983354
	Train	Positive	0.945125
	Train	Positive	0.995842
	Train	Positive	0.994435
	Train	Negative	0.0138701
	Train	Positive	0.506819
	Train	Negative	0.250926
	Train	Negative	0.0568829
	Train	Negative	0.582849
	Train	Negative	0.0237138
	Train	Negative	0.158817
	Train	Positive	0.2043
	Train	Positive	0.0746736
	Train	Positive	0.542233
	Train	Negative	0.91142
	Train	Negative	0.000418079
	Train	Positive	0.990847
	Train	Positive	0.89791
	Train	Negative	0.446752
	Train	Negative	0.17206
	Train	Negative	0.170313
	Train	Negative	0.169891
	Train	Positive	0.993496
	Train	Negative	0.155291
	Train	Positive	0.969018
	Train	Positive	0.805113
	Train	Positive	0.830012
	Train	Positive	0.970709
	Train	Positive	0.62866
	Test	Positive	0.984833
	Test	Positive	0.989231
	Test	Positive	0.641451
	Test	Positive	0.784502
	Test	Negative	0.554814
	Test	Positive	0.971856
	Test	Negative	0.158199
	Test	Negative	0.261973
	Test	Positive	0.881
	Test	Negative	0.39693
	Test	Negative	0.614812
	Test	Negative	0.0450706
	Test	Negative	0.0617824
	Test	Positive	0.997515
	Test	Positive	0.82151
	Test	Negative	0.128337
	Test	Positive	0.940551
	Test	Positive	0.997328
	Test	Positive	0.993021
	Test	Positive	0.617285
	Test	Negative	0.401432
	Test	Positive	0.688002
	Test	Negative	0.449253
	Test	Positive	0.989523
	Test	Positive	0.935275
	Test	Positive	0.995127
	Test	Negative	0.414578
	Test	Positive	0.0879567
	Test	Negative	0.0658762
	Test	Positive	0.955353
	Test	Negative	0.283017
	Test	Negative	0.147574
	Test	Negative	0.112614
	Test	Positive	0.559275
	Test	Negative	0.348349
	Test	Negative	0.29715
	Test	Positive	0.555659
	Test	Positive	0.917908
	Test	Negative	0.487797
	Test	Negative	0.376835
	Test	Negative	0.385217
	Test	Negative	0.0836249
	Test	Negative	0.0926574
	Test	Negative	0.845932
	Test	Negative	0.855536
	Test	Positive	0.983413
	Test	Positive	0.54735
	Test	Positive	0.954
	Test	Positive	0.857522
	Test	Positive	0.926394
	Test	Positive	0.99262
	Test	Positive	0.506342
	Test	Negative	0.213946
	Test	Negative	0.204805
	Test	Negative	0.310674
	Test	Positive	0.832109
	Test	Positive	0.97676
	Test	Positive	0.939045
	Test	Positive	0.910986
	Test	Positive	0.969561
	Test	Positive	0.943659
	Validation	Positive	0.898091
	Validation	Negative	0.324992
	Validation	Positive	0.990149
	Validation	Negative	0.140283
	Validation	Positive	0.831544
	Validation	Negative	0.423255
	Validation	Negative	0.748943
	Validation	Positive	0.992734
	Validation	Positive	0.926196
	Validation	Negative	0.299151
	Validation	Positive	0.838508
	Validation	Negative	0.0489534
	Validation	Positive	0.815052
	Validation	Negative	0.815742
	Validation	Positive	0.963317
	Validation	Negative	0.0611326
	Validation	Positive	0.909618
	Validation	Negative	0.0901823
	Validation	Positive	0.917288
	Validation	Positive	0.98613
	Validation	Negative	0.826843
	Validation	Positive	0.959866
	Validation	Positive	0.955579
	Validation	Negative	0.0436117
	Validation	Negative	0.149897
	Validation	Positive	0.977305
	Validation	Negative	0.425288
	Validation	Positive	0.226823
	Validation	Positive	0.993345
	Validation	Negative	0.75463
	Validation	Positive	0.699378
	Validation	Negative	0.885687
	Validation	Positive	0.97187
	Validation	Positive	0.922759
	Validation	Negative	0.442114
	Validation	Positive	0.991646
	Validation	Positive	0.939871
	Validation	Positive	0.955888
	Validation	Positive	0.90229
	Validation	Negative	0.803646
	Validation	Negative	0.372282
	Validation	Positive	0.997953
	Validation	Positive	0.986313
	Validation	Negative	0.287043
	Validation	Negative	0.221973
	Validation	Positive	0.940094
	Validation	Positive	0.875904
	Validation	Positive	0.987253
	Validation	Positive	0.926156
	Validation	Positive	0.957121
	Validation	Negative	0.492523
	Validation	Negative	0.0294189
	Validation	Negative	0.34413
	Validation	Positive	0.947662
	Validation	Negative	0.249128
	Validation	Positive	0.596648
	Validation	Negative	0.356727
	Validation	Positive	0.502387
	Validation	Positive	0.961513
	Validation	Positive	0.550841

## Sheet: Figure 2D
Figure 2D
	Cohort	Semiquant	Normalized Gene Counts (GBP5)
	Cohort 1	Negative	7.06298
	Cohort 1	Medium	9.02882
	Cohort 1	High	9.51782
	Cohort 1	Negative	6.99202
	Cohort 1	Low	9.09215
	Cohort 1	Low	8.31861
	Cohort 1	Negative	8.87309
	Cohort 1	Low	6.74028
	Cohort 1	Low	8.84876
	Cohort 1	Low	8.75149
	Cohort 1	Medium	8.18231
	Cohort 1	Negative	7.22706
	Cohort 1	High	7.91871
	Cohort 1	High	7.88226
	Cohort 1	Negative	6.81957
	Cohort 1	High	8.77884
	Cohort 1	Low	6.51418
	Cohort 1	High	7.69967
	Cohort 1	Low	7.6729
	Cohort 1	Negative	8.00541
	Cohort 1	Medium	8.38511
	Cohort 1	High	9.02752
	Cohort 1	Negative	7.20857
	Cohort 1	Negative	6.37612
	Cohort 1	Medium	9.68545
	Cohort 1	High	7.39568
	Cohort 1	Negative	7.06817
	Cohort 1	Negative	7.94548
	Cohort 1	Medium	7.25708
	Cohort 1	High	8.67053
	Cohort 1	Negative	6.70753
	Cohort 1	Low	7.20267
	Cohort 1	High	8.19831
	Cohort 1	Negative	8.59802
	Cohort 1	Negative	6.14259
	Cohort 1	Medium	7.36296
	Cohort 1	Negative	6.86277
	Cohort 1	Medium	8.45308
	Cohort 1	High	8.03318
	Cohort 1	Negative	7.11985
	Cohort 1	Medium	7.72782
	Cohort 1	High	8.53862
	Cohort 1	High	8.43918
	Cohort 1	Medium	9.00772
	Cohort 1	High	8.97083
	Cohort 1	Negative	7.23812
	Cohort 1	Medium	8.17269
	Cohort 1	Negative	6.41805
	Cohort 1	Negative	5.63123
	Cohort 1	Negative	7.18212
	Cohort 1	High	9.422
	Cohort 1	Negative	6.96827
	Cohort 1	Negative	7.43945
	Cohort 1	Low	9.0213
	Cohort 1	Medium	7.99294
	Cohort 1	Negative	7.10194
	Cohort 1	Negative	5.92897
	Cohort 1	Negative	6.07161
	Cohort 2	Negative	6.43764
	Cohort 2	Negative	7.58796
	Cohort 2	Negative	5.9689
	Cohort 2	Negative	6.58126
	Cohort 2	Negative	6.55004
	Cohort 2	Negative	5.9348
	Cohort 2	Negative	6.39286
	Cohort 2	Negative	7.54568
	Cohort 2	Negative	6.51933
	Cohort 2	Negative	7.16534
	Cohort 2	High	8.23993
	Cohort 2	Low	6.88653
	Cohort 2	Medium	6.52233
	Cohort 2	Medium	8.0593
	Cohort 2	High	7.51727
	Cohort 2	Medium	7.34606
	Cohort 2	Low	8.05036
	Cohort 2	Low	8.41299
	Cohort 2	Negative	6.52864
	Cohort 2	Negative	5.94631
	Cohort 2	Negative	5.46855
	Cohort 2	Negative	6.97416
	Cohort 2	Negative	6.1601
	Cohort 2	Negative	6.45765
	Cohort 2	Negative	5.90194
	Cohort 2	Negative	6.24328
	Cohort 2	Negative	6.93716
	Cohort 2	Negative	7.80103
	Cohort 2	Medium	7.99186
	Cohort 2	High	8.48121
	Cohort 2	Medium	8.86955
	Cohort 2	High	7.08518
	Cohort 2	Medium	6.97008
	Cohort 2	Medium	7.70321
	Cohort 2	Medium	8.34711
	Cohort 2	Medium	7.36841
	Cohort 2	Low	6.86343
	Cohort 2	Medium	9.02426
	Cohort 2	High	8.4407
	Cohort 2	Medium	7.92689
	Cohort 2	Low	9.39035
	Cohort 2	High	8.34701
	Cohort 2	Negative	6.24172
	Cohort 2	Medium	7.25662
	Cohort 2	Negative	6.88469
	Cohort 2	Negative	6.69531
	Cohort 2	Negative	5.86172
	Cohort 2	Negative	6.16294
	Cohort 2	Negative	7.36309
	Cohort 2	Medium	7.40122
	Cohort 2	Medium	6.56928
	Cohort 2	High	7.7912
	Cohort 2	Negative	9.28353
	Cohort 2	Negative	5.70965
	Cohort 2	Medium	8.42767
	Cohort 2	High	8.05364
	Cohort 2	Negative	6.95374
	Cohort 2	Negative	6.3785
	Cohort 2	Negative	6.29786
	Cohort 2	Negative	6.73418
	Cohort 2	High	9.84141
	Cohort 2	Negative	6.46777
	Cohort 2	Medium	8.70199
	Cohort 2	Low	7.1062
	Cohort 2	Medium	8.14132
	Cohort 2	Low	8.73742
	Cohort 2	High	6.73468
	Cohort 1	High	9.12168
	Cohort 1	High	9.31711
	Cohort 1	Medium	7.88239
	Cohort 1	Medium	8.44662
	Cohort 1	Negative	7.47284
	Cohort 1	High	8.55811
	Cohort 1	Negative	7.58502
	Cohort 1	Negative	7.22005
	Cohort 1	High	8.36778
	Cohort 1	Negative	7.72806
	Cohort 1	Negative	6.90719
	Cohort 1	Negative	6.29565
	Cohort 1	Negative	6.32429
	Cohort 1	Low	9.72043
	Cohort 1	High	8.73827
	Cohort 1	Negative	6.37689
	Cohort 1	Medium	8.74998
	Cohort 1	High	10.1336
	Cohort 1	Low	9.58241
	Cohort 1	Low	7.55593
	Cohort 1	Negative	7.12223
	Cohort 1	Negative	8.38408
	Cohort 1	Medium	9.27944
	Cohort 1	Medium	8.30258
	Cohort 1	Negative	8.10544
	Cohort 1	Low	6.95583
	Cohort 1	Negative	6.15661
	Cohort 1	Low	8.8033
	Cohort 2	Negative	6.22685
	Cohort 2	Negative	6.29037
	Cohort 2	Negative	6.23328
	Cohort 2	Low	7.56507
	Cohort 2	Negative	7.09344
	Cohort 2	Negative	6.74184
	Cohort 2	Low	7.46054
	Cohort 2	High	7.9748
	Cohort 2	Negative	6.21184
	Cohort 2	Negative	7.18926
	Cohort 2	Negative	5.71309
	Cohort 2	Negative	7.07646
	Cohort 2	Negative	5.05903
	Cohort 2	Negative	8.04668
	Cohort 2	Negative	8.47576
	Cohort 2	High	9.08569
	Cohort 2	Medium	6.52886
	Cohort 2	Medium	7.81082
	Cohort 2	High	8.35271
	Cohort 2	High	8.04331
	Cohort 2	High	8.95295
	Cohort 2	High	8.38133
	Cohort 2	Negative	5.96404
	Cohort 2	Negative	6.7156
	Cohort 2	Negative	6.97837
	Cohort 2	Medium	7.64967
	Cohort 2	Low	7.81864
	Cohort 2	High	8.27392
	Cohort 2	High	7.9684
	Cohort 2	High	8.75888
	Cohort 2	High	8.3564
	Cohort 3	High	7.81697
	Cohort 3	Negative	5.95478
	Cohort 3	Medium	8.62202
	Cohort 3	Negative	5.37768
	Cohort 3	Medium	7.04607
	Cohort 3	Negative	6.91749
	Cohort 3	Negative	6.40029
	Cohort 3	Medium	9.14371
	Cohort 3	High	7.80007
	Cohort 3	Negative	5.18549
	Cohort 3	High	6.89945
	Cohort 3	Negative	5.91368
	Cohort 3	Medium	7.47407
	Cohort 3	Negative	7.54013
	Cohort 3	High	8.22721
	Cohort 3	Negative	5.80745
	Cohort 3	Medium	8.62128
	Cohort 3	Negative	6.18103
	Cohort 3	Medium	7.55763
	Cohort 3	High	8.27468
	Cohort 3	Negative	5.77339
	Cohort 3	Medium	7.63003
	Cohort 3	Low	8.26119
	Cohort 3	Negative	5.77746
	Cohort 3	Negative	6.12767
	Cohort 3	High	8.28665
	Cohort 3	Negative	6.74573
	Cohort 3	Low	6.37573
	Cohort 3	High	9.37189
	Cohort 3	Negative	5.43905
	Cohort 3	High	7.49623
	Cohort 3	Negative	8.50064
	Cohort 3	High	7.4475
	Cohort 3	Medium	7.41308
	Cohort 3	Negative	6.5043
	Cohort 3	Low	8.65246
	Cohort 3	High	7.01816
	Cohort 3	Low	8.40394
	Cohort 3	Low	7.68251
	Cohort 3	Negative	6.27082
	Cohort 3	Negative	6.11377
	Cohort 3	Medium	8.69248
	Cohort 3	High	8.65475
	Cohort 3	Negative	6.55176
	Cohort 3	Negative	6.00748
	Cohort 3	High	7.1253
	Cohort 3	Medium	8.67324
	Cohort 3	Medium	8.76791
	Cohort 3	Low	7.30864
	Cohort 3	Medium	7.01321
	Cohort 3	Negative	6.5414
	Cohort 3	Negative	5.81682
	Cohort 3	Negative	5.90071
	Cohort 3	High	8.22405
	Cohort 3	Negative	6.81349
	Cohort 3	Medium	6.81576
	Cohort 3	Negative	7.21952
	Cohort 3	Low	6.64928
	Cohort 3	Low	6.63168
	Cohort 3	Medium	6.18645

## Sheet: Figure 2G
Figure 2G
	Semiquant	Cohort	Mean	Sample number (n)	Standard Error (SE)	Lower bound CI	Upper bound CI
	Negative	Cohort 1	0.304988	36	0.0476583	0.208237	0.40174
	Negative	Cohort 2	0.258292	48	0.0319844	0.193948	0.322636
	Negative	Cohort 3	0.385503	25	0.0551485	0.271682	0.499324
	Low	Cohort 1	0.735622	14	0.0811607	0.560285	0.910959
	Low	Cohort 2	0.750532	10	0.0612132	0.612058	0.889006
	Low	Cohort 3	0.802785	8	0.0995295	0.567436	1.03814
	Medium	Cohort 1	0.784738	16	0.0532096	0.671325	0.898152
	Medium	Cohort 2	0.782673	20	0.0603618	0.656334	0.909012
	Medium	Cohort 3	0.878909	14	0.0379329	0.79696	0.960858
	High	Cohort 1	0.882651	20	0.0336037	0.812318	0.952984
	High	Cohort 2	0.877392	20	0.0343991	0.805394	0.94939
	High	Cohort 3	0.928314	13	0.0224322	0.879438	0.977189

## Sheet: Figure 2H
Figure 2H
	CAD4TB Score Plot	CAD4TB_score	Probs		qXR Score Plot	qXR_score	Probs		Lunit Score Plot	Lunit_score	Probs
		5	0.207789			0	0.207789			1	0.207789
		4	0.406069			0	0.406069			1	0.406069
		4	0.0647796			0	0.0647796			2	0.0647796
		5	0.447219			0	0.447219			1	0.447219
		20	0.0595146			0	0.0595146			9	0.0595146
		7	0.0796692			0	0.0796692			3	0.0796692
		13	0.213028			0	0.213028			1	0.213028
		13	0.682488			0	0.682488			1	0.682488
		5	0.195845			0	0.195845			1	0.195845
		4	0.202296			0	0.202296			1	0.202296
		83	0.955934			1	0.955934			99	0.955934
		68	0.530057			1	0.530057			66	0.530057
		64	0.612581			1	0.612581			91	0.612581
		75	0.938494			1	0.938494			81	0.938494
		78	0.700964			1	0.700964			98	0.700964
		75	0.647053			1	0.647053			90	0.647053
		26	0.610474			0	0.610474			7	0.610474
		72	0.876494			1	0.876494			13	0.876494
		8	0.117761			0	0.306706			1	0.306706
		0	0.0224578			0	0.117761			4	0.117761
		31	0.0687886			0	0.0224578			2	0.0224578
		13	0.359626			0	0.0687886			1	0.0687886
		5	0.0480741			0	0.0375496			1	0.0375496
		1	0.240093			0	0.359626			4	0.359626
		39	0.188741			0	0.0480741			1	0.0480741
		67	0.960089			0	0.290588			4	0.290588
		72	0.995501			0	0.240093			1	0.240093
		66	0.984783			0	0.188741			6	0.188741
		49	0.801037			1	0.960089			6	0.960089
		43	0.960056			1	0.995501			86	0.995501
		34	0.980508			1	0.984783			60	0.984783
		30	0.624934			0	0.801037			24	0.801037
		39	0.995706			0	0.960056			34	0.960056
		63	0.983354			0	0.980508			9	0.980508
		93	0.945125			0	0.624934			17	0.624934
		46	0.995842			0	0.995706			5	0.995706
		81	0.994435			1	0.983354			22	0.983354
		8	0.0138701			1	0.945125			90	0.945125
		59	0.506819			0	0.995842			6	0.995842
		5	0.250926			1	0.994435			98	0.994435
		15	0.0568829			0	0.0138701			1	0.0138701
		43	0.582849			1	0.506819			18	0.506819
		3	0.0237138			0	0.250926			0	0.250926
		2	0.158817			0	0.0568829			0	0.0568829
		67	0.2043			0	0.582849			7	0.582849
		89	0.542233			0	0.0237138			0	0.0237138
		39	0.91142			0	0.158817			0	0.158817
		3	0.000418079			1	0.2043			8	0.2043
		98	0.990847			1	0.542233			71	0.542233
		83	0.89791			0	0.91142			7	0.91142
		61	0.446752			0	0.000418079			0	0.000418079
		43	0.17206			1	0.990847			94	0.990847
		7	0.170313			1	0.89791			79	0.89791
		32	0.169891			1	0.446752			41	0.446752
		73	0.993496			0	0.17206			68	0.17206
		4	0.155291			0	0.170313			0	0.170313
		87	0.969018			0	0.169891			1	0.169891
		93	0.830012			1	0.993496			75	0.993496
		56	0.970709			0	0.155291			0	0.155291
		73	0.62866			1	0.969018			64	0.969018
		4	0.283017			1	0.830012			90	0.830012
		27	0.147574			1	0.970709			88	0.970709
		29	0.112614			1	0.62866			43	0.62866
		74	0.559275			0	0.283017			2	0.283017
		10	0.348349			1	0.147574			26	0.147574
		2	0.29715			0	0.112614			4	0.112614
		46	0.555659			1	0.559275			10	0.559275
		92	0.917908			0	0.348349			1	0.348349
		1	0.487797			0	0.29715			1	0.29715
		60	0.376835			1	0.555659			96	0.555659
		40	0.385217			1	0.917908			70	0.917908
		30	0.0836249			0	0.487797			1	0.487797
		3	0.0926574			1	0.376835			11	0.376835
		42	0.845932			0	0.385217			3	0.385217
		1	0.855536			0	0.0836249			7	0.0836249
		7	0.983413			0	0.0926574			2	0.0926574
		74	0.926394			0	0.845932			1	0.845932
		56	0.99262			0	0.855536			1	0.855536
		96	0.506342			0	0.983413			33	0.983413
		90	0.213946			1	0.926394			36	0.926394
		25	0.204805			1	0.99262			42	0.99262
		29	0.310674			1	0.506342			89	0.506342
		40	0.832109			1	0.213946			32	0.213946
		91	0.97676			0	0.204805			1	0.204805
		62	0.939045			1	0.310674			3	0.310674
		96	0.969561			1	0.832109			22	0.832109
		94	0.943659			1	0.97676			90	0.97676
		52	0.898091			1	0.939045			17	0.939045
		46.19	0.324992			1	0.969561			97	0.969561
		95.08	0.990149			1	0.943659			96	0.943659
		60.99	0.140283			0.75	0.898091			10.45	0.898091
		84.33	0.831544			0.029	0.324992			4.05	0.324992
		43.59	0.423255			0.931	0.990149			31.83	0.990149
		60.81	0.748943			0.848	0.140283			39.51	0.140283
		83.37	0.992734			0.827	0.831544			55.04	0.831544
		68.86	0.926196			0.515	0.423255			8.71	0.423255
		31.82	0.299151			0.738	0.748943			11.1	0.748943
		77.87	0.838508			0.358	0.992734			53.78	0.992734
		41.82	0.0489534			0.92	0.926196			84.62	0.926196
		74.69	0.815052			0.062	0.299151			2.6	0.299151
		18.96	0.815742			0.833	0.838508			26.13	0.838508
		77.29	0.963317			0.07	0.0489534			1.07	0.0489534
		35.4	0.0611326			0.844	0.815052			56.19	0.815052
		46.53	0.909618			0.091	0.815742			3.58	0.815742
		33.55	0.0901823			0.918	0.963317			70.66	0.963317
		53.11	0.917288			0.085	0.0611326			5.1	0.0611326
		64.82	0.98613			0.315	0.909618			16.42	0.909618
		0.8793	0.826843			0.275	0.0901823			3.51	0.0901823
		48.94	0.959866			0.336	0.917288			1.75	0.917288
		50.72	0.955579			0.629	0.98613			17.63	0.98613
		34.33	0.0436117			0.018	0.826843			1.19	0.826843
		22.16	0.149897			0.464	0.959866			19.02	0.959866
		71.89	0.977305			0.256	0.955579			3.86	0.955579
		32.13	0.425288			0.192	0.0436117			1.71	0.0436117
		27.12	0.226823			0.13	0.149897			5.15	0.149897
		70.34	0.993345			0.851	0.977305			28.22	0.977305
		64.83	0.75463			0.049	0.425288			2.71	0.425288
		61.62	0.699378			0.121	0.226823			9.15	0.226823
		16.5	0.885687			0.2	0.993345			8.75	0.993345
		31.38	0.97187			0.651	0.75463			13.45	0.75463
		55.89	0.922759			0.49	0.699378			20.86	0.699378
		24.77	0.442114			0.084	0.885687			2.45	0.885687
		19.54	0.991646			0.255	0.97187			8.85	0.97187
		59.29	0.939871			0.441	0.922759			35.59	0.922759
		52.52	0.955888			0.102	0.442114			2.48	0.442114
		68.11	0.90229			0.061	0.991646			2.27	0.991646
		82.11	0.803646			0.08	0.939871			38.12	0.939871
		44.57	0.372282			0.092	0.955888			73.9	0.955888
		70.79	0.997953			0.791	0.90229			20.17	0.90229
		91.18	0.986313			0.674	0.803646			52.07	0.803646
		44.83	0.287043			0.032	0.372282			3.17	0.372282
		19.51	0.221973			0.606	0.997953			77.77	0.997953
		67	0.940094			0.688	0.986313			62.84	0.986313
		62.63	0.875904			0.325	0.287043			2.59	0.287043
		57.19	0.987253			0.045	0.221973			1.44	0.221973
		70.66	0.926156			0.529	0.940094			61.52	0.940094
		66.76	0.957121			0.474	0.875904			19.63	0.875904
		34.17	0.492523			0.069	0.987253			7.93	0.987253
		47.37	0.0294189			0.947	0.926156			76.44	0.926156
		53.22	0.34413			0.36	0.957121			11.93	0.957121
		70.95	0.947662			0.33	0.492523			2.48	0.492523
		41.54	0.249128			0.21	0.0294189			2.71	0.0294189
		98.63	0.596648			0.32	0.34413			5.91	0.34413
		22.17	0.356727			0.501	0.947662			86.09	0.947662
		59.12	0.502387			0.051	0.249128			3.2	0.249128
		65.59	0.961513			0.97	0.596648			42.92	0.596648
		70.71	0.550841			0.32	0.356727			1.88	0.356727
						0.28	0.502387			32.8	0.502387
						0.75	0.961513			6.51	0.961513
						0.453	0.550841			8.02	0.550841

## Sheet: Figure 3B
Figure 3B
		ROC-AUC [95% CI]	Sensitivity [95% CI]	Specificity [95% CI]	sample size (n)
	cfRNA 6-gene signature	0.947 [0.888 - 1.000]	0.971 [0.851 - 0.995]	0.852 [0.675 - 0.941]	61
	Berry86	NA	0.9 [0.68 - 0.99]	0.83 [0.74 - 0.90]	116
	daCosta2	0.933 [0.849 - 1.000]	0.94 [0.81 - 0.99]	0.84 [0.60 - 0.97]	49
	daCosta3	0.955 [0.899 - 1.000]	0.94 [0.81 - 0.99]	0.84 [0.60 - 0.97]	49
	Kaforou44	0.95 [0.89 - 0.99]	0.93 [0.83 - 1.00]	0.88 [0.74 - 0.97]	152
	Walter47	0.906 [0.904 – 0.909]	0.902 [0.895 - 0.909]	0.777 [0.769 - 0.784]	180
	Zak16	0.931 [0.814, 1.000]	0.89 [0.73 - 0.97]	0.93 [0.66 - 1.00]	49
	Sweeney3	0.88 [0.84 - 0.92]	0.82	0.79	787

## Sheet: Figure 3C
Figure 3C
Note: Each row represents an individual sample.	Cohort	Solid Organ Fraction
	Cohort 1	0.15287
	Cohort 1	0.0640146
	Cohort 1	0.27488
	Cohort 1	0.261578
	Cohort 1	0.209543
	Cohort 1	0.208945
	Cohort 1	0.121123
	Cohort 1	0.248516
	Cohort 1	0.12799
	Cohort 1	0.229146
	Cohort 1	0.308325
	Cohort 1	0.190869
	Cohort 1	0.342685
	Cohort 1	0.329218
	Cohort 1	0.16873
	Cohort 1	0.096385
	Cohort 1	0.251999
	Cohort 1	0.310143
	Cohort 1	0.269187
	Cohort 1	0.264439
	Cohort 1	0.202962
	Cohort 1	0.19847
	Cohort 1	0.281564
	Cohort 1	0.278025
	Cohort 1	0.242545
	Cohort 1	0.339073
	Cohort 1	0.131696
	Cohort 1	0.115644
	Cohort 1	0.247839
	Cohort 1	0.253642
	Cohort 1	0.398017
	Cohort 1	0.353784
	Cohort 1	0.234873
	Cohort 1	0.498064
	Cohort 1	0.31087
	Cohort 1	0.232156
	Cohort 1	0.312074
	Cohort 1	0.359654
	Cohort 1	0.321331
	Cohort 1	0.119865
	Cohort 1	0.234509
	Cohort 1	0.130924
	Cohort 1	0.205625
	Cohort 1	0.187865
	Cohort 1	0.266181
	Cohort 1	0.170016
	Cohort 1	0.192743
	Cohort 1	0.265135
	Cohort 1	0.220684
	Cohort 1	0.174139
	Cohort 1	0.246997
	Cohort 1	0.26942
	Cohort 1	0.358346
	Cohort 1	0.301817
	Cohort 1	0.171578
	Cohort 1	0.218805
	Cohort 1	0.149486
	Cohort 1	0.244459
	Cohort 1	0.190427
	Cohort 1	0.173671
	Cohort 1	0.122961
	Cohort 1	0.172774
	Cohort 1	0.0480353
	Cohort 1	0.209112
	Cohort 1	0.178166
	Cohort 1	0.213959
	Cohort 1	0.215006
	Cohort 1	0.2412
	Cohort 1	0.119214
	Cohort 1	0.190433
	Cohort 1	0.251897
	Cohort 1	0.324713
	Cohort 1	0.192732
	Cohort 1	0.257237
	Cohort 1	0.263321
	Cohort 1	0.322679
	Cohort 1	0.325861
	Cohort 1	0.248685
	Cohort 1	0.236332
	Cohort 1	0.178995
	Cohort 1	0.18653
	Cohort 1	0.18911
	Cohort 1	0.20067
	Cohort 1	0.221095
	Cohort 1	0.269593
	Cohort 1	0.237407
	Cohort 1	0.404171
	Cohort 1	0.229628
	Cohort 1	0.306046
	Cohort 1	0.173429
	Cohort 1	0.32179
	Cohort 1	0.245752
	Cohort 1	0.21646
	Cohort 2	0.203982
	Cohort 2	0.381638
	Cohort 2	0.255534
	Cohort 2	0.304891
	Cohort 2	0.436577
	Cohort 2	0.421248
	Cohort 2	0.389156
	Cohort 2	0.323566
	Cohort 2	0.241094
	Cohort 2	0.253288
	Cohort 2	0.218371
	Cohort 2	0.309692
	Cohort 2	0.246976
	Cohort 2	0.205407
	Cohort 2	0.163467
	Cohort 2	0.361247
	Cohort 2	0.549101
	Cohort 2	0.262671
	Cohort 2	0.271369
	Cohort 2	0.698778
	Cohort 2	0.251532
	Cohort 2	0.257176
	Cohort 2	0.392424
	Cohort 2	0.256664
	Cohort 2	0.334942
	Cohort 2	0.374057
	Cohort 2	0.30824
	Cohort 2	0.597372
	Cohort 2	0.796837
	Cohort 2	0.633969
	Cohort 2	0.346802
	Cohort 2	0.332931
	Cohort 2	0.64956
	Cohort 2	0.449193
	Cohort 2	0.546349
	Cohort 2	0.591563
	Cohort 2	0.48089
	Cohort 2	0.375952
	Cohort 2	0.526153
	Cohort 2	0.492638
	Cohort 2	0.445159
	Cohort 2	0.435368
	Cohort 2	0.29201
	Cohort 2	0.143655
	Cohort 2	0.337832
	Cohort 2	0.49764
	Cohort 2	0.427778
	Cohort 2	0.558807
	Cohort 2	0.779176
	Cohort 2	0.621539
	Cohort 2	0.408989
	Cohort 2	0.359318
	Cohort 2	0.414976
	Cohort 2	0.427874
	Cohort 2	0.373734
	Cohort 2	0.527656
	Cohort 2	0.588128
	Cohort 2	0.436638
	Cohort 2	0.296432
	Cohort 2	0.40755
	Cohort 2	0.41502
	Cohort 2	0.189027
	Cohort 2	0.333707
	Cohort 2	0.525849
	Cohort 2	0.295343
	Cohort 2	0.303966
	Cohort 2	0.231126
	Cohort 2	0.821901
	Cohort 2	0.575582
	Cohort 2	0.226597
	Cohort 2	0.313846
	Cohort 2	0.272377
	Cohort 2	0.38764
	Cohort 2	0.263191
	Cohort 2	0.363522
	Cohort 2	0.364166
	Cohort 2	0.527757
	Cohort 2	0.481974
	Cohort 2	0.332011
	Cohort 2	0.419713
	Cohort 2	0.25388
	Cohort 2	0.341146
	Cohort 2	0.52659
	Cohort 2	0.405989
	Cohort 2	0.480683
	Cohort 2	0.365162
	Cohort 2	0.283388
	Cohort 2	0.460165
	Cohort 2	0.416342
	Cohort 2	0.213014
	Cohort 2	0.401299
	Cohort 2	0.263025
	Cohort 2	0.326112
	Cohort 2	0.27231
	Cohort 2	0.364236
	Cohort 2	0.407307
	Cohort 2	0.286577
	Cohort 2	0.309219
	Cohort 3	0.159022
	Cohort 3	0.371066
	Cohort 3	0.218775
	Cohort 3	0.269252
	Cohort 3	0.233508
	Cohort 3	0.214354
	Cohort 3	0.290209
	Cohort 3	0.381782
	Cohort 3	0.294455
	Cohort 3	0.406946
	Cohort 3	0.31071
	Cohort 3	0.33451
	Cohort 3	0.32463
	Cohort 3	0.440702
	Cohort 3	0.292028
	Cohort 3	0.307395
	Cohort 3	0.315101
	Cohort 3	0.347711
	Cohort 3	0.248581
	Cohort 3	0.26422
	Cohort 3	0.522905
	Cohort 3	0.237149
	Cohort 3	0.303675
	Cohort 3	0.280652
	Cohort 3	0.37099
	Cohort 3	0.122436
	Cohort 3	0.132543
	Cohort 3	0.29465
	Cohort 3	0.443025
	Cohort 3	0.488663
	Cohort 3	0.292482
	Cohort 3	0.0741964
	Cohort 3	0.369482
	Cohort 3	0.387674
	Cohort 3	0.177873
	Cohort 3	0.484673
	Cohort 3	0.940496
	Cohort 3	0.181977
	Cohort 3	0.141979
	Cohort 3	0.16501
	Cohort 3	0.203194
	Cohort 3	0.502852
	Cohort 3	0.23481
	Cohort 3	0.148046
	Cohort 3	0.384406
	Cohort 3	0.395038
	Cohort 3	0.222664
	Cohort 3	0.320414
	Cohort 3	0.383984
	Cohort 3	0.525102
	Cohort 3	0.223281
	Cohort 3	0.176784
	Cohort 3	0.198102
	Cohort 3	0.221863
	Cohort 3	0.184949
	Cohort 3	0.978353
	Cohort 3	0.341147
	Cohort 3	0.37068
	Cohort 3	0.936112
	Cohort 3	0.565626
	WBRNA (Cohort 3)	0.0325314
	WBRNA (Cohort 3)	0.0182782
	WBRNA (Cohort 3)	0.0209706
	WBRNA (Cohort 3)	0.0298741
	WBRNA (Cohort 3)	0.0295423
	WBRNA (Cohort 3)	0.0250162
	WBRNA (Cohort 3)	0.00388024
	WBRNA (Cohort 3)	0.00639103
	WBRNA (Cohort 3)	0.0126764
	WBRNA (Cohort 3)	0.0114953
	WBRNA (Cohort 3)	0.000780522
	WBRNA (Cohort 3)	0.0181244
	WBRNA (Cohort 3)	0.054026
	WBRNA (Cohort 3)	0.0779956
	WBRNA (Cohort 3)	0.118395
	WBRNA (Cohort 3)	0.0242959
	WBRNA (Cohort 3)	0.00141319
	WBRNA (Cohort 3)	0.0182178
	WBRNA (Cohort 3)	0.132615
	WBRNA (Cohort 3)	0.00647184
	WBRNA (Cohort 3)	0.0212287
	WBRNA (Cohort 3)	0.0134078
	WBRNA (Cohort 3)	0.055048
	WBRNA (Cohort 3)	0.0424537
	WBRNA (Cohort 3)	0.00925062
	WBRNA (Cohort 3)	0.00463079
	WBRNA (Cohort 3)	0.0205688
	WBRNA (Cohort 3)	0.0182493
	WBRNA (Cohort 3)	0.0529858
	WBRNA (Cohort 3)	0.0142427
	WBRNA (Cohort 3)	0.0238123
	WBRNA (Cohort 3)	0.0295034
	WBRNA (Cohort 3)	0.0141098
	WBRNA (Cohort 3)	0.0566283
	WBRNA (Cohort 3)	0.0285765
	WBRNA (Cohort 3)	0.0258298
	WBRNA (Cohort 3)	0.00884284
	WBRNA (Cohort 3)	0.00725298
	WBRNA (Cohort 3)	0.0331241
	WBRNA (Cohort 3)	0.0469617
	WBRNA (Cohort 3)	0.0270075
	WBRNA (Cohort 3)	0.011909
	WBRNA (Cohort 3)	0.00882245
	WBRNA (Cohort 3)	0.00852557
	WBRNA (Cohort 3)	0.0271113
	WBRNA (Cohort 3)	0.0180969
	WBRNA (Cohort 3)	0.009497
	WBRNA (Cohort 3)	0.00326447
	WBRNA (Cohort 3)	0.0350045
	WBRNA (Cohort 3)	0.0355949
	WBRNA (Cohort 3)	0.0283917
	WBRNA (Cohort 3)	0.0310484
	WBRNA (Cohort 3)	0.0149126
	WBRNA (Cohort 3)	0.0107347
	WBRNA (Cohort 3)	0.0113666
	WBRNA (Cohort 3)	0.0257358
	WBRNA (Cohort 3)	0.0128533
	WBRNA (Cohort 3)	0.0267686
	WBRNA (Cohort 3)	0.0112363
	WBRNA (Cohort 3)	0.00744395
